# Supplementary material for: Comparative Transcriptomic and Epigenomic Analyses Reveal New Regulators of Murine Brown Adipogenesis
Source: PLoS Genet. 2016 Dec 6;12(12):e1006474. doi: 10.1371/journal.pgen.1006474 (PMC5140063; doi:10.1371/journal.pgen.1006474)
Supplement: S1 Table — (XLSX) [file pgen.1006474.s013.xlsx]

## Sheet: RNA-seq rep1 vs rep2
		BA (rep2)
		d-3	d0	6h	d2	d7
BA (rep1)	d-3	0.96	0.96	0.96	0.9	0.87
	d0	0.93	0.98	0.96	0.91	0.87
	6h	0.93	0.96	0.98	0.93	0.88
	d2	0.89	0.92	0.93	0.99	0.96
	d7	0.87	0.89	0.89	0.96	0.99

## Sheet: ChIP-seq rep1 vs rep2
			rep2
			H3K27ac		H3K27me3		H3K4me1		H3K4me3		H3K9ac
			d0	d7	d0	d7	d0	d7	d0	d7	d0	d7
rep1	H3K27ac	d0	0.824889	0.739495	0.159711	0.209447	0.632396	0.61934	0.8079	0.711151	0.907558	0.789514
		d7	0.700885	0.892197	0.17053	0.19264	0.542397	0.668447	0.754563	0.755953	0.814287	0.907141
	H3K27me3	d0	0.229328	0.109208	0.930804	0.826467	0.313976	0.380021	0.158044	0.0778081	0.138929	0.112607
		d7	0.183933	0.0462536	0.850422	0.855828	0.267373	0.36006	0.106303	0.0263137	0.091576	0.0520605
	H3K4me1	d0	0.773728	0.547312	0.216557	0.257133	0.834316	0.800814	0.431792	0.293406	0.556668	0.483058
		d7	0.646225	0.504049	0.281852	0.310308	0.703316	0.89	0.328756	0.216618	0.438452	0.422084
	H3K4me3	d0	0.482526	0.613908	0.0766639	0.0907854	0.227285	0.247598	0.925593	0.919453	0.850373	0.794098
		d7	0.48667	0.675913	0.149123	0.162887	0.255004	0.308601	0.899568	0.951004	0.824105	0.851315
	H3K9ac	d0	0.646384	0.703454	0.0768818	0.107984	0.380666	0.386822	0.91062	0.870825	0.941052	0.842916
		d7	0.5754	0.854156	0.0632868	0.0718685	0.351507	0.411273	0.832418	0.889777	0.843383	0.950285

## Sheet: RNA-seq in-vitro vs in-vivo
	BA (C3H10T1/2)					WA (3T3-L1)						Primary		Tissue
	d-3	d0	6h	d2	d7	d-4	d-2	d0	6h	d2	d7	pBA	pWA	BAT	WAT
	1	0.95	0.95	0.91	0.88	0.85	0.86	0.85	0.83	0.84	0.8	0.7	0.72	0.71	0.72	d-3	BA
		1	0.98	0.92	0.88	0.86	0.88	0.88	0.86	0.87	0.84	0.72	0.74	0.73	0.76	d0
			1	0.94	0.89	0.87	0.88	0.88	0.89	0.9	0.85	0.72	0.74	0.74	0.76	6h
				1	0.96	0.83	0.85	0.85	0.85	0.89	0.89	0.79	0.77	0.83	0.81	d2
					1	0.8	0.82	0.82	0.81	0.85	0.9	0.82	0.78	0.87	0.82	d7
						1	0.97	0.95	0.95	0.94	0.91	0.7	0.72	0.74	0.79	d-4	WA
							1	0.99	0.96	0.96	0.93	0.72	0.75	0.77	0.82	d-2
								1	0.96	0.96	0.93	0.72	0.75	0.77	0.83	d0
									1	0.97	0.92	0.71	0.74	0.76	0.81	6h
										1	0.95	0.74	0.76	0.79	0.83	d2
											1	0.79	0.79	0.85	0.88	d7
												1	0.94	0.88	0.83	pBA	Primary
													1	0.82	0.87	pWA
														1	0.88	BAT	Tissue
															1	WAT

## Sheet: ChIP-seq vs RNA-seq rep1
		RNA-seq
		d-3	d0	6h	d2	d7
H3K27ac	d-3	0.574467	0.384764	0.372029	0.192307	0.157424
	d0	0.417922	0.530088	0.441437	0.243785	0.127989
	6h	0.431612	0.488213	0.479928	0.291557	0.169811
	d2	0.306534	0.347715	0.371638	0.486761	0.393868
	d7	0.259845	0.194496	0.236675	0.487353	0.572405
H3K27me3	d-3	-0.26716	-0.125547	-0.13647	-0.0760899	-0.0652693
	d0	-0.265947	-0.161074	-0.158505	-0.0757426	-0.0565325
	6h	-0.286339	-0.200158	-0.199329	-0.116235	-0.0736723
	d2	-0.228887	-0.204414	-0.206112	-0.16921	-0.119029
	d7	-0.218778	-0.176155	-0.20192	-0.268404	-0.244468
H3K4me1	d-3	0.487314	0.302037	0.273118	0.0977324	0.0808864
	d0	0.298282	0.355195	0.273881	0.0986542	0.020516
	6h	0.312313	0.363095	0.302169	0.115092	0.0360957
	d2	0.198955	0.261176	0.219553	0.177292	0.1058
	d7	0.0586709	0.079053	0.0398103	0.128177	0.141919
H3K4me3	d-3	0.545864	0.396864	0.402792	0.227218	0.206986
	d0	0.439808	0.498087	0.468116	0.262102	0.18559
	6h	0.430721	0.436733	0.447678	0.261758	0.191182
	d2	0.371518	0.376255	0.408865	0.391203	0.328799
	d7	0.355206	0.297899	0.338814	0.410459	0.454519
H3K9ac	d-3	0.583969	0.403027	0.400885	0.209727	0.17915
	d0	0.456704	0.555016	0.488118	0.265611	0.165693
	6h	0.448553	0.501276	0.508997	0.302101	0.190664
	d2	0.327887	0.360802	0.392044	0.493587	0.408615
	d7	0.287784	0.232995	0.274932	0.498186	0.580132

## Sheet: H3K27ac vs H3K4me1
		H3K4me1
		d-3	d0	6h	d2	d7
H3K27ac	d-3	0.433965	0.0394762	0.00656164	-0.17726	-0.185311
	d0	0.114283	0.461127	0.409103	0.197342	-0.0225799
	6h	0.105765	0.388589	0.421073	0.275959	0.0437264
	d2	-0.065534	0.0707355	0.134311	0.438026	0.417909
	d7	-0.118627	-0.134688	-0.0871481	0.220344	0.450049
