# Supplementary material for: Comparative Transcriptomic and Epigenomic Analyses Reveal New Regulators of Murine Brown Adipogenesis
Source: PLoS Genet. 2016 Dec 6;12(12):e1006474. doi: 10.1371/journal.pgen.1006474 (PMC5140063; doi:10.1371/journal.pgen.1006474)
Supplement: S3 Table — (XLSX) [file pgen.1006474.s015.xlsx]

## Sheet: SIX1 motif on H3K27ac peaks
Enrichment of SIX1 binding motif on distal H3K27ac peaks (non-promoter peaks)
	Rank	Motif	Name	P-value	log P-pvalue	q-value (Benjamini)	# Target Sequences with Motif	% of Targets Sequences with Motif	# Background Sequences with Motif	% of Background Sequences with Motif
BAT	85		Six1(Homeobox)/Myoblast-Six1-ChIP-Chip(GSE20150)/Homer	1e-10	-24.59	0	976	0.0266	781.2	0.0215
WAT	136		Six1(Homeobox)/Myoblast-Six1-ChIP-Chip(GSE20150)/Homer	0.01	-5.438	0.0069	1138	0.0236	1044.4	0.0219
