# Supplementary material for: Comparative Transcriptomic and Epigenomic Analyses Reveal New Regulators of Murine Brown Adipogenesis
Source: PLoS Genet. 2016 Dec 6;12(12):e1006474. doi: 10.1371/journal.pgen.1006474 (PMC5140063; doi:10.1371/journal.pgen.1006474)
Supplement: S4 Table — (XLSX) [file pgen.1006474.s016.xlsx]

## Sheet: BA d7 PPARG SE
Rank	Chromosome	Start	End	Gene
1	chr8	129430987	129454238	Tomm20
2	chr2	135643579	135681842	Plcb4
3	chr6	88665981	88705333	Mgll
4	chr3	10281629	10294738	Fabp12
5	chr3	10202901	10216968	Fabp4
6	chr6	124367110	124386042	Clstn3
7	chr14	66739160	66766851	Ephx2
8	chr1	62754572	62795522	Nrp2
9	chr13	37968520	37975651	Rreb1
11	chr8	85800569	85811985	Ucp1
12	chr6	113376625	113389235	Cidec
13	chr6	21805888	21819404	Tspan12
15	chr16	21778931	21793181	Ehhadh
16	chr2	167512884	167528108	A530013C23Rik
17	chr1	154845755	154861889	Nmnat2
18	chr19	40429420	40446363	Sorbs1
19	chr17	33915682	33933821	Angptl4
20	chr9	40126188	40144637	Gramd1b
22	chr10	93943375	93963728	Tmcc3
23	chr5	30478256	30499257	Hadhb
24	chr7	35954246	35975295	Slc7a10
25	chr11	29664020	29685250	Eml6
26	chr4	15852776	15874157	Decr1
27	chr19	4496994	4521790	Pcx
28	chr19	56751638	56776701	Adrb1
29	chr11	35539510	35564574	Slit3
30	chr11	11840838	11866032	Grb10
31	chr3	116643951	116670401	Palmd
32	chr3	50986111	51014222	Ccrn4l
33	chr7	106335713	106364403	Mogat2
34	chr4	40099723	40129579	Aco1
35	chr6	115389486	115423456	Pparg
36	chr5	92033827	92070552	Parm1
38	chr19	47376577	47412559	Sh3pxd2a
39	chr8	127343797	127381553	2810004N23Rik
40	chr3	52305460	52347504	Foxo1
42	chr2	136325333	136330189	Ankef1
43	chr2	98502262	98507572	Lrrc4c
44	chr2	118976363	118982225	Rmdn3
45	chr7	148637181	148643274	Rplp2
46	chr8	71403568	71411057	Lpl
48	chr8	37877599	37885336	Dlc1
50	chr7	86877461	86885734	Pex11a
51	chr13	98445440	98454466	Gm5086
52	chr12	73574614	73583896	Lrrc9
53	chr2	26463996	26473323	Agpat2
54	chr1	185719571	185730168	1700056E22Rik
55	chr5	44630496	44641218	Tapt1
56	chr18	61597237	61608735	A530050N04Rik
58	chr5	17338040	17349949	Cd36
59	chr8	108671968	108684326	Pla2g15
61	chr13	41939242	41951703	Adtrp
62	chrX	156850720	156863243	Gpr64
63	chr15	54821361	54834657	Taf2
64	chr9	69283844	69297433	Ice2
65	chr8	72731746	72745409	Armc6
66	chr4	130182774	130196999	Nkain1
67	chr11	54982025	54996359	Slc36a2
68	chr11	83977602	83991983	Gm11437
69	chr9	121931728	121946114	Pomgnt2
70	chr15	85548182	85562765	Ppara
71	chr17	29610862	29625695	Pim1
72	chr4	86303393	86318275	Plin2
74	chr10	109339654	109355288	Nav3
75	chr5	37104002	37120426	D5Ertd579e
76	chr2	92872528	92889711	Prdm11
77	chr1	58661419	58679109	Ndufb3
78	chr8	71372713	71390789	Lpl
79	chr3	104327363	104345589	Lrig2
80	chr5	7954695	7972997	Steap4
81	chr7	141366941	141385490	Adam12
82	chr15	84452751	84471869	Prr5
83	chr11	90101910	90121053	Mmd
84	chr2	93984987	94004235	Hsd17b12
85	chr12	83277945	83297514	Sipa1l1
86	chr15	81241795	81262010	Xpnpep3
87	chr3	36370829	36391547	Anxa5
88	chr12	31977376	31998121	Lamb1
89	chr12	45366400	45387386	Pnpla8
90	chr10	21308307	21329909	1700020N01Rik
91	chr2	146401271	146423086	4933406D12Rik
92	chr3	96358837	96380661	Gm15441
94	chr8	10926233	10948776	3930402G23Rik
95	chr8	126796608	126819197	Galnt2
96	chr6	119346023	119369292	Adipor2
97	chr11	95638761	95662426	Zfp652
98	chr1	165226215	165250707	Prrx1
99	chr9	121971743	121996839	Snrk
100	chr6	94871643	94896989	4930511E03Rik
101	chr13	60760831	60787192	Dapk1
102	chr5	93679843	93710077	Ccng2
103	chr10	68749236	68784793	Rhobtb1
104	chr4	148830035	148832392	Rbp7
105	chr10	17195782	17198249	Cited2
106	chr10	84271942	84274514	Rfx4
107	chr16	23144261	23146882	Adipoq
108	chr3	104415830	104418520	Slc16a1
109	chr11	47184204	47187185	Sgcd
110	chr2	132723741	132726810	Fermt1
111	chr19	21470825	21474015	Gda
112	chr11	100647188	100650588	Stat5b
113	chr7	35825070	35828725	Pepd
114	chr3	153607506	153611581	Acadm
115	chr8	89290295	89294388	Gm10638
116	chr18	67486026	67490128	B430212C06Rik
117	chr15	98941449	98945684	Dnajc22
118	chr6	134548690	134553048	Mansc1
119	chr11	60675418	60679875	Tmem11
120	chr5	136491646	136496222	Dtx2
121	chr11	100060424	100065007	Krt14
122	chr9	55269281	55273895	AI118078
123	chr5	65666316	65670992	Rfc1
124	chr9	48553119	48557805	Zbtb16
125	chr11	59750534	59755255	Med9os
126	chr19	27269808	27274537	Vldlr
127	chr15	57716797	57721610	Derl1
128	chr4	43431826	43436653	Rusc2
129	chr2	92326415	92331247	Slc35c1
130	chr14	79248255	79253092	Vwa8
131	chr18	68604178	68609173	Mc2r
132	chr15	41571657	41576671	Oxr1
133	chr8	23988717	23993803	Kat6a
134	chr14	65058629	65063743	Msra
135	chr10	61178959	61184113	Aifm2
136	chr4	81541059	81546224	Gm5860
137	chr12	40678289	40683466	Arl4a
138	chr1	155348587	155353820	Npl
139	chr10	43205780	43211070	Bend3
140	chr17	86597556	86602991	Prkce
141	chr4	86335641	86341288	Plin2
142	chr15	61439756	61445437	D030024E09Rik
143	chr9	15104515	15110461	4931406C07Rik
144	chr12	104715727	104721699	Ifi27l2b
145	chr12	86283700	86289763	Arel1
146	chr17	26737651	26743963	Ergic1
147	chr8	130222234	130228593	Pard3
148	chr19	57381782	57388292	B230217O12Rik
149	chr4	107737750	107744263	Scp2
150	chr7	26171119	26177661	4732471J01Rik
151	chr6	129450643	129457475	Olr1
152	chr8	24319166	24326006	Agpat6
153	chr5	65741745	65748662	Klb
154	chr1	191565929	191572893	Ptpn14
155	chr15	8632910	8639940	Slc1a3
156	chr17	32638358	32645406	Cyp4f17
157	chr19	44490322	44497395	Scd1
158	chr2	6784788	6792023	Celf2
159	chr12	86141204	86148462	Ltbp2
160	chr9	108174258	108181561	Dag1
161	chr11	79529560	79536884	Mir365-2
162	chr11	70561191	70568536	Zfp3
163	chr3	122825139	122832486	Synpo2
164	chr14	119108732	119116095	Abcc4
165	chr10	127773505	127780997	Cs
166	chr8	42097625	42105248	Mtus1
167	chr14	73571983	73579612	Rcbtb2
168	chr2	164680849	164688480	Pltp
169	chr9	42558046	42565708	Grik4
170	chr15	89256140	89263945	Chkb
171	chr3	104372166	104380064	Lrig2
172	chr1	107797481	107805414	Tnfrsf11a
173	chr4	107053390	107061470	Ndc1
174	chr11	119836927	119845045	Baiap2
175	chr11	87836433	87844697	Srsf1
176	chr6	54998847	55007336	Gars
177	chr19	36762373	36770875	1500017E21Rik
178	chr5	30974741	30983307	Cenpa
179	chr1	193269344	193277910	Ppp2r5a
180	chr17	10685755	10694405	Pacrg
181	chr10	127939173	127947916	Esyt1
182	chr18	65655258	65664041	Malt1
183	chr3	21886638	21895447	Tbl1xr1
184	chr5	30920179	30929073	Kcnk3
185	chr1	166820177	166829268	Gm20743
186	chr1	65215807	65224930	Idh1
187	chr9	55094709	55103853	Nrg4
188	chr11	95929280	95938518	Atp5g1
189	chr13	58590599	58599851	Slc28a3
190	chr4	6372634	6381943	Nsmaf
191	chr17	79900376	79909811	Gm10494
192	chr4	108779134	108788642	Osbpl9
193	chr5	28358092	28367730	Insig1
194	chr16	37955322	37965120	Gpr156
195	chr4	98167486	98177301	Inadl
196	chr11	95264698	95274562	Spop
197	chr2	32888939	32898891	Garnl3
198	chr2	65056246	65066331	Cobll1
199	chr19	7567298	7577414	Atl3
200	chr2	103324482	103334634	Cat
201	chr2	166126711	166137007	Gm11468
202	chr13	103217363	103227722	Cd180
203	chr1	39924630	39935355	1700066B17Rik
204	chr15	53301789	53312546	Samd12
205	chr16	77685574	77696334	Mir125b-2
206	chr3	121567469	121578346	Abcd3
207	chr8	3249895	3260810	Insr
208	chr6	58877843	58888826	Fam13a
209	chr12	40749391	40760381	Arl4a
210	chr2	150634193	150645193	Pygb
211	chr12	101966937	101977986	Rps6ka5
212	chr12	32783517	32794571	Prkar2b
213	chr6	147892864	147903992	Far2
214	chr9	119064044	119075217	Acaa1b
215	chr11	62976236	62987451	Pmp22
216	chr11	96708086	96719378	Copz2
217	chr5	51976096	51987593	Ppargc1a
218	chr6	141127703	141139225	Pde3a
219	chr13	43642426	43653951	Mcur1
220	chr5	93135398	93147108	Shroom3
221	chr1	165510289	165522147	Mettl11b
222	chr5	122968747	122980710	Atp2a2
223	chr13	119406210	119418218	1700003P14Rik
224	chr11	50042512	50054554	Ltc4s
225	chr19	3325064	3337179	Cpt1a
226	chr15	101757687	101769845	Krt79
227	chr6	88862900	88875212	Tpra1
228	chr13	3891092	3903617	Net1
229	chr4	81724698	81737232	Gm5860
230	chr10	77759177	77771900	Agpat3
231	chr12	86726124	86738852	Tmed10
232	chr10	89833263	89845998	Anks1b
233	chr6	59127752	59140670	Tigd2
234	chr4	99602235	99615213	Pgm2
235	chr16	87295641	87308636	N6amt1
236	chr4	41105990	41119026	Ube2r2
237	chr1	174049642	174062762	Pex19
238	chr4	144537844	144551009	Vps13d
239	chr12	8439629	8452817	Rhob
240	chr9	50604681	50617882	Alg9
241	chr3	21848659	21861961	Tbl1xr1
242	chr8	106898873	106912329	Cmtm4
244	chr15	88688195	88701723	Pim3
245	chr15	57747837	57761388	Tbc1d31
246	chr14	101916731	101930318	Tbc1d4
247	chr9	121278821	121292425	Trak1
248	chr11	44959147	44972764	Gm12159
249	chr10	6177601	6191255	Mthfd1l
250	chr17	29181679	29195353	Trp53cor1
251	chr11	90053951	90067654	Mmd
252	chr7	119636837	119650550	Parva
253	chr3	63118630	63132366	Mme
254	chr15	88722487	88736236	Ttll8
255	chr11	117025088	117038918	Sec14l1
256	chr9	66721608	66735662	Rab8b
257	chr7	107609904	107623991	C2cd3
258	chr6	129109892	129124025	Clec2d
259	chr1	164808223	164822385	Fmo2
260	chr2	145413571	145427753	Slc24a3
261	chr1	39874786	39889021	1700066B17Rik
262	chr6	38831253	38845673	Hipk2
263	chr5	114593210	114607673	Ung
264	chr10	75283996	75298490	Gstt4
265	chr1	195136048	195150607	Lamb3
266	chr6	5445874	5460455	Pdk4
267	chr9	72486782	72501375	Nedd4
268	chr15	90996375	91010980	Abcd2
269	chr8	35559432	35574088	B930018H19Rik
270	chr6	113422884	113437608	Creld1
271	chr10	61089007	61103781	Npffr1
272	chr16	35203353	35218131	Adcy5
273	chr8	70602029	70616994	Psd3
274	chr6	84207643	84222650	Dysf
275	chr10	118174117	118189172	Dyrk2
276	chr12	31854770	31869866	6030469F06Rik
277	chr7	127070262	127085488	Lyrm1
278	chr10	67305496	67320750	Zfp365
279	chr9	45857820	45873178	Sik3
280	chr5	89346251	89361619	Slc4a4
281	chr15	61194004	61209416	D030024E09Rik
282	chr13	45537691	45553217	Mylip
283	chr17	73371370	73386960	Lclat1
284	chr2	30002288	30017983	Tbc1d13
285	chr11	102594407	102610164	Adam11
286	chr11	68655518	68671304	Ndel1
287	chr6	29216914	29232807	Fam71f2
288	chr17	44240787	44256894	Enpp4
289	chr10	96310141	96326297	4930556N09Rik
290	chr12	85725557	85742035	Entpd5
291	chr5	124661126	124677794	Pitpnm2
292	chr4	128653643	128670352	Ak2
293	chr10	61674375	61691135	Tspan15
294	chr11	100824839	100841603	Ptrf
295	chr14	73951984	73969137	Sucla2
296	chr10	82624691	82641847	Chst11
297	chr11	108614836	108632018	Cep112
298	chr6	29754969	29772360	Ahcyl2
299	chr2	163801897	163819310	Ywhab
300	chr9	102641509	102658944	Gm5627
301	chr19	5433025	5450733	Fosl1
302	chr11	45885964	45903680	Adam19
303	chr2	84895109	84912856	Tnks1bp1
304	chr16	4773398	4791380	Cdip1
305	chr13	31433441	31451560	4930401O12Rik
306	chr10	59727852	59746063	Psap
307	chr2	32274833	32293122	Slc25a25
308	chr2	32365180	32383512	Fam102a
309	chr16	34993894	35012255	Mylk
310	chr1	145320782	145339150	Cdc73
311	chr5	92915713	92934248	Scarb2
312	chr15	31500244	31519172	Cmbl
313	chr14	31623747	31642749	Sfmbt1
314	chr4	104933844	104953030	Ppap2b
315	chr8	129119161	129138669	Irf2bp2
316	chr9	107227103	107247162	6430571L13Rik
317	chr14	31347214	31367275	Tkt
318	chr10	13271877	13292188	Pex3
319	chr10	76110710	76131345	Col6a2
320	chr11	90204721	90225753	Hlf
321	chr11	101405191	101426781	Nbr1
322	chr10	84445516	84467334	Ric8b
323	chr12	36838477	36860305	Bzw2
324	chr15	38198523	38220427	Klf10
325	chr7	82791823	82813793	Akap13
326	chr9	61443036	61465100	Tle3
327	chr19	32255539	32277689	Sgms1
328	chr1	187110703	187133184	Iars2
329	chr14	79656138	79679425	Zfp957
330	chr4	62156605	62180561	Alad
331	chr14	37711436	37735514	Ccser2
332	chr6	84151940	84176096	Dysf
333	chr5	92514581	92540253	G3bp2
334	chr5	136676332	136702797	Sh2b2
335	chr8	74529189	74530102	Cyp4f18
336	chr7	109544448	109545373	Stim1
337	chr18	87633520	87634484	Cbln2
338	chr2	61420976	61421947	Tank
339	chr6	148147121	148148117	Ergic2
340	chr9	48765029	48766034	Htr3b
341	chr1	39324510	39325550	Npas2
342	chr1	69019893	69020976	Erbb4
343	chr3	35943314	35944410	Ccdc144b
344	chr14	15475371	15476471	Slc4a7
345	chr4	54887054	54888178	Zfp462
346	chr4	122692748	122693875	Trit1
347	chr2	163297347	163298499	2310001K24Rik
348	chr12	21232677	21233844	Asap2
349	chr15	5098609	5099780	Prkaa1
350	chr9	51071297	51072469	Gm684
351	chr18	34427608	34428783	Apc
352	chr9	72030972	72032159	Tcf12
353	chr17	79190627	79191825	Heatr5b
354	chr2	136442282	136443499	Ankef1
355	chr1	138930266	138931485	Nr5a2
356	chr9	14528586	14529807	Piwil4
357	chr9	79457406	79458628	Col12a1
358	chr4	82239307	82240554	Nfib
359	chr5	130195866	130197119	2015-09-14
360	chr14	37925308	37926592	2610528A11Rik
361	chr14	8639933	8641227	Flnb
362	chr5	135016500	135017796	Clip2
363	chr12	103228092	103229392	Cpsf2
364	chr17	53788687	53789995	Kat2b
365	chr8	42078759	42080071	Mtus1
366	chr12	110864159	110865474	Rian
367	chr18	74551400	74552719	Cfap53
368	chr4	10910823	10912160	Plekhf2
369	chr7	137108933	137110298	Gm4265
370	chr16	24165728	24167106	Bcl6
371	chr2	34336679	34338058	Mapkap1
372	chr4	45459993	45461408	Shb
373	chr7	77781378	77782808	B130024G19Rik
374	chr9	63461297	63462744	Aagab
375	chr1	82199245	82200692	Irs1
376	chr6	39523505	39524968	Adck2
377	chr10	93993273	93994753	Tmcc3
378	chr12	51660632	51662112	Prkd1
379	chr13	79424322	79425820	A830082K12Rik
380	chr3	129285204	129286710	Elovl6
381	chr5	151385106	151386619	N4bp2l1
382	chr1	45921299	45922812	Wdr75
383	chr11	61421497	61423016	Epn2
384	chr9	58157977	58159503	Loxl1
385	chr11	49046911	49048460	Mgat1
386	chr18	15001924	15003474	Taf4b
387	chr11	97893421	97894983	Rpl19
388	chr5	51666768	51668334	Ppargc1a
389	chr7	133959138	133960710	Fam57b
390	chr10	110801212	110802785	Bbs10
391	chr5	119128422	119129999	Med13l
392	chr4	35251383	35252962	3110043O21Rik
393	chr7	17389764	17391374	Fkrp
394	chr8	129331188	129332829	Tomm20
395	chr13	53071383	53073036	Nfil3
396	chr1	178974918	178976579	Akt3
397	chr19	44463143	44464807	Scd1
398	chr2	10184228	10185893	Itih5
399	chr9	23109888	23111571	Bmper
400	chr1	61991346	61993052	Pard3b
401	chr6	112223330	112225041	Lmcd1
402	chr1	183780542	183782259	Lbr
403	chr8	112389314	112391032	Ap1g1
404	chr9	42852280	42854007	Arhgef12
405	chr13	43605454	43607189	Mcur1
406	chr5	52452364	52454106	Mir6417
407	chr13	112981242	112982986	Ankrd55
408	chr9	79527939	79529693	Col12a1
409	chr6	115370812	115372573	Pparg
410	chr11	60021719	60023488	Srebf1
411	chr5	51430878	51432651	Ppargc1a
412	chr13	19854945	19856729	Gpr141
413	chr2	180922179	180923967	Ppdpf
414	chr14	120696330	120698120	Mbnl2
415	chr12	73006636	73008428	Daam1
416	chr3	98006359	98008160	Reg4
417	chr9	50642110	50643917	Alg9
418	chr18	11316162	11317983	Gata6
419	chr8	47554332	47556156	Acsl1
420	chr11	114698251	114700076	Gprc5c
421	chr10	67725722	67727555	Arid5b
422	chr1	89693548	89695381	Atg16l1
423	chr6	8421521	8423354	A430035B10Rik
424	chr15	59604290	59606128	Gm19510
425	chr12	21487427	21489271	Ywhaq
426	chr1	182192199	182194047	Psen2
427	chr8	131249761	131251610	Itgb1
428	chr1	161254456	161256306	Rfwd2
429	chr11	120691955	120693809	Ccdc57
430	chr5	92750995	92752850	Cxcl9
431	chr1	9537308	9539169	Adhfe1
432	chr17	46145863	46147726	Vegfa
433	chr13	72088139	72090010	Irx1
434	chr12	52346460	52348338	G2e3
435	chr16	4932650	4934529	Mgrn1
436	chr5	93725004	93726884	Ccng2
437	chr4	97627293	97629175	Nfia
438	chr10	38688210	38690096	Lama4
439	chr4	124834048	124835937	Zc3h12a
440	chr14	49816640	49818542	Naa30
441	chr11	62292184	62294087	Pigl
442	chr16	36934003	36935917	Hcls1
443	chr12	16625689	16627612	Lpin1
444	chr9	83625498	83627425	Gm2109
445	chr8	10012085	10014019	Tnfsf13b
446	chr1	162192600	162194550	Rabgap1l
447	chr13	32685278	32687228	Mylk4
448	chr11	42996960	42998911	Atp10b
449	chr11	76520983	76522955	Tusc5
450	chr10	95964163	95966141	Btg1
451	chr9	56707976	56709964	Cspg4
452	chr14	24314077	24316096	Kcnma1
453	chr4	139140590	139142610	Iffo2
454	chr2	158327898	158329922	Adig
455	chr11	23564945	23566976	Pus10
456	chr3	114245583	114247620	Col11a1
457	chr12	16164646	16166692	Trib2
458	chr8	11309887	11311936	Col4a1
459	chr5	122040070	122042121	Aldh2
460	chr6	70738905	70740969	Rpia
461	chr10	89735811	89737884	Anks1b
462	chr8	125425177	125427255	Ankrd11
463	chr6	114684833	114686916	Atg7
464	chr9	59909109	59911197	Thsd4
465	chr6	38703620	38705710	Hipk2
466	chr2	174372593	174374687	Slmo2
467	chr12	107256567	107258665	Vrk1
468	chr16	92174784	92176896	Mrps6
469	chr6	30503313	30505432	Cpa2
470	chr7	86925715	86927837	Wdr93
471	chr9	30703067	30705194	Adamts15
472	chr9	108564115	108566250	Slc25a20
473	chr1	145827821	145829979	Rgs2
474	chr12	25750658	25752818	Kidins220
475	chr15	50497590	50499766	Trps1
476	chr2	92511722	92513907	Chst1
477	chr12	117457449	117459656	Wdr60
478	chr1	196503745	196505978	Plxna2
479	chr4	86542936	86545170	Acer2
480	chr14	29243174	29245423	Erc2
481	chr2	153433484	153435739	Commd7
482	chr6	121093360	121095617	Mical3
483	chr18	39639790	39642049	Nr3c1
484	chr13	43570704	43572974	Ranbp9
485	chr2	30283011	30285281	Ppp2r4
486	chr19	4369936	4372211	Kdm2a
487	chr16	45668110	45670395	Tmprss7
488	chr11	31576860	31579154	Bod1
489	chr1	169315827	169318126	Mgst3
490	chr5	34678010	34680312	Rnf4
491	chr1	193054058	193056378	Atf3
492	chr10	7368908	7371233	Pcmt1
493	chr11	102966508	102968843	Acbd4
494	chr6	131327150	131329487	Ybx3
495	chr4	122721731	122724082	Trit1
496	chr2	167547650	167550001	A530013C23Rik
497	chr14	63425588	63427941	4931440J10Rik
498	chr13	31668566	31670930	1700018A04Rik
499	chr6	73171218	73173593	Dnah6
500	chr2	93698028	93700407	Accsl
501	chr5	32286304	32288692	Bre
502	chr18	64906258	64908663	Atp8b1
503	chr16	44559880	44562286	Boc
504	chr5	137138472	137140880	Myl10
505	chr9	77957337	77959749	Ick
506	chr18	4312103	4314518	Map3k8
507	chr2	73747142	73749578	Atp5g3
508	chr13	51966376	51968821	Gadd45g
509	chr10	77822809	77825258	Agpat3
510	chr12	56516568	56519018	Psma6
511	chr6	115218004	115220468	Syn2
512	chr1	39523106	39525582	Tbc1d8
513	chr17	62967863	62970366	Efna5
514	chr2	58205079	58207585	Acvr1c
515	chr3	88301531	88304044	Lmna
516	chr2	119396301	119398815	Chp1
517	chr1	51345407	51347933	9330175M20Rik
518	chr6	14505356	14507884	Ppp1r3a
519	chr16	23977599	23980135	Bcl6
520	chr7	118757886	118760422	Galnt18
521	chr1	171898356	171900893	3110045C21Rik
522	chr18	57775568	57778106	1700011I03Rik
523	chr2	130973834	130976381	1700037H04Rik
524	chr14	68219363	68221915	Cdca2
525	chr11	59846530	59849082	Pemt
526	chr9	21939514	21942068	Acp5
527	chr10	13822329	13824898	Hivep2
528	chr2	151388808	151391398	Fkbp1a
529	chr9	30582563	30585157	Adamts15
530	chr16	44994927	44997523	Cd200r3
531	chr15	12494545	12497143	Pdzd2
532	chr12	8175710	8178314	1110057K04Rik
533	chr1	38571208	38573814	Aff3
534	chr13	37574447	37577068	Ly86
535	chr2	148513363	148515984	Gzf1
536	chr7	105531702	105534330	Tsku
537	chr11	77258174	77260805	Ssh2
538	chr8	95757643	95760281	Ces1e
539	chr8	13604301	13606957	Rasa3
540	chr2	69126917	69129595	Abcb11
541	chr11	102292207	102294892	Grn
542	chr11	30109532	30112219	Sptbn1
543	chr4	137337729	137340420	Alpl
544	chr14	18586061	18588759	Thrb
545	chr11	57792868	57795571	Larp1
546	chr10	70547406	70550113	Bicc1
547	chr10	25016009	25018719	Akap7
548	chr6	148035139	148037858	Far2
549	chr11	73137800	73140519	Aspa
550	chrX	106534329	106537059	Gm6377
551	chr9	94329259	94331992	1190002N15Rik
552	chr17	64939481	64942225	Man2a1
553	chr11	98906215	98908961	Igfbp4
554	chr1	30950010	30952761	Phf3
555	chr10	37197806	37200558	Marcks
556	chr14	25027636	25030396	Dlg5
557	chr3	90247162	90249928	Npr1
558	chr5	3598107	3600906	Pex1
559	chr5	72632600	72635407	Atp10d
560	chr11	121094939	121097746	Narf
561	chr7	4684397	4687210	Suv420h2
562	chr19	44270819	44273646	Pkd2l1
563	chr17	83575337	83578167	Pkdcc
564	chr6	72531730	72534565	Elmod3
565	chr5	75652777	75655615	Pdgfra
566	chr6	87823136	87826030	Copg1
567	chr8	119848844	119851752	Cmip
568	chr14	17643677	17646591	Rarb
569	chr16	76525023	76527942	Nrip1
570	chr11	77873769	77876691	Flot2
571	chr8	89266165	89269099	Siah1a
572	chr6	142419668	142422605	Gys2
573	chr19	24227967	24230905	Tjp2
574	chr15	74751836	74754836	Ly6e
575	chr6	143098248	143101249	Etnk1
576	chrX	156170956	156173960	Sh3kbp1
577	chr1	74236801	74239813	Cxcr1
578	chr6	48528657	48531672	Rarres2
579	chr5	81995370	81998393	Lphn3
580	chr4	149163837	149166869	Slc25a33
581	chr4	6297536	6300571	Sdcbp
582	chr14	73608874	73611911	Rb1
583	chr11	97682019	97685061	Lasp1
584	chr18	21092241	21095284	Rnf125
585	chr9	83819697	83822743	Bckdhb
586	chr8	94083948	94087029	Fto
587	chr8	37249739	37252824	Lonrf1
588	chr9	65151816	65154913	Clpx
589	chr16	91831096	91834194	Itsn1
590	chr17	28832343	28835443	Mapk14
591	chr1	31170198	31173307	4931428L18Rik
592	chr17	31174985	31178105	Abcg1
593	chr19	27250100	27253246	Vldlr
594	chr1	58851744	58854891	Casp8
595	chr19	8916331	8919487	Bscl2
596	chr14	77216802	77219961	1700108F19Rik
597	chr7	52352873	52356045	Fcgrt
598	chr11	79776609	79779784	Utp6
599	chr16	10973777	10976954	Litaf
600	chr7	146110598	146113780	Bnip3
601	chr10	25156381	25159568	Epb4.1l2
602	chr4	132515081	132518288	Fgr
603	chr11	93769126	93772345	Mbtd1
604	chr17	56544504	56547743	Kdm4b
605	chr11	120359176	120362436	Slc25a10
606	chr4	32593045	32596312	Bach2
607	chr2	146691259	146694533	Kiz
608	chr2	134681951	134685230	Plcb1
609	chr2	145658747	145662037	Rin2
610	chr2	57104873	57108166	Gpd2
611	chr7	16545061	16548358	Ehd2
612	chr18	60763857	60767171	Synpo
613	chr11	96853646	96856968	Sp2
614	chr2	30234222	30237555	Fam73b
615	chr15	12399581	12402922	Pdzd2
616	chr16	35374273	35377619	Sec22a
617	chr19	6543298	6546652	Slc22a12
618	chr5	136389638	136393030	Ywhag
619	chr1	72059084	72062503	4933417E11Rik
620	chr10	127620066	127623487	Rbms2
621	chr1	138219605	138223051	Camsap2
622	chr11	108856307	108859768	Axin2
623	chr2	134549623	134553088	Plcb1
624	chr16	31493838	31497303	Bdh1
625	chr2	168560483	168563951	Atp9a
626	chr11	21461039	21464508	Mdh1
627	chr6	113012202	113015673	Thumpd3
628	chr11	45014243	45017720	Gm12159
629	chr8	88049754	88053231	Gpt2
630	chr16	43475396	43478910	Zbtb20
631	chr11	102868879	102872412	Dcakd
632	chr16	58536219	58539753	St3gal6
633	chr5	77526699	77530257	Hopx
634	chr2	117629830	117633404	Gm13985
635	chr17	29556835	29560417	Fgd2
636	chr2	44805511	44809098	Zeb2
637	chr1	54845359	54848974	Ankrd44
638	chr16	10575583	10579210	Clec16a
639	chr18	61666936	61670569	Arhgef37
640	chr13	5565816	5569463	1700016G22Rik
641	chr10	77598153	77601803	D10Jhu81e
642	chr12	74579380	74583036	Tmem30b
643	chr18	12351129	12354797	Npc1
644	chr9	42076421	42080089	Sc5d
645	chr2	157915752	157919421	2010009K17Rik
646	chr2	153406929	153410602	Commd7
647	chr13	49575172	49578849	Cenpp
648	chr7	3560622	3564299	Oscar
649	chr15	76140798	76144476	Oplah
650	chr13	94677573	94681257	Arsb
651	chr4	43738707	43742398	Hrct1
652	chr3	57429180	57432871	Commd2
653	chr5	136183523	136187218	Por
654	chr6	82810266	82813974	2310069B03Rik
655	chr10	77475081	77478801	Pfkl
656	chr6	51500930	51504672	Snx10
657	chr8	23575839	23579583	Smim19
658	chr4	82957890	82961641	Ttc39b
659	chr14	18728799	18732552	Thrb
660	chr8	108263262	108267019	Gfod2
661	chr10	96284374	96288135	Btg1
662	chr5	123182595	123186375	Camkk2
663	chr4	47251670	47255455	Col15a1
664	chr12	71384299	71388085	Trim9
665	chr4	148452286	148456088	Pex14
666	chr7	119610128	119613933	Parva
667	chr4	105767370	105771181	Usp24
668	chr11	95189813	95193627	Fam117a
669	chr10	56637825	56641646	Gja1
670	chr2	164628941	164632765	Acot8
671	chr6	115185117	115188960	Syn2
672	chr19	34938208	34942053	Pank1
673	chr1	133886102	133889959	Slc45a3
674	chr17	6164980	6168845	Tulp4
675	chr14	26123515	26127385	Zmiz1
676	chr1	186343138	186347009	1700112H15Rik
677	chr14	26398819	26402693	Zmiz1
678	chr11	73099722	73103615	Trpv3
679	chr10	12604185	12608100	Utrn
680	chr5	31250791	31254711	Mir6369
681	chr7	97207071	97211018	E230029C05Rik
682	chr18	67508074	67512029	Cidea
683	chr2	155763110	155767133	Gdf5
684	chr19	29571187	29575228	A930007I19Rik
685	chr13	46115786	46119843	Atxn1
686	chr5	81092138	81096210	Lphn3
687	chr11	53152251	53156333	Zcchc10
688	chr17	23864611	23868703	Pkmyt1
689	chr19	41349455	41353550	Pik3ap1
690	chr2	131625920	131630031	5330413P13Rik
691	chr1	158148515	158152632	Fam163a
692	chr2	116913215	116917333	Spred1
693	chr9	86589959	86594081	A330041J22Rik
694	chr2	38805526	38809649	Olfml2a
695	chr1	145401647	145405777	Cdc73
696	chr4	147843383	147847527	Mtor
697	chr5	38396706	38400879	Stx18
698	chr4	108019711	108023902	Coa7
699	chr11	67884463	67888656	Stx8
700	chr11	85586767	85590964	Bcas3
701	chr4	59594415	59598618	Hsdl2
702	chr10	7446934	7451153	Katna1
703	chr4	65133764	65137987	Astn2
704	chr5	130358868	130363111	Chchd2
705	chr6	149086238	149090540	Mettl20
706	chr11	82701654	82705963	Fndc8
707	chr2	79467627	79471938	Ssfa2
708	chr11	94019654	94023979	Spag9
709	chr17	28967833	28972221	Brpf3
710	chr2	92917509	92921905	Prdm11
711	chr7	146421557	146425965	Lrrc27
712	chr6	120786329	120790749	Bcl2l13
713	chr1	170402623	170407053	Mir6348
714	chr15	76369564	76373997	Slc52a2
715	chr4	97481158	97485615	Nfia
716	chr10	87970045	87974504	Chpt1
717	chr4	80955162	80959632	Mpdz
718	chr14	35398523	35403004	Ldb3
719	chr7	139424408	139428892	Chst15
720	chr4	122972429	122976916	Pabpc4
721	chr14	118047688	118052194	Gpc6
722	chr18	46804164	46808684	Eif1a
723	chr1	135873695	135878224	Prelp
724	chr6	131254593	131259129	Styk1
725	chr11	116059937	116064475	Ten1
726	chr8	14680060	14684602	Dlgap2
727	chr18	50288163	50292706	Hsd17b4
728	chr16	24120939	24125484	Bcl6
729	chr16	76467432	76471979	Nrip1
730	chr6	120540233	120544794	1700072O05Rik
731	chr11	80028277	80032841	Rhot1
732	chr11	117052721	117057287	2015-09-09
733	chr6	127092609	127097177	Ccnd2
734	chr5	17382384	17386959	Cd36
735	chr19	34590046	34594632	Lipa
736	chr1	31071894	31076517	Ptp4a1
737	chr1	162825675	162830303	Rc3h1
738	chr13	30342294	30346938	Mboat1
739	chr11	21442553	21447211	Mdh1
740	chr19	4593631	4598299	Pcx
741	chr1	93979402	93984087	Hdac4
742	chr1	174305884	174310612	Pigm
743	chr4	83025660	83030390	Gm11413
744	chr5	66025768	66030513	Pds5a
745	chr4	53209111	53213887	Abca1
746	chr4	97590529	97595319	Nfia
747	chr13	103361305	103366099	Cd180
748	chr7	96571516	96576327	AI314278
749	chr1	195100350	195105162	G0s2
750	chr19	29464959	29469775	Cd274
751	chr6	89402640	89407460	Chchd6
752	chr2	3788796	3793641	Fam107b
753	chr11	104311706	104316557	Kansl1
754	chr19	46526622	46531497	Sufu
755	chr2	154428393	154433270	Pxmp4
756	chr8	71516738	71521628	Slc18a1
757	chr1	82151655	82156602	Mir6344
758	chr8	35754738	35759717	B930018H19Rik
759	chr11	104382773	104387761	Cdc27
760	chr3	57377895	57382884	Wwtr1
761	chr5	104391970	104396967	Hsd17b13
762	chr16	90736063	90741071	Mrap
763	chr7	104563030	104568043	Thrsp
764	chr10	127581825	127586851	Rbms2
765	chr11	86649674	86654716	Dhx40
766	chr2	79448283	79453339	Ssfa2
767	chr6	146848049	146853110	Ppfibp1
768	chr4	34260005	34265072	Spaca1
769	chr16	25220432	25225531	Tprg
770	chr12	32928950	32934054	Pik3cg
771	chr10	66484133	66489243	Reep3
772	chr11	4782629	4787742	Nipsnap1
773	chr1	122012338	122017460	Dbi
774	chr5	107464761	107469900	Cdc7
775	chr11	83391943	83397106	E230016K23Rik
776	chr1	184369817	184374982	Trp53bp2
777	chr12	31781998	31787177	Fam110c
778	chr6	28521755	28526969	Snd1
779	chr13	59709899	59715115	Naa35
780	chr14	8866978	8872202	Abhd6
781	chr3	95067039	95072268	Prune
782	chr2	150425999	150431229	Apmap
783	chr9	102674500	102679758	Gm5627
784	chr5	102995698	103000969	Arhgap24
785	chr15	84015279	84020583	Pnpla3
786	chr4	124794870	124800180	Zc3h12a
787	chr2	67644416	67649728	Mir6335
788	chr1	164784090	164789406	Fmo1
789	chr2	109790427	109795748	Lgr4
790	chr15	101117556	101122904	Atg101
791	chr4	136944725	136950104	Cela3a
792	chr16	45371083	45376481	Cd200
793	chr8	85584962	85590364	Rnf150
794	chr2	70166925	70172357	Myo3b
795	chr7	134494306	134499750	Zfp768
796	chr10	90020787	90026239	Anks1b
797	chr8	121918195	121923670	Mlycd
798	chr8	41290546	41296023	Fgf20
799	chr6	129175197	129180678	2310001H17Rik
800	chr3	83980063	83985547	Trim2
801	chr14	24248596	24254080	Kcnma1
802	chr18	5198839	5204328	Zfp438
803	chr13	79272858	79278347	A830082K12Rik
804	chr13	34314673	34320169	Slc22a23
805	chr14	30825130	30830632	Chdh
806	chr14	29117015	29122542	Erc2
807	chr18	61646585	61652138	Arhgef37
808	chr16	90799809	90805363	Urb1
809	chr7	90801976	90807555	Il16
810	chr5	114622988	114628576	Acacb
811	chr4	62859949	62865561	Col27a1
812	chr10	66437855	66443480	Gm31763
813	chr11	118285549	118291202	C1qtnf1
814	chr9	65312962	65318619	Spg21
815	chr7	128941194	128946871	Scnn1g
816	chr4	53128146	53133827	Abca1
817	chr15	80534819	80540507	Tnrc6b
818	chr5	37084724	37090425	D5Ertd579e
819	chr17	32577022	32582735	Cyp4f39
820	chr5	107588658	107594415	Tgfbr3
821	chr2	7181718	7187518	Celf2
822	chr14	26295442	26301252	Zmiz1
823	chr12	56483299	56489124	1110008L16Rik
824	chr19	41886837	41892667	Arhgap19
825	chr6	50516681	50522522	5430402O13Rik
826	chr15	52129479	52135326	Slc30a8
827	chr11	5321758	5327631	Znrf3
828	chr17	51365361	51371251	Tbc1d5
829	chr6	113606711	113612608	Irak2
830	chr13	34880946	34886845	Fam50b
831	chr4	115186310	115192222	Cyp4a10
832	chr9	61137393	61143306	B930092H01Rik
833	chr4	104888174	104894089	Ppap2b
834	chr12	3344850	3350781	Kif3c
835	chr15	98407266	98413199	4930415O20Rik
836	chr4	111505959	111511896	Spata6
837	chr14	68034037	68039986	Ebf2
838	chr13	34341091	34347053	Slc22a23
839	chr13	41436703	41442666	Nedd9
840	chr6	118638318	118644287	Cacna1c
841	chr7	97188560	97194534	E230029C05Rik
842	chr18	62296585	62302569	Adrb2
843	chr14	22400238	22406234	Kat6b
844	chr9	32495313	32501336	Ets1
845	chr1	184430843	184436892	Capn2
846	chr1	80715687	80721752	Dock10
847	chr7	127103862	127109929	Lyrm1
848	chr12	33450697	33456768	Nampt
849	chr10	117480812	117486888	Mdm1
850	chr8	109656467	109662567	Cyb5b
851	chr13	34382168	34388274	Slc22a23
852	chr15	42127787	42133899	Angpt1
853	chr15	55843401	55849538	Sntb1
854	chr2	35132995	35139139	Gsn
855	chr19	55169533	55175682	Gpam
856	chr2	165707092	165713245	Zmynd8
857	chr8	11458963	11465121	Rab20
858	chr7	91021855	91028024	Mesdc1
859	chr5	17424474	17430644	Cd36
860	chr2	172977270	172983449	Pck1
861	chr10	10163219	10169413	Adgb
862	chr7	97167964	97174159	E230029C05Rik
863	chr12	85322483	85328680	Acot2
864	chr1	97514896	97521097	St8sia4
865	chr7	63216755	63222966	A230056P14Rik
866	chr11	75272562	75278784	Mir22
867	chr10	58887814	58894042	Oit3
868	chr4	10928045	10934289	Plekhf2
869	chr1	51555131	51561381	Nabp1
870	chr14	12897450	12903720	Ptprg
871	chr4	15243074	15249376	Tmem64
872	chr15	50042747	50049052	Trps1
873	chr11	72003525	72009835	4933427D14Rik
874	chr12	84004454	84010793	Rgs6
875	chr10	62585295	62591634	Mypn
876	chr2	11437641	11443994	Pfkfb3
877	chr8	10905669	10912031	4833411C07Rik
878	chr5	9028279	9034670	Crot
879	chr8	47570130	47576529	Acsl1
880	chr11	54864394	54870802	Ccdc69
881	chr15	36078327	36084747	Fbxo43
882	chr12	51619278	51625705	Prkd1
883	chr19	29167501	29173956	Rcl1
884	chr16	13493647	13500111	2310015D24Rik
885	chr5	65840084	65846561	Smim14
886	chr17	66356806	66363284	Ankrd12
887	chr13	37690033	37696522	Ly86
888	chr3	40224792	40231285	1700017G19Rik
889	chr15	79074785	79081290	Pick1
890	chr6	54543889	54550423	Plekha8
891	chr4	45012515	45019067	Zbtb5
892	chr3	30501789	30508369	Mynn
893	chr9	123375941	123382531	Lars2
894	chr2	27431696	27438295	Wdr5
895	chr5	66526825	66533427	Rbm47
896	chr9	35126153	35132770	4933422A05Rik
897	chr19	7675853	7682503	Lgals12
898	chr18	4085720	4092390	Lyzl1
899	chr9	57232346	57239047	4930430J02Rik
900	chr9	31779541	31786265	Barx2
901	chr2	44972815	44979554	Zeb2os
902	chr9	14451034	14457774	Amotl1
903	chr17	78800575	78807317	Fez2
904	chr13	104120161	104126911	Mast4
905	chr19	37338220	37344974	Ide
906	chr18	75597987	75604748	Ctif
907	chr5	5260229	5267024	Cdk14
908	chr4	116345277	116352096	AV051173
909	chr6	89529550	89536374	Chchd6
910	chr10	84363985	84370812	Rfx4
911	chr15	81669874	81676708	Tob2
912	chr12	77613646	77620482	Mir5135
913	chr3	10077888	10084727	Gm9833
914	chr1	152250978	152257833	Tpr
915	chr18	56958252	56965107	2015-03-03
916	chr15	77026253	77033124	Rbfox2
917	chr3	90051431	90058323	Crtc2
918	chr19	53175665	53182558	1700054A03Rik
919	chr7	104129591	104136496	Nars2
920	chr5	17505703	17512610	Gnat3
921	chr2	11563391	11570311	Il2ra
922	chr8	130880773	130887704	Nrp1
923	chr8	116683374	116690351	Nudt7
924	chr13	81034205	81041208	Arrdc3
925	chr16	24846105	24853112	Lpp
926	chr5	107319570	107326587	Hfm1
927	chr8	116660884	116667909	Nudt7
928	chr10	95665378	95672411	4930459C07Rik
929	chr12	56093743	56100824	Baz1a
930	chr3	97445891	97452984	Fmo5
931	chr4	45420090	45427188	Slc25a51
932	chr16	65823105	65830221	Vgll3
933	chr2	101702312	101709429	Commd9
934	chr6	54799468	54806606	Znrf2
935	chr5	91063343	91070499	Rassf6
936	chr11	95682685	95689841	Phospho1
937	chr4	149339704	149346864	H6pd
938	chr6	39416649	39423828	Dennd2a
939	chr2	124597881	124605075	Sema6d
940	chr2	59647911	59655114	Tanc1
941	chr15	98329931	98337158	Olfr279
942	chr1	81741041	81748277	Mir6344
943	chr15	101927905	101935160	Tenc1
944	chr12	41811139	41818398	Immp2l
945	chr2	52573013	52580274	Stam2
946	chr15	35745715	35752993	Vps13b
947	chr17	10593647	10600930	Pacrg
948	chr8	14996389	15003674	Arhgef10
949	chr13	40995952	41003255	Gcnt2
950	chr17	71439106	71446424	Myom1
951	chr3	137885373	137892708	Adh7
952	chr16	96094126	96101465	1600002D24Rik
953	chr1	138276644	138283986	9230116N13Rik
954	chr1	188837056	188844431	Spata17
955	chr10	117174005	117181411	Slc35e3
956	chr10	84316255	84323677	Rfx4
957	chr7	16597915	16605416	Gltscr1
958	chr12	113727268	113734782	A530016L24Rik
959	chr8	130943779	130951324	Nrp1
960	chr2	132515195	132522743	1110034G24Rik
961	chr11	120025320	120032875	Slc38a10
962	chr6	143700190	143707758	Sox5
963	chr2	74681135	74688722	Mtx2
964	chr14	35441339	35448933	Opn4
965	chr9	121756176	121763777	Higd1a
966	chr9	63208806	63216407	Map2k5
967	chr16	91557791	91565403	Ifngr2
968	chr2	132695791	132703421	Lrrn4
969	chr4	135647181	135654824	Rpl11
970	chr7	144259973	144267635	Mgmt
971	chr8	37673935	37681601	Dlc1
972	chr2	68207690	68215356	Stk39
973	chr11	45936775	45944472	Adam19
974	chr4	88352993	88360700	Klhl9
975	chr15	61887734	61895448	Pvt1
976	chr4	144491545	144499269	Dhrs3
977	chr3	40861947	40869682	Pgrmc2
978	chr15	62126559	62134302	Pvt1
979	chr5	123553176	123560935	Tmem120b
980	chr15	57809861	57817622	Fam83a
981	chr11	59477143	59484951	Mprip
982	chr8	36273918	36281730	Ppp1r3b
983	chr16	20717020	20724851	Thpo
984	chr4	40987675	40995546	Aqp7
985	chr12	4151895	4159789	Adcy3
986	chr1	181483546	181491442	Cnst
987	chr15	83274713	83282619	Pacsin2
988	chr10	17075168	17083079	Gm20125
989	chr6	108786172	108794101	Edem1
990	chr16	4370159	4378115	Adcy9
991	chr10	79549491	79557463	Sbno2
992	chr9	63036760	63044755	Map2k5
993	chr7	121500038	121508040	4933406I18Rik
994	chr17	5690841	5698861	Zdhhc14
995	chr11	29701123	29709155	Eml6
996	chr1	177282767	177290803	Rgs7
997	chr11	108901270	108909312	Axin2
998	chr14	27359983	27368052	Slmap
999	chr3	100045215	100053311	Gdap2
1000	chrX	83042538	83050653	Gyk
1001	chr18	11214589	11222704	Gata6
1002	chr8	35080314	35088454	Rbpms
1003	chr17	24608401	24616557	Bricd5
1004	chr12	78391089	78399261	Fut8
1005	chr3	57329850	57338099	Wwtr1
1006	chr15	89018582	89026843	Dennd6b
1007	chr6	17264015	17272285	Cav1
1008	chr11	96828283	96836570	Sp2
1009	chr15	61354512	61362806	D030024E09Rik
1010	chr5	33553140	33561440	Spon2
1011	chr15	76448788	76457117	Tonsl
1012	chr18	65121187	65129520	Nedd4l
1013	chr6	101316925	101325261	Pdzrn3
1014	chr19	12675162	12683512	Gm4952
1015	chr7	109001324	109009719	Folr1
1016	chr15	34264802	34273199	Matn2
1017	chr9	75201790	75210195	Bcl2l10
1018	chr1	145900484	145908893	Rgs2
1019	chr16	91248221	91256644	Olig1
1020	chr1	37926311	37934744	Lipt1
1021	chr10	13695512	13703957	Hivep2
1022	chr10	85852759	85861206	Syn3
1023	chr5	104277497	104285960	Aff1
1024	chr18	39889374	39897889	Pabpc2
1025	chr2	145106349	145114894	Mir6240
1026	chr11	53716642	53725192	Slc22a5
1027	chr12	30656361	30664964	Pxdn
1028	chr11	103287167	103295789	Plekhm1
1029	chr14	41817189	41825813	Fam213a
1030	chr15	52970282	52978934	Ext1
1031	chr13	52284073	52292732	4921525O09Rik
1032	chr4	88773961	88782677	Mtap
1033	chr11	80613884	80622614	Tmem98
1034	chr11	26028022	26036761	5730522E02Rik
1035	chr9	94360003	94368781	1190002N15Rik
1036	chr3	155760327	155769108	9330178D15Rik
1037	chr8	18718327	18727122	Mcph1
1038	chr10	87903748	87912574	Gnptab
1039	chr15	83961891	83970720	Pnpla5
1040	chr6	115461065	115469926	Pparg
1041	chr11	78015831	78024697	Supt6
1042	chr2	72709730	72718599	Sp3
1043	chr14	76820457	76829338	Tsc22d1
1044	chr10	83940180	83949079	4930463O16Rik
1045	chr18	4257993	4266901	Map3k8
1046	chr10	20198225	20207146	Pde7b
1047	chr11	117449135	117458072	2900041M22Rik
1048	chr2	30748754	30757759	Ptges
1049	chr5	118538947	118547958	Fbxw8
1050	chr10	79786406	79795443	Pcsk4
1051	chr18	55130364	55139403	Zfp608
1052	chr6	90528342	90537389	Aldh1l1
1053	chr19	34893762	34902856	Pank1
1054	chr11	97288798	97297896	Arhgap23
1055	chr15	101995270	102004401	Soat2
1056	chr1	36997729	37006873	Tmem131
1057	chr16	96329090	96338253	Hmgn1
1058	chr12	53468927	53478102	Nubpl
1059	chr8	83528508	83537713	Usp38
1060	chr11	51572598	51581806	Sar1b
1061	chr3	143918802	143928062	Lmo4
1062	chr17	43244679	43253982	Tnfrsf21
1063	chr5	147080025	147089329	Cdk8
1064	chr11	88762418	88771731	Scpep1os
1065	chr9	106060374	106069701	Glyctk
1066	chr19	21698125	21707462	1110059E24Rik
1067	chr4	146976445	146985784	2610305D13Rik
1068	chr1	185883595	185892967	Dusp10
1069	chr2	79877852	79887224	Pde1a
1070	chr3	81368020	81377405	Pdgfc
1071	chr19	44246160	44255546	Pkd2l1
1072	chr1	92772334	92781756	Mlph
1073	chr4	47142292	47151728	Galnt12
1074	chr12	86320259	86329701	Fcf1
1075	chr9	50684315	50693763	Ppp2r1b
1076	chr16	29973822	29983290	Gm1968
1077	chr3	131128374	131137887	Sgms2
1078	chr10	59378105	59387627	Dnajb12
1079	chr11	30183726	30193287	Sptbn1
1080	chr6	47307267	47316834	Cntnap2
1081	chr2	172949484	172959056	Ctcflos
1082	chr2	173097328	173106910	Pmepa1
1083	chr9	32707070	32716670	Ets1
1084	chr5	64679283	64688918	Tbc1d1
1085	chr7	73183121	73192776	Pcsk6
1086	chr18	34533281	34542945	Reep5
1087	chr6	91678426	91688113	Slc6a6
1088	chr2	45601911	45611670	1700019E08Rik
1089	chr16	76232172	76241933	Nrip1
1090	chr11	75463553	75473319	Myo1c
1091	chr17	84605256	84615049	Thada
1092	chr6	40287287	40297100	Agk
1093	chr6	91531898	91541714	Lsm3
1094	chr6	9057329	9067156	Nxph1
1095	chr14	65989941	65999769	Zfp395
1096	chr9	22740654	22750515	Bbs9
1097	chr2	145196448	145206319	Mir6240
1098	chr1	12767609	12777517	Sulf1
1099	chr4	140408581	140418491	Padi1
1100	chr1	82234697	82244615	Irs1
1101	chr18	55543338	55553301	Zfp608
1102	chr13	102784047	102794011	Pik3r1
1103	chr12	117777875	117787840	Ptprn2
1104	chr5	38871000	38880978	Slc2a9
1105	chr19	58791343	58801337	Pnliprp1
1106	chr18	32070832	32080847	Sft2d3
1107	chr1	35970781	35980800	Hs6st1
1108	chr2	116852584	116862609	Spred1
1109	chr14	46097352	46107378	Fermt2
1110	chr11	62363116	62373144	Ubb
1111	chr7	126113793	126123842	Iqck
1112	chr5	76157171	76167253	Kit
1113	chr12	13612489	13622573	Nbas
1114	chr13	110426073	110436176	Pde4d
1115	chr4	40876431	40886547	Bag1
1116	chr12	15650424	15660623	Trib2
1117	chr10	111795999	111806217	Kcnc2
1118	chr1	159231122	159241365	Rasal2
1119	chr2	49445734	49456000	Kif5c
1120	chr16	8564153	8574433	Abat
1121	chr9	77791035	77801351	Elovl5
1122	chr9	31818991	31829308	Arhgap32
1123	chr10	118489302	118499635	1700064J06Rik
1124	chr18	10974190	10984527	1010001N08Rik
1125	chr5	24456692	24467090	Prkag2
1126	chr4	80662959	80673383	Lurap1l
1127	chr19	9112685	9123118	Ahnak
1128	chr4	134838478	134848911	Clic4
1129	chr4	40784416	40794901	B4galt1
1130	chr18	5808768	5819279	Zeb1
1131	chr10	69297352	69307875	Ank3
1132	chr10	76859389	76869958	Adarb1
1133	chr17	27947828	27958447	D17Wsu92e
1134	chr9	57486150	57496788	Csk
1135	chr6	144692443	144703102	Sox5os3
1136	chr7	139488513	139499177	Chst15
1137	chr6	108186760	108197425	Itpr1
1138	chr1	88356854	88367523	1700019O17Rik
1139	chr16	58389382	58400054	Dcbld2
1140	chr19	32607191	32617868	Minpp1
1141	chr2	126370939	126381662	Slc27a2
1142	chr5	106480687	106491439	Zfp326
1143	chr2	32104234	32115029	Uck1
1144	chr11	84772992	84783818	Car4
1145	chr10	80132550	80143387	Mknk2
1146	chr15	33976539	33987377	Mtdh
1147	chr8	3278242	3289084	Insr
1148	chr11	50546591	50557448	Adamts2
1149	chr15	81817851	81828708	Desi1
1150	chr19	7300690	7311579	Naa40
1151	chr18	77254702	77265631	Katnal2
1152	chr3	41088753	41099695	C430002E04Rik
1153	chr5	111048458	111059406	Galnt9
1154	chr2	59924091	59935043	Baz2b
1155	chr2	152120756	152131736	Tbc1d20
1156	chr10	38605095	38616172	Rfpl4b
1157	chr4	53340022	53351121	AI427809
1158	chr5	65967009	65978131	Ube2k
1159	chr14	67691369	67702499	Ppp2r2a
1160	chr16	30475937	30487087	Tmem44
1161	chr2	135537578	135548757	Plcb4
1162	chr19	32383208	32394426	Sgms1
1163	chr8	113333511	113344730	Sf3b3
1164	chr5	139849856	139861090	D830046C22Rik
1165	chr1	185817835	185829081	1700056E22Rik
1166	chr10	92535239	92546502	Cdk17
1167	chr9	54976931	54988201	Ube2q2
1168	chr17	69733473	69744745	Zbtb14
1169	chr5	141288407	141299708	Gna12
1170	chr6	99859333	99870644	Prok2
1171	chr9	70671722	70683133	Lipc
1172	chr13	75957236	75968655	Glrx
1173	chr18	57795181	57806624	1700011I03Rik
1174	chr3	41302638	41314151	C430002E04Rik
1175	chr10	92607833	92619348	Cdk17
1176	chr10	67509931	67521453	Rtkn2
1177	chr7	86348262	86359792	Mfge8
1178	chr5	104454055	104465594	Hsd17b11
1179	chr18	8812221	8823826	Fzd8
1180	chr16	37845395	37857034	Fstl1
1181	chr1	60698170	60709812	Raph1
1182	chr9	23240733	23252403	Bmper
1183	chr2	7080966	7092650	Celf2
1184	chr2	50138030	50149732	Mmadhc
1185	chr7	35097079	35108787	Lsm14a
1186	chr5	109173607	109185317	1700047L14Rik
1187	chr15	3201528	3213276	Sepp1
1188	chrX	159251400	159263174	Txlng
1189	chr10	66372767	66384546	Gm31763
1190	chr1	135016179	135028014	Ppp1r15b
1191	chr14	67129541	67141389	Adra1a
1192	chr3	121385214	121397092	4930432M17Rik
1193	chr14	48608908	48620787	4930447J18Rik
1194	chr6	49109645	49121536	Igf2bp3
1195	chr14	65703333	65715241	Extl3
1196	chr13	110378392	110390300	Pde4d
1197	chr1	189586563	189598476	Esrrg
1198	chr5	125410491	125422428	Zfp664
1199	chr5	125817264	125829201	Scarb1
1200	chr17	14745765	14757704	Thbs2
1201	chr12	85349918	85361864	Acot1
1202	chr9	45820223	45832169	Sik3
1203	chr3	144348294	144360282	Sh3glb1
1204	chr7	35915219	35927233	Cebpa
1205	chr1	184449969	184462007	Capn2
1206	chr4	116796998	116809041	Plk3
1207	chr1	155869824	155881870	Glul
1208	chr5	53046258	53058328	Sepsecs
1209	chr4	48560970	48573090	Msantd3
1210	chr11	117072347	117084474	2015-09-09
1211	chr16	90904923	90917067	Eva1c
1212	chr11	101240015	101252163	G6pc
1213	chr16	32523569	32535719	Zdhhc19
1214	chr9	45935279	45947439	Sik3
1215	chr2	167569574	167581745	A530013C23Rik
1216	chr16	34875211	34887387	Mylk
1217	chr16	91848859	91861096	Itsn1
1218	chr2	18729412	18741684	Pip4k2a
1219	chr1	51197834	51210119	Tmeff2
1220	chr18	61542882	61555178	Ppargc1b
1221	chr1	155765631	155777942	Glul
1222	chr18	54289638	54301956	Csnk1g3
1223	chr15	100154204	100166557	Mettl7a3
1224	chr8	35652444	35664827	B930018H19Rik
1225	chr8	36003879	36016264	Tnks
1226	chr9	121799023	121811440	Ackr2
1227	chr15	25703823	25716292	Myo10
1228	chr8	127435956	127448459	Egln1
1229	chr16	24180163	24192679	Bcl6
1230	chr15	42299141	42311675	Angpt1
1231	chr13	113319980	113332533	Il31ra
1232	chr14	23656240	23668829	1700112E06Rik
1233	chr8	69998040	70010637	Nat1
1234	chr9	48402381	48414990	Nnmt
1235	chr8	131163937	131176548	Itgb1
1236	chr4	109144913	109157527	Rnf11
1237	chr15	42460088	42472709	Angpt1
1238	chr7	119328857	119341497	Dkk3
1239	chr14	63450355	63463043	Wdfy2
1240	chr3	65650692	65663382	Lekr1
1241	chr5	149970436	149983152	5730422E09Rik
1242	chr2	131383391	131396186	Adra1d
1243	chr4	131621805	131634601	Epb4.1
1244	chr1	82816311	82829113	Agfg1
1245	chr12	17312038	17324873	Atp6v1c2
1246	chr2	102202311	102215150	Trim44
1247	chr3	19514558	19527421	Dnajc5b
1248	chr7	112924664	112937539	Dchs1
1249	chr6	85231353	85244237	Sfxn5
1250	chr13	101935842	101948750	5930438M14Rik
1251	chr11	6404447	6417372	Myo1g
1252	chr6	55190025	55202952	Fam188b
1253	chr1	145479994	145492930	B3galt2
1254	chr15	55019558	55032498	Deptor
1255	chr4	56665555	56678518	Actl7b
1256	chr11	31761458	31774421	Cpeb4
1257	chr18	85078540	85091507	Fbxo15
1258	chr5	134933972	134946949	Gtf2ird1
1259	chr2	101982077	101995072	Ldlrad3
1260	chr19	12867646	12880688	Zfp91
1261	chr6	138089662	138102786	Mgst1
1262	chr2	152992653	153005821	Tm9sf4
1263	chr15	58450932	58464141	Tmem65
1264	chr5	32113171	32126425	Bre
1265	chr6	8681661	8694920	Ica1
1266	chr2	150734845	150748117	Gins1
1267	chr9	65052937	65066221	Parp16
1268	chr10	36913517	36926828	Marcks
1269	chr9	78361318	78374638	Slc17a5
1270	chr5	99700526	99713853	A930011G23Rik
1271	chr4	88645923	88659252	Gm12603
1272	chr3	59902403	59915732	Sucnr1
1273	chr8	129348383	129361721	Tomm20
1274	chr4	15195332	15208676	Tmem64
1275	chr17	26761892	26775305	Ergic1
1276	chr5	30787441	30800866	Cib4
1277	chr2	5127483	5140989	Ccdc3
1278	chr13	37478446	37491964	Ly86
1279	chr1	193452104	193465651	Ints7
1280	chr4	44066470	44080135	Gne
1281	chr2	10137276	10150942	Itih5
1282	chr1	60903613	60917344	Ctla4
1283	chr16	52030753	52044518	Cblb
1284	chr19	3958736	3972630	Aldh3b2
1285	chr5	136237314	136251360	Styxl1
1286	chr16	33454165	33468228	Zfp148
1287	chr5	152033614	152047743	Stard13

## Sheet: WA d7 PPARG SE
Rank	Chromosome	Start	End	Gene
1	chr3	10200887	10217544	Fabp4
2	chr19	40417389	40447194	Sorbs1
3	chr5	31320931	31352153	Mir6369
4	chr19	44512085	44550712	Wnt8b
5	chr16	34959997	35012529	Mylk
6	chr3	96354970	96381522	Gm15441
7	chr6	119338730	119369342	Adipor2
8	chr19	47376463	47412988	Sh3pxd2a
9	chr8	129410462	129454591	Tomm20
10	chr8	10926145	10971459	3930402G23Rik
11	chr8	119851180	119897635	Cmip
12	chr8	71429974	71439357	Lpl
13	chr2	167515991	167528364	A530013C23Rik
14	chr15	88688068	88701781	Pim3
15	chr17	33911265	33926374	Angptl4
16	chr3	122122424	122139471	Bcar3
17	chr6	124367274	124386059	Clstn3
18	chr5	44614635	44634944	Tapt1
19	chr12	45366544	45387404	Pnpla8
20	chr5	30478286	30499497	Hadhb
21	chr11	97170512	97193276	Mrpl45
22	chr8	37666516	37690369	Dlc1
23	chr10	66747336	66773029	Nrbf2
24	chr7	103291691	103321715	Tenm4
25	chr8	127343724	127378047	2810004N23Rik
26	chr6	129096767	129131321	Clec2d
27	chr12	31855011	31889648	6030469F06Rik
28	chr6	88667267	88705504	Mgll
29	chr1	121059586	121060895	Gli2
30	chr3	127255283	127256592	Zgrf1
31	chr12	101750285	101751619	Ttc7b
32	chr1	178975088	178976463	Akt3
33	chr7	126891687	126893137	Acsm3
34	chr17	22450937	22452436	Zfp944
35	chr8	97305445	97306999	Cx3cl1
36	chr10	39333731	39335360	Traf3ip2
37	chr3	5248325	5249991	Zfhx4
38	chr17	21652555	21654232	Zfp53
39	chr15	76875103	76876796	Mb
40	chr7	147301450	147303182	Echs1
41	chr13	74944251	74945987	Cast
42	chr5	93521914	93523650	Sept11
43	chr6	53945525	53947275	4921529L05Rik
44	chr4	55744870	55746623	Klf4
45	chr12	73006563	73008317	Daam1
46	chr4	47222118	47223892	Col15a1
47	chr3	87661676	87663462	Prcc
48	chr19	12845233	12847030	Zfp91
49	chr9	42914228	42916027	Arhgef12
50	chr2	162798206	162800006	L3mbtl1
51	chr17	26852330	26854138	Crebrf
52	chr4	48056318	48058126	Nr4a3
53	chr8	121151315	121153127	Cdh13
54	chr8	11061438	11063251	9530052E02Rik
55	chr16	32659450	32661267	Tnk2
56	chr1	172797604	172799423	Atf6
57	chr10	17741675	17743499	Abracl
58	chr4	46150583	46152410	Tstd2
59	chr13	69676157	69678014	Papd7
60	chr2	49326700	49328562	Epc2
61	chr15	72891198	72893066	Trappc9
62	chr16	77643491	77645370	Mir125b-2
63	chr2	156919545	156921431	Tldc2
64	chr8	13756920	13758813	Cdc16
65	chr7	88715766	88717704	Whamm
66	chr16	21322387	21324355	Gm16863
67	chr2	93167821	93169802	Tspan18
68	chr11	79690571	79692553	Utp6
69	chr12	105989023	105991048	Dicer1
70	chr19	11985844	11987874	Patl1
71	chr5	65883049	65885090	Smim14
72	chr10	67741545	67743592	Arid5b
73	chr13	67913848	67915897	4930525G20Rik
74	chr13	67855490	67857544	Zfp85os
75	chr15	57048884	57050941	Slc22a22
76	chr8	112389419	112391478	Phlpp2
77	chr4	81544234	81546306	Gm5860
78	chr7	118224058	118226136	Eif4g2
79	chr9	122218470	122220552	Ano10
80	chr7	111366921	111369003	Trim6
81	chr11	30671248	30673339	Psme4
82	chr18	3336024	3338118	Gm6225
83	chr9	40607674	40609769	Hspa8
84	chr13	43572282	43574383	Ranbp9
85	chr9	95471458	95473567	Paqr9
86	chr8	124473649	124475760	Banp
87	chr16	45375553	45377673	Cd200
88	chr12	88606929	88609059	Vipas39
89	chr14	73002536	73004682	Fndc3a
90	chr11	102415981	102418128	Gpatch8
91	chr19	7299573	7301721	Naa40
92	chr16	70351834	70353990	Gbe1
93	chr18	11316187	11318344	Gata6
94	chr19	44269698	44271861	Pkd2l1
95	chr5	151466832	151469008	N4bp2l2
96	chr16	8829132	8831319	1810013L24Rik
97	chr17	28833478	28835671	Mapk14
98	chr16	14257598	14259798	Myh11
99	chr1	63223003	63225223	Eef1b2
100	chr1	192751515	192753740	Angel2
101	chr3	63767159	63769392	Slc33a1
102	chr2	144193887	144196129	Csrp2bp
103	chr16	24094608	24096855	Bcl6
104	chr9	30702922	30705169	Adamts15
105	chr11	47185300	47187555	Sgcd
106	chr12	32729148	32731411	Prkar2b
107	chr15	76406067	76408331	Adck5
108	chr4	129784397	129786681	Pef1
109	chrX	159324124	159326408	Syap1
110	chr7	103376954	103379244	Tenm4
111	chr8	42456110	42458406	Asah1
112	chr13	31145642	31147941	Exoc2
113	chr6	113256592	113258911	Brpf1
114	chr5	108376495	108378817	Fam69a
115	chr4	125997012	125999341	Adprhl2
116	chr17	88654729	88657062	Gm4832
117	chr1	162192598	162194951	Rabgap1l
118	chr2	156314010	156316364	Epb4.1l1
119	chr1	145478928	145481296	Cdc73
120	chr1	51533851	51536225	Nabp1
121	chr3	145314321	145316705	Cyr61
122	chr2	105693180	105695564	Elp4
123	chr2	128643153	128645542	Tmem87b
124	chr7	116763733	116766126	St5
125	chr2	84555485	84557891	Zdhhc5
126	chr1	196503749	196506159	Plxna2
127	chr16	44172605	44175019	Gm608
128	chr11	83285498	83287915	Taf15
129	chr10	7498031	7500453	Ginm1
130	chr1	58086348	58088772	Aox1
131	chr7	118757998	118760423	Galnt18
132	chr9	119248492	119250923	Acaa1a
133	chr4	122721692	122724132	Trit1
134	chr5	23870728	23873172	Nos3
135	chr12	73185073	73187522	Jkamp
136	chr12	73861166	73863633	Ppm1a
137	chr2	74552220	74554692	Hoxd3
138	chr19	56817929	56820403	Adrb1
139	chr13	32585189	32587664	Gmds
140	chr13	104829134	104831620	Nln
141	chr4	147276865	147279354	Mfn2
142	chr8	125566225	125568714	2810013P06Rik
143	chr11	106417182	106419681	Tex2
144	chr3	89853381	89855887	4933434E20Rik
145	chr17	26002879	26005395	Fam195a
146	chr8	70614847	70617368	Psd3
147	chr3	27760595	27763118	Tmem212
148	chr18	38758401	38760927	Spry4
149	chr8	94879199	94881739	Crnde
150	chr9	77957463	77960004	Ick
151	chr6	124989329	124991872	Ing4
152	chr9	50466640	50469183	Dlat
153	chr10	77822845	77825401	Agpat3
154	chr17	32638235	32640795	Cyp4f17
155	chr12	84972863	84975424	Rbm25
156	chr9	55269233	55271813	AI118078
157	chr4	155405705	155408291	Ttll10
158	chr12	86812811	86815404	Fos
159	chr16	27387385	27389994	Ccdc50
160	chr16	33676232	33678844	Heg1
161	chr6	8421705	8424319	A430035B10Rik
162	chr4	70196236	70198851	Megf9
163	chr13	58227111	58229731	Hnrnpa0
164	chr17	10599522	10602154	Pacrg
165	chr1	171898441	171901074	3110045C21Rik
166	chr1	45822296	45824953	Wdr75
167	chr8	37250066	37252724	Lonrf1
168	chr3	57376214	57378874	Wwtr1
169	chr6	38703405	38706066	Hipk2
170	chr4	32656574	32659245	Bach2
171	chr3	104591468	104594143	Rhoc
172	chr6	54905543	54908220	Nod1
173	chr6	84216084	84218773	Dysf
174	chr1	52901545	52904236	Hibch
175	chr13	113253544	113256255	Il6st
176	chr12	74403786	74406504	Slc38a6
177	chr2	148513347	148516086	Gzf1
178	chr5	36012297	36015036	Htra3
179	chr2	70169763	70172513	Myo3b
180	chr15	53174564	53177318	Ext1
181	chr9	64020630	64023391	Zwilch
182	chr1	154418343	154421119	Rgl1
183	chr2	181231280	181234058	Tpd52l2
184	chr5	75439327	75442110	Chic2
185	chr17	84766874	84769658	Thada
186	chr5	145704916	145707706	Smurf1
187	chr7	96485211	96488015	Tmem135
188	chr8	11309474	11312293	Col4a1
189	chr13	51966174	51969020	Gadd45g
190	chr2	145686676	145689522	Rin2
191	chr15	97608895	97611767	Slc48a1
192	chr1	180263588	180266482	Hnrnpu
193	chr6	37390049	37392944	Creb3l2
194	chr4	148798513	148801423	Ube4b
195	chr9	20563194	20566113	Col5a3
196	chr5	109123677	109126613	Fgfrl1
197	chr2	119396215	119399156	Chp1
198	chr1	51345039	51347982	9330175M20Rik
199	chr5	76732372	76735315	Clock
200	chr6	5390979	5393937	Asb4
201	chr16	29991551	29994513	Gm1968
202	chr3	126396377	126399354	Camk2d
203	chr17	5976549	5979533	Synj2
204	chr16	30259298	30262286	Cpn2
205	chr2	168030390	168033398	Adnp
206	chr11	77258093	77261102	Ssh2
207	chr4	86315486	86318495	Plin2
208	chr3	104415645	104418670	Slc16a1
209	chr7	118299974	118303002	1700012D14Rik
210	chr6	4367024	4370058	Col1a2
211	chr15	100418373	100421411	Pou6f1
212	chr11	106673646	106676693	Cep95
213	chr5	125871561	125874612	Ubc
214	chr8	41601816	41604869	Vps37a
215	chr10	37197822	37200876	Marcks
216	chr3	94734426	94737481	Selenbp1
217	chr11	57794760	57797862	Larp1
218	chr19	21346343	21349466	Zfand5
219	chr3	108087755	108090879	Sort1
220	chr9	102626136	102629261	Amotl2
221	chr13	41948695	41951834	Adtrp
222	chr2	92872434	92875578	Prdm11
223	chr8	127093224	127096385	Agt
224	chr18	67487018	67490193	B430212C06Rik
225	chr12	8927844	8931028	Laptm4a
226	chr6	135252245	135255458	Pbp2
227	chr4	102240286	102243501	Pde4b
228	chr2	57104830	57108049	Gpd2
229	chr14	77216980	77220218	1700108F19Rik
230	chr15	85499399	85502638	Mirlet7bhg
231	chr14	79248133	79251375	Vwa8
232	chr7	80678399	80681657	Chd2
233	chr9	51768922	51772182	Fdx1
234	chr9	57554295	57557565	Edc3
235	chr11	102291705	102294986	Grn
236	chr1	136138510	136141791	Adora1
237	chr8	94083961	94087245	Fto
238	chr9	63818152	63821438	Smad6
239	chr9	78327067	78330366	Eef1a1
240	chr14	120694892	120698198	Mbnl2
241	chr12	117285280	117288587	Zfp386
242	chr11	74461371	74464683	Cluh
243	chr18	61648969	61652287	Arhgef37
244	chr4	129590662	129593992	E330017L17Rik
245	chr16	24039743	24043088	Bcl6
246	chr1	138579164	138582515	Gm19705
247	chr5	136408223	136411581	Ywhag
248	chr18	56920400	56923762	2015-03-03
249	chr8	13648424	13651786	Rasa3
250	chr3	63732999	63736364	E130311K13Rik
251	chr11	101191515	101194888	Aoc3
252	chr4	149163623	149167010	Slc25a33
253	chr15	74751641	74755029	Ly6e
254	chr1	161850441	161853830	Tnr
255	chr17	5203880	5207276	Arid1b
256	chr16	10973887	10977289	Litaf
257	chr8	130860993	130864398	Nrp1
258	chr5	104181411	104184819	Aff1
259	chr6	51417180	51420588	Hnrnpa2b1
260	chr6	142944059	142947470	C2cd5
261	chr16	10575815	10579231	Clec16a
262	chr8	89266208	89269625	Siah1a
263	chr13	60587183	60590606	Dapk1
264	chr6	72294659	72298090	0610030E20Rik
265	chr2	132723655	132727102	Fermt1
266	chr2	35191647	35195125	Stom
267	chr2	80454222	80457716	Dusp19
268	chr1	173040933	173044438	Cfap126
269	chr7	35825039	35828550	Pepd
270	chr2	159557898	159561411	4933416E03Rik
271	chr1	90030572	90034086	Ugt1a6a
272	chr4	135511619	135515138	Hmgcl
273	chr1	166826093	166829623	Gm20743
274	chr2	165914494	165918031	Sulf2
275	chr3	129761165	129764704	Sec24b
276	chr12	106093826	106097378	Clmn
277	chr16	52438240	52441798	Alcam
278	chr3	108059313	108062875	Psma5
279	chr15	63830074	63833647	Fam49b
280	chr1	58851571	58855150	Casp8
281	chr1	54845498	54849099	Ankrd44
282	chr11	100061512	100065135	Krt14
283	chr3	142153349	142156987	Gbp5
284	chr19	21470666	21474326	Gda
285	chr6	35124319	35127997	Nup205
286	chr2	132400879	132404570	Gpcpd1
287	chr1	191568909	191572604	Ptpn14
288	chr2	119178032	119181736	Chac1
289	chr2	113688785	113692490	Arhgap11a
290	chr3	151807858	151811565	Gipc2
291	chr8	28021283	28025002	Zfp703
292	chr2	91123106	91126845	1110051M20Rik
293	chr8	105304783	105308549	Cdh11
294	chr2	157027099	157030869	Rbl1
295	chr3	116215785	116219569	Dbt
296	chr14	59819501	59823291	Rcbtb1
297	chr2	145658704	145662495	Rin2
298	chr5	72632203	72636008	Atp10d
299	chr10	77474945	77478757	Pfkl
300	chr19	44246207	44250019	Pkd2l1
301	chr2	153407037	153410858	Commd7
302	chr17	13199990	13203822	Sod2
303	chr5	77854330	77858175	Igfbp7
304	chr5	58106012	58109865	Pcdh7
305	chr11	67884752	67888610	Stx8
306	chr4	105767245	105771117	Usp24
307	chr6	114840754	114844636	Vgll4
308	chr6	124705065	124708957	Atn1
309	chr6	30249858	30253752	Ube2h
310	chr17	34256214	34260109	H2-DMa
311	chr16	93189523	93193419	1810053B23Rik
312	chr4	133310016	133313920	Arid1a
313	chr1	90172895	90176806	Hjurp
314	chr3	85375021	85378948	Gatb
315	chr10	61946366	61950294	Vps26a
316	chr1	136453432	136457365	Kdm5b
317	chr17	24563046	24566988	Eci1
318	chr19	47477743	47481686	Sh3pxd2a
319	chr16	91041437	91045383	Paxbp1
320	chr3	126299023	126303061	Camk2d
321	chr10	87970393	87974434	Chpt1
322	chr14	121757671	121761721	Stk24
323	chr3	142102670	142106729	Pdlim5
324	chr6	82810209	82814280	2310069B03Rik
325	chr11	72989144	72993215	Tax1bp3
326	chr19	57384215	57388288	B230217O12Rik
327	chr2	152753975	152758061	Foxs1
328	chr4	63735550	63739650	Tnc
329	chr10	76127286	76131387	Col6a1
330	chr3	19347632	19351759	Dnajc5b
331	chr2	157609776	157613906	Ctnnbl1
332	chr8	127694500	127698646	Disc1
333	chr1	74154650	74158817	Tns1
334	chr10	109339594	109343774	Nav3
335	chr5	123182497	123186706	Camkk2
336	chr3	87945754	87949964	Mef2d
337	chr9	50531067	50535291	Dixdc1
338	chr5	104665525	104669753	Dmp1
339	chr10	127033981	127038213	Lrp1
340	chr2	72389082	72393331	Cdca7
341	chr18	38953828	38958078	Fgf1
342	chr15	61439529	61443797	D030024E09Rik
343	chr4	144547060	144551335	Vps13d
344	chr3	151872646	151876926	Fubp1
345	chr3	30895068	30899365	Prkci
346	chr15	85920041	85924339	Gramd4
347	chr11	80028697	80032999	Rhot1
348	chr18	21091898	21096204	Rnf125
349	chr11	83530422	83534735	Wfdc18
350	chr2	136939754	136944088	Jag1
351	chr8	14817652	14821999	Dlgap2
352	chr1	129998820	130003190	R3hdm1
353	chr15	34268945	34273322	Matn2
354	chr14	32973946	32978338	Ncoa4
355	chr3	104620892	104625287	Mov10
356	chr7	134959015	134963481	Stx1b
357	chr2	72851981	72856451	Sp3os
358	chr17	32342104	32346582	Brd4
359	chr8	88097753	88102232	Dnaja2
360	chr18	38039554	38044035	Diap1
361	chr8	74088223	74092708	Nxnl1
362	chr4	43432299	43436793	Rusc2
363	chr13	53071197	53075693	Nfil3
364	chr3	89195040	89199563	Zbtb7b
365	chr10	80139164	80143710	Mknk2
366	chr7	125444143	125448697	4930583K01Rik
367	chr19	34590281	34594836	Lipa
368	chr10	79611692	79616248	Midn
369	chr9	57234658	57239216	4930430J02Rik
370	chr4	80955243	80959808	Mpdz
371	chr11	116478581	116483147	Rhbdf2
372	chr7	146421483	146426068	Lrrc27
373	chr1	137319260	137323845	Ipo9
374	chr14	70495793	70500387	Bin3
375	chr11	29443580	29448200	1700034F02Rik
376	chr16	76467600	76472222	Nrip1
377	chr3	95462287	95466912	Mcl1
378	chr14	35398555	35403196	Ldb3
379	chr4	83025793	83030449	Gm11413
380	chr5	110922729	110927400	A630023P12Rik
381	chr2	131248613	131253305	Smox
382	chr4	108019546	108024263	Coa7
383	chr3	29914430	29919149	Mecom
384	chr18	46803980	46808700	Eif1a
385	chr6	149086283	149091013	Mettl20
386	chr8	113890538	113895272	Fa2h
387	chr15	88667890	88672625	Creld2
388	chr8	106907770	106912507	Cmtm4
389	chr3	27607299	27612045	Fndc3b
390	chr8	11011599	11016363	9530052E02Rik
391	chr2	38805318	38810087	Olfml2a
392	chr3	142038027	142042799	Pdlim5
393	chr11	104382937	104387723	Cdc27
394	chr4	122972562	122977351	Pabpc4
395	chr13	3890891	3895689	Net1
396	chr2	45760299	45765099	1700019E08Rik
397	chr15	57716989	57721791	Derl1
398	chr3	144302722	144307548	Sh3glb1
399	chr17	26739235	26744067	Ergic1
400	chr11	86625494	86630330	Dhx40
401	chr16	15886612	15891464	Spidr
402	chr11	102269149	102274001	Slc25a39
403	chr1	154912111	154916968	Nmnat2
404	chr7	149519969	149524855	Ifitm10
405	chr3	88619345	88624234	5830417I10Rik
406	chr10	17438755	17443668	Cited2
407	chr11	4782718	4787637	Nipsnap1
408	chr4	40099408	40104332	Aco1
409	chr11	21442615	21447542	Mdh1
410	chr16	37814122	37819062	Fstl1
411	chr6	21805758	21810698	Tspan12
412	chr2	157698705	157703669	Ctnnbl1
413	chr6	93719950	93724933	Magi1
414	chr8	71516881	71521867	Slc18a1
415	chr10	8488049	8493067	Sash1
416	chr1	9534818	9539839	Adhfe1
417	chr4	32333377	32338402	Bach2
418	chr2	72816113	72821146	Sp3os
419	chr5	36028593	36033626	Htra3
420	chr7	104563039	104568080	Thrsp
421	chr10	58724266	58729311	Sowahc
422	chr10	61178909	61183955	Aifm2
423	chr5	139060015	139065063	A430033K04Rik
424	chr16	76507046	76512110	Nrip1
425	chr12	88228746	88233833	Irf2bpl
426	chr18	55146198	55151296	Zfp608
427	chr12	73820623	73825733	Ppm1a
428	chr11	69757444	69762559	Slc2a4
429	chr5	123857799	123862923	Mlxip
430	chr1	136485244	136490390	Kdm5b
431	chr18	25480432	25485578	AW554918
432	chr5	137098914	137104064	Cux1
433	chr16	43359602	43364766	Zbtb20
434	chr19	46526411	46531596	Sufu
435	chr19	55169383	55174583	Gpam
436	chr5	21164392	21169623	Napepld
437	chr14	52635226	52640518	Tmem253
438	chr5	17340862	17346180	Cd36
439	chrX	34399480	34404820	C330007P06Rik
440	chr9	65308480	65313835	Spg21
441	chr18	68445315	68450682	Fam210a
442	chr9	108925500	108930876	Pfkfb4
443	chr5	36963484	36968866	D5Ertd579e
444	chr12	32789348	32794735	Prkar2b
445	chr13	55547160	55552568	Grk6
446	chr4	82031707	82037136	Nfib
447	chr6	120785484	120790913	Bcl2l13
448	chr17	28139779	28145215	Anks1
449	chr6	52470839	52476280	Hibadh
450	chr4	53208735	53214177	Abca1
451	chr5	144268434	144273905	Rac1
452	chr3	121901668	121907148	Abca4
453	chr3	35943274	35948757	Ccdc144b
454	chr5	145988436	145993939	Zfp655
455	chr3	95067164	95072670	Prune
456	chr15	76337704	76343238	Dgat1
457	chr5	3595830	3601365	Pex1
458	chr16	90800092	90805649	Urb1
459	chr2	98502088	98507648	Lrrc4c
460	chr10	96148538	96154125	Btg1
461	chr7	91021724	91027348	Mesdc1
462	chr2	155061563	155067208	Dynlrb1
463	chr11	115553465	115559115	Grb2
464	chr17	32577327	32582991	Cyp4f39
465	chr3	21857149	21862813	Tbl1xr1
466	chr8	85585079	85590745	Rnf150
467	chr8	121918109	121923786	Mlycd
468	chr8	11080421	11086099	9530052E02Rik
469	chr12	16880498	16886187	Rock2
470	chr4	149377217	149382924	H6pd
471	chr6	51053275	51058986	Mir148a
472	chr17	33892403	33898119	Rab11b
473	chr11	55228549	55234268	Sparc
474	chr1	178744312	178750040	Sdccag8
475	chr13	21259559	21265289	Trim27
476	chr1	155348561	155354296	Npl
477	chr19	8967095	8972837	Ganab
478	chr3	19853777	19859524	Cp
479	chr6	115846368	115852152	Ift122
480	chr17	83670750	83676547	Pkdcc
481	chr8	109448358	109454160	Cirh1a
482	chr5	122764589	122770400	Pptc7
483	chr19	60866186	60872002	Eif3a
484	chr5	3461375	3467198	Cdk6
485	chr19	41886765	41892615	Arhgap19
486	chr1	87642907	87648757	Mir8096
487	chr19	57028007	57033858	Afap1l2
488	chr14	26295402	26301255	Zmiz1
489	chr11	96685515	96691373	Nfe2l1
490	chr12	31781758	31787617	Fam110c
491	chr12	86315400	86321274	Fcf1
492	chr19	7626665	7632541	Pla2g16
493	chrX	160396364	160402255	Zrsr2
494	chr5	102995377	103001279	Arhgap24
495	chr11	44667710	44673661	Ebf1
496	chr16	57121289	57127241	Tomm70a
497	chr14	73788273	73794260	Itm2b
498	chr9	108244121	108250115	Usp4
499	chr17	49568246	49574250	Mocs1
500	chr1	58666767	58672784	Ndufb3
501	chr3	27387714	27393750	Fndc3b
502	chr1	122012260	122018302	3110009E18Rik
503	chr1	120831877	120837925	Gli2
504	chr9	50336434	50342526	Pts
505	chr7	127103686	127109789	Lyrm1
506	chr5	107588662	107594767	Tgfbr3
507	chr5	37084572	37090680	D5Ertd579e
508	chr19	10112894	10119006	Fads3
509	chr5	67003983	67010104	Apbb2
510	chr11	70561333	70567456	Zfp3
511	chr4	104893253	104899397	Ppap2b
512	chr5	115152288	115158433	Tchp
513	chr16	13494016	13500165	2310015D24Rik
514	chr10	68783698	68789854	Cdk1
515	chr13	30751783	30757944	Dusp22
516	chr13	94736653	94742825	Arsb
517	chr16	24056122	24062305	Bcl6
518	chr2	156973392	156979594	Rbl1
519	chr9	61137183	61143386	B930092H01Rik
520	chr13	34880893	34887133	Fam50b
521	chr7	63216901	63223143	A230056P14Rik
522	chr17	13836710	13842971	Tcte2
523	chr15	77027162	77033435	Rbfox2
524	chr8	32217023	32223304	Rnf122
525	chr17	34776113	34782401	Fkbpl
526	chr5	74383926	74390223	Usp46
527	chr3	144376724	144383024	Sh3glb1
528	chr2	119372631	119378948	Chp1
529	chr5	149805954	149812279	5930430L01Rik
530	chr11	100647148	100653509	Stat5b
531	chr12	60156353	60162724	Trappc6b
532	chr12	80396910	80403335	Rad51b
533	chr15	97518105	97524536	Rpap3
534	chr12	17002968	17009404	Pqlc3
535	chr10	127799429	127805878	Cs
536	chr17	35972474	35978939	Mdc1
537	chr5	65664969	65671444	Rfc1
538	chr19	40581194	40587684	Sorbs1
539	chr4	84191175	84197704	Bnc2
540	chr2	60121693	60128232	Cd302
541	chr3	65570814	65577360	Lekr1
542	chr15	79074672	79081218	Pick1
543	chr2	30264950	30271502	Crat
544	chr8	130881239	130887802	Nrp1
545	chr4	45012486	45019050	Zbtb5
546	chr6	99918667	99925249	Prok2
547	chr1	39882431	39889015	1700066B17Rik
548	chr4	53270500	53277093	AI427809
549	chr4	134354672	134361284	Tmem57
550	chr19	23209380	23215996	Klf9
551	chr5	91304851	91311468	Cxcl1
552	chr3	89165478	89172137	Dcst1
553	chr2	121983962	121990624	Trim69
554	chr16	36933810	36940482	Hcls1
555	chr16	33056132	33062812	Iqcg
556	chr11	69178191	69184871	Chd3
557	chr10	58887784	58894465	Oit3
558	chr13	59870593	59877282	Zcchc6
559	chr15	79152460	79159156	Pla2g6
560	chr2	27448599	27455299	Wdr5
561	chr7	86925040	86931754	Wdr93
562	chr10	3132812	3139560	Cnksr3
563	chr2	172976811	172983584	Pck1
564	chr2	156689075	156695866	1110008F13Rik
565	chr9	14147891	14154685	Endod1
566	chr4	107737824	107744628	Scp2
567	chr15	62159825	62166632	Pvt1
568	chr10	93943222	93950042	Tmcc3
569	chr11	103267649	103274481	Plekhm1
570	chr5	107865922	107872763	Btbd8
571	chr8	129350335	129357177	Tomm20
572	chr8	113365866	113372709	Cog4
573	chr8	10905462	10912334	4833411C07Rik
574	chr3	19878236	19885118	Cp
575	chr8	47569968	47576877	Acsl1
576	chr9	14450834	14457750	Amotl1
577	chr2	91278518	91285468	1110051M20Rik
578	chr2	156258865	156265840	Epb4.1l1
579	chr16	94528266	94535262	Ripply3
580	chr6	149251561	149258559	2810474O19Rik
581	chr8	126774719	126781746	Galnt2
582	chr3	27126467	27133499	Nceh1
583	chr11	20080064	20087101	Rab1
584	chr11	105766711	105773748	Tanc2
585	chr19	10630089	10637142	Tmem216
586	chr11	54864198	54871255	Ccdc69
587	chr15	99687332	99694403	Lima1
588	chr7	86878862	86885942	Pex11a
589	chr8	116683403	116690502	Nudt7
590	chr4	43454804	43461909	Cd72
591	chr3	151849619	151856752	Dnajb4
592	chr19	46852655	46859807	Cnnm2
593	chr11	76222120	76229293	Timm22
594	chr4	45420094	45427284	Slc25a51
595	chr1	92630440	92637633	Col6a3
596	chr6	55237854	55245048	Fam188b
597	chr5	115933890	115941087	Sirt4
598	chr8	77607163	77614365	Hmox1
599	chr8	24319073	24326280	Agpat6
600	chr14	63455905	63463120	Wdfy2
601	chr6	54799689	54806913	Znrf2
602	chr1	121149851	121157086	Inhbb
603	chr10	95665236	95672481	4930459C07Rik
604	chr1	52170053	52177316	Stat1
605	chr5	107418203	107425487	Cdc7
606	chr6	39416660	39423968	Dennd2a
607	chr7	109113017	109120333	Numa1
608	chr1	195451493	195458852	Mir205
609	chr3	57331178	57338538	Wwtr1
610	chr18	61601539	61608911	A530050N04Rik
611	chr9	70351435	70358818	Rnf111
612	chr2	38775144	38782549	Nr6a1
613	chr2	131030060	131037469	Ap5s1
614	chr1	195136335	195143745	Lamb3
615	chr3	88300539	88307958	Lmna
616	chr3	122825137	122832565	Synpo2
617	chr11	29701823	29709251	Eml6
618	chr3	97445685	97453114	Fmo5
619	chr9	54496848	54504279	Acsbg1
620	chrX	70713352	70720789	Bgn
621	chr10	40438816	40446258	Mettl24
622	chr10	23515713	23523165	Slc18b1
623	chr16	43397539	43405031	Zbtb20
624	chr8	125073624	125081120	Piezo1
625	chr6	128058335	128065834	Tspan9
626	chr5	17505451	17512953	Gnat3
627	chr11	88857337	88864844	Trim25
628	chr2	68208267	68215775	Stk39
629	chr6	38831059	38838569	Hipk2
630	chr5	134651974	134659508	Wbscr16
631	chr18	46757178	46764714	Eif1a
632	chr8	14996369	15003935	Arhgef10
633	chr1	153898856	153906428	1700025G04Rik
634	chr16	20321334	20328923	Cyp2ab1
635	chr15	91106252	91113844	Slc2a13
636	chr16	25052979	25060588	A230028O05Rik
637	chr15	101927743	101935375	Tenc1
638	chr7	20505396	20513040	Pvr
639	chr14	17075425	17083078	Ngly1
640	chr8	13669892	13677563	Rasa3
641	chr16	4880086	4887760	Mgrn1
642	chr2	164680958	164688634	Pltp
643	chr9	99468719	99476486	Dbr1
644	chr4	40988031	40995803	Aqp7
645	chr2	52572852	52580635	Stam2
646	chr16	17921562	17929346	Slc25a1
647	chr4	56958743	56966535	Tmem245
648	chr17	35372434	35380240	Ddx39b
649	chr1	136514115	136521927	Kdm5b
650	chr15	61887625	61895439	Pvt1
651	chr14	66759289	66767108	Chrna2
652	chr2	91535579	91543419	Atg13
653	chr15	62126502	62134349	Pvt1
654	chr1	43524429	43532277	Nck2
655	chr19	23102407	23110267	Trpm3
656	chr10	75290838	75298716	Gstt2
657	chr15	8632394	8640297	Slc1a3
658	chr3	14641598	14649510	Car13
659	chr7	144259865	144267813	Mgmt
660	chr13	110435558	110443519	Pde4d
661	chr17	37088170	37096154	Znrd1
662	chr17	73187294	73195279	Ypel5
663	chr2	156895646	156903665	Soga1
664	chr7	137054382	137062405	Gm4265
665	chr2	7181456	7189503	Celf2
666	chr4	89019658	89027749	Cdkn2b
667	chr3	8916305	8924428	Mrps28
668	chr17	29622156	29630283	Pim1
669	chr7	121285454	121293583	Rras2
670	chr11	94064236	94072367	Tob1
671	chr13	21486767	21494912	Zkscan3
672	chr19	6268453	6276598	Ehd1
673	chr10	17075108	17083254	Gm20125
674	chr5	35265072	35273254	Msantd1
675	chr15	98336627	98344813	Kansl2
676	chr6	140570776	140578971	Aebp2
677	chr13	23515758	23523960	C230035I16Rik
678	chr11	108901278	108909496	Axin2
679	chr3	122067511	122075762	Bcar3
680	chr6	17256908	17265174	Cav1
681	chr3	122036023	122044300	Mir760
682	chr7	31071986	31080270	Clip3
683	chr6	120306760	120315050	Kdm5a
684	chr7	121499897	121508205	4933406I18Rik
685	chr9	45917352	45925675	Sik3
686	chr5	76565129	76573453	Srd5a3
687	chr16	24192118	24200449	1110054M08Rik
688	chr17	74290994	74299330	Xdh
689	chr16	91727591	91735959	Itsn1
690	chr3	121864740	121873136	Abca4
691	chr16	20716852	20725286	Thpo
692	chr7	134614061	134622509	Prr14
693	chr5	118538816	118547283	Fbxw8
694	chr2	38722107	38730582	Nr6a1
695	chr8	10987948	10996435	Irs2
696	chr11	74644668	74653165	Mnt
697	chr13	51940157	51948675	Gadd45g
698	chr10	85852523	85861068	Syn3
699	chr10	107882727	107891280	Pawr
700	chr4	40121186	40129753	Aco1
701	chr1	137431857	137440426	Nav1
702	chr15	36828457	36837040	Zfp706
703	chr13	58259796	58268385	Idnk
704	chr11	49997996	50006602	3010026O09Rik
705	chr9	107238022	107246632	6430571L13Rik
706	chr8	35080155	35088766	Rbpms
707	chr2	60528248	60536862	Itgb6
708	chr8	93392708	93401345	Chd9
709	chr6	108786031	108794687	Edem1
710	chr11	5402094	5410767	Xbp1
711	chr10	29024498	29033211	Echdc1
712	chr1	81893516	81902242	Mir6344
713	chr10	87903853	87912592	Gnptab
714	chr17	4993565	5002327	Arid1b
715	chr19	36762356	36771131	1500017E21Rik
716	chr15	3212828	3221630	Sepp1
717	chr13	44564154	44572974	1700029N11Rik
718	chr19	10021302	10030123	Fth1
719	chr1	188433798	188442637	Tgfb2
720	chr8	97516729	97525591	Gpr56
721	chr6	129179638	129188517	2310001H17Rik
722	chr1	121733615	121742504	Ptpn4
723	chr1	180298638	180307561	Efcab2
724	chr7	29586437	29595382	Hnrnpl
725	chr11	117449309	117458258	2900041M22Rik
726	chr17	24349801	24358758	1600002H07Rik
727	chr5	104277294	104286272	Aff1
728	chr19	5794702	5803689	Malat1
729	chr15	83045954	83054959	A4galt
730	chr11	120629440	120638449	Rfng
731	chr6	54759364	54768407	Znrf2
732	chr5	121020884	121029928	Tpcn1
733	chr2	91034633	91043682	Acp2
734	chr19	9058714	9067798	Ahnak
735	chr12	85725391	85734479	Entpd5
736	chr11	95711914	95721021	4833417C18Rik
737	chr2	60207124	60216251	Ly75
738	chr2	72709694	72718842	Sp3
739	chr10	43199694	43208859	Bend3
740	chr6	115461024	115470201	Pparg
741	chr3	14832445	14841627	Car3
742	chr5	35967011	35976249	Acox3
743	chr7	35923152	35932398	Cebpa
744	chr2	167459717	167468979	Tmem189
745	chr19	9121154	9130431	Ahnak
746	chr11	88762449	88771749	Scpep1os
747	chr6	71773210	71782526	Immt
748	chr13	63657699	63667022	Ptch1
749	chr17	21807607	21816931	3110052M02Rik
750	chr1	134921566	134930894	Mdm4
751	chr1	55136321	55145710	Hspe1
752	chr19	44380649	44390045	Scd2
753	chr6	125326918	125336320	Plekhg6
754	chr7	109000771	109010178	Folr1
755	chr8	90482841	90492254	Zfp423
756	chr14	76927955	76937380	Serp2
757	chr5	30920022	30929450	Kcnk3
758	chr6	83744196	83753625	Nagk
759	chr17	8483653	8493117	4930506C21Rik
760	chr4	58181168	58190649	Svep1
761	chr2	172949571	172959071	Ctcflos
762	chr2	138111371	138120877	Btbd3
763	chr5	137437871	137447395	Cldn15
764	chr9	102648778	102658313	Gm5627
765	chr3	121234104	121243651	Slc44a3
766	chr16	90213570	90223143	Sod1
767	chr10	128366708	128376282	Itga7
768	chr1	108647486	108657072	Kdsr
769	chr10	57908989	57918584	Ranbp2
770	chr17	28082368	28091978	Anks1
771	chr16	16215943	16225555	Pkp2
772	chr10	80630330	80639953	Eef2
773	chr8	109721696	109731329	Cyb5b
774	chr4	132038756	132048411	Sesn2
775	chr18	34533353	34543013	Reep5
776	chr5	75179453	75189147	Lnx1
777	chr9	44288050	44297761	Bcl9l
778	chr14	106131358	106141078	Mir6390
779	chr3	131128359	131138090	Sgms2
780	chr1	155568890	155578636	C230024C17Rik
781	chr11	11865527	11875279	Grb10
782	chr13	81079327	81089081	5430425K12Rik
783	chr3	121410049	121419821	F3
784	chr6	145917261	145927099	Sspn
785	chr11	100832426	100842270	Ptrf
786	chr4	47142197	47152050	Galnt12
787	chr18	24170465	24180323	Zfp191
788	chr17	74926588	74936456	Birc6
789	chr4	117578463	117588353	Ipo13
790	chr5	4825935	4835868	Cdk14
791	chr10	58058494	58068445	Edar
792	chr8	28086098	28096057	Zfp703
793	chr16	96366667	96376633	Wrb
794	chr2	116852776	116862753	Spred1
795	chr4	97761707	97771689	Nfia
796	chr2	79877687	79887687	Pde1a
797	chr16	11900183	11910197	Gm9961
798	chr9	51691035	51701053	Arhgap20os
799	chr2	49695924	49705959	Lypd6b
800	chr1	58045778	58055846	Sgol2
801	chr3	63118531	63128652	Mme
802	chr19	7510724	7520872	Rtn3
803	chr1	74341411	74351579	Tmbim1
804	chr2	45601722	45611895	1700019E08Rik
805	chr1	193053977	193064159	Atf3
806	chr5	36052915	36063099	Sh3tc1
807	chr16	4395862	4406063	Adcy9
808	chr17	53617989	53628191	Rab5a
809	chr6	17092853	17103062	Tes
810	chr1	93911104	93921328	Hdac4
811	chr3	79363284	79373514	Fnip2
812	chr1	159231419	159241654	Rasal2
813	chr12	31977519	31987768	Lamb1
814	chr9	57134393	57144684	1700017B05Rik
815	chr2	30007860	30018160	Tbc1d13
816	chr9	43933928	43944262	Mcam
817	chr14	79656451	79666789	Zfp957
818	chr19	3324638	3334990	Cpt1a
819	chr15	66977853	66988211	St3gal1
820	chr17	29797061	29807427	Cmtr1
821	chr11	53112869	53123243	Hspa4
822	chr11	78884762	78895140	Ksr1
823	chr2	65056198	65066587	Cobll1
824	chr5	64708386	64718779	Tbc1d1
825	chrX	96036639	96047034	Ophn1
826	chr2	84690538	84700933	Slc43a1
827	chr2	127953517	127963913	Bcl2l11
828	chr19	16288332	16298772	Gnaq
829	chr17	35092113	35102578	Hspa1b
830	chr2	29280740	29291224	Med27
831	chr14	77650325	77660841	Enox1
832	chr6	31339988	31350517	Mkln1
833	chr3	40638994	40649532	Mfsd8
834	chr12	84922884	84933424	Zfyve1
835	chr17	15146108	15156650	Gm3435
836	chr5	130721155	130731704	Tyw1
837	chr6	93669239	93679793	Magi1
838	chr16	30510611	30521178	Tmem44
839	chr4	80557814	80568398	Lurap1l
840	chr18	10974116	10984713	1010001N08Rik
841	chr10	118489230	118499847	1700064J06Rik
842	chr17	12313876	12324510	Agpat4
843	chr10	128184433	128195089	Wibg
844	chr9	116233164	116243840	Tgfbr2
845	chr11	106640547	106651226	Cep95
846	chr16	18686805	18697498	2015-09-05
847	chr3	116643853	116654563	Palmd
848	chr2	103324264	103334984	Cat
849	chr15	98397355	98408079	4930415O20Rik
850	chr11	87862652	87873383	Srsf1
851	chr2	49445792	49456531	Kif5c
852	chr7	17426965	17437707	Prkd2
853	chr7	128137553	128148322	4933427G17Rik
854	chrX	16123956	16134734	Cypt1
855	chr11	69474701	69485482	Eif4a1
856	chr2	148690287	148701113	Cst3
857	chr12	33715450	33726325	Cdhr3
858	chr7	139895960	139906837	Fam53b
859	chr19	12869995	12880910	Zfp91
860	chrX	97665475	97676392	Igbp1
861	chr11	50042325	50053251	Ltc4s
862	chr16	90187581	90198546	Sod1
863	chr5	65955664	65966650	Ube2k
864	chr12	74191795	74202796	Six4
865	chr17	27947694	27958710	D17Wsu92e
866	chr10	122321533	122332551	Ppm1h
867	chr12	56564853	56575884	Nfkbia
868	chr6	83446501	83457576	Dguok
869	chr17	37330117	37341195	Olfr94
870	chr8	26385257	26396338	5430421F17Rik
871	chr5	99768704	99779794	A930011G23Rik
872	chr2	150634112	150645205	Pygb
873	chr7	39002414	39013515	Plekhf1
874	chr7	16587564	16598689	Gltscr1
875	chr14	52550248	52561377	Rnase13
876	chr10	94662177	94673328	Cradd
877	chr12	16626646	16637801	Ntsr2
878	chr19	26822408	26833570	Smarca2
879	chr3	121577260	121588432	Abcd3
880	chr2	32104083	32115267	Uck1
881	chr10	82551330	82562525	Chst11
882	chr5	111048597	111059800	Galnt9
883	chr6	56873926	56885135	Nt5c3
884	chr13	52209898	52221122	4921525O09Rik
885	chr5	147032030	147043290	Cdk8
886	chr2	92264187	92275471	D930015M05Rik
887	chr5	109142466	109153761	Fgfrl1
888	chr6	108186282	108197584	Itpr1
889	chr16	76293810	76305130	Nrip1
890	chr18	35009294	35020633	Egr1
891	chr14	26568614	26579977	Zcchc24
892	chr10	38605050	38616414	Rfpl4b
893	chr16	94748025	94759418	Dscr3
894	chr7	54093771	54105204	Ldha
895	chr3	19408884	19420327	Dnajc5b
896	chr11	73039151	73050610	Trpv1
897	chr1	74433023	74444521	Mir26b
898	chr6	125294005	125305505	Tnfrsf1a
899	chr5	29704463	29715996	Lmbr1
900	chr2	61420768	61432303	Tank
901	chr8	113333329	113344884	Sf3b3
902	chr11	60692432	60703994	Tmem11
903	chr3	66002043	66013610	Veph1
904	chr2	22923320	22934920	Acbd5
905	chr12	81744623	81756230	Slc39a9
906	chr4	57609428	57621039	Palm2
907	chr14	73951912	73963527	Sucla2
908	chr10	67631107	67642747	Arid5b
909	chr3	41088417	41100079	C430002E04Rik
910	chr6	115616350	115628012	Raf1
911	chr11	62976153	62987837	Pmp22
912	chr5	124329847	124341562	Hcar1
913	chr6	99859189	99870913	Prok2
914	chr12	103929301	103941081	Itpk1
915	chr5	137383617	137395397	4933404O12Rik
916	chr11	102966583	102978371	Acbd4
917	chr7	146100283	146112114	Bnip3
918	chr8	13240485	13252318	Adprhl1
919	chr4	119531985	119543825	Hivep3
920	chr2	155755459	155767303	Uqcc1
921	chr13	32312723	32324572	Gmds
922	chr6	86465704	86477556	1600020E01Rik
923	chr2	126690772	126702632	Trpm7
924	chr18	7620295	7632171	Mpp7
925	chr7	4817360	4829266	Isoc2a
926	chr2	163790998	163802918	Ywhab
927	chr6	94885354	94897279	4930511E03Rik
928	chr17	69733207	69745154	Zbtb14
929	chr8	114558513	114570499	Terf2ip
930	chr3	41302504	41314513	C430002E04Rik
931	chr17	14745788	14757837	Thbs2
932	chr12	8502596	8514677	Rhob
933	chr16	91452584	91464694	A930006K02Rik
934	chr10	77760113	77772230	Agpat3
935	chr10	76579099	76591224	Col18a1
936	chr13	23642602	23654728	Hist1h3e
937	chr16	4477623	4489778	Srl
938	chr3	121385222	121397379	4930432M17Rik
939	chr9	45820110	45832273	Sik3
940	chr6	87788351	87800544	Isy1
941	chr11	59848296	59860500	Pemt
942	chr12	74144929	74157199	Six1
943	chr3	65692656	65704983	Ccnl1
944	chr3	95674894	95687265	Ciart
945	chr5	139809373	139821773	Cox19
946	chr2	32377105	32389545	Fam102a
947	chr19	55865819	55878278	Tcf7l2
948	chr5	108415079	108427543	Fam69a
949	chr2	34597998	34610483	Gapvd1
950	chr11	75461065	75473570	Myo1c
951	chr3	135156234	135168754	Manba
952	chr9	61173703	61186256	B930092H01Rik
953	chr3	87969973	87982573	Mef2d
954	chr1	135988534	136001153	Chit1
955	chr16	58524223	58536852	St3gal6
956	chr17	79997558	80010218	Rmdn2
957	chr3	121605919	121618594	Arhgap29
958	chr3	67347215	67359913	Mfsd1
959	chr10	33892785	33905491	Dse
960	chr11	45886174	45898896	Adam19
961	chr1	135016107	135028838	Ppp1r15b
962	chr1	154849330	154862069	Nmnat2
963	chr12	85328101	85340843	Acot2
964	chr9	45857661	45870411	Sik3
965	chr12	70462051	70474855	Arf6
966	chr8	108671817	108684644	Pla2g15
967	chr6	137639363	137652196	Strap
968	chr8	122702523	122715376	Fam92b
969	chr11	83828594	83841457	Synrg
970	chr2	137557932	137570816	Btbd3
971	chr4	109144977	109157925	Rnf11
972	chr5	69935812	69948776	Guf1
973	chr6	50125446	50138431	Mpp6
974	chr18	75830689	75843710	Ctif
975	chr1	82816259	82829292	Agfg1
976	chr2	101982157	101995282	Ldlrad3
977	chr15	91521063	91534194	Lrrk2
978	chr1	169267693	169280896	Aldh9a1
979	chr2	135492050	135505280	Plcb4
980	chr19	12546251	12559501	Dtx4
981	chr17	80878595	80891861	Sos1
982	chr4	56665411	56678688	Actl7b
983	chr16	30586899	30600202	Lsg1
984	chr17	56248699	56262006	Plin4
985	chr9	121279368	121292686	Trak1
986	chr8	71534513	71547845	Slc18a1
987	chr17	71339279	71352613	Myl12b
988	chr6	124650015	124663356	Lpcat3
989	chr6	47405412	47418842	Cul1
990	chr16	8658855	8672292	Carhsp1
991	chr1	36993694	37007165	Tmem131
992	chr19	24345794	24359289	Fxn
993	chr6	28980794	28994305	Mir129-1
994	chr4	116345426	116358962	Prdx1
995	chr4	134825706	134839275	Clic4
996	chr2	136495190	136508761	Snap25
997	chr5	152224769	152238341	1700028E10Rik
998	chr7	4990013	5003590	Zfp580
999	chr11	94450790	94464380	Acsf2
1000	chr13	45537626	45551255	Mylip
1001	chr3	94778535	94792170	Pi4kb
1002	chr19	3562679	3576347	Ppp6r3
1003	chr10	79303770	79317516	E130317F20Rik
1004	chr12	8439410	8453167	Rhob
1005	chr6	99446040	99459842	Foxp1
1006	chr11	93816345	93830153	Nme2
1007	chr15	31500542	31514406	Cmbl
1008	chr5	52741828	52755709	Sod3
1009	chr13	75967828	75981718	Glrx
1010	chr2	30284239	30298137	Ppp2r4
1011	chr9	96393574	96407494	Rnf7
1012	chr6	99264648	99278582	Foxp1
1013	chr5	5501437	5515381	Cldn12
1014	chr8	35870912	35884865	Dusp4
1015	chr15	79207752	79221719	Tmem184b
1016	chr2	26079058	26093025	Qsox2
1017	chr9	62956732	62970716	Skor1
1018	chr10	61089935	61103927	Npffr1
1019	chr7	139991018	140005078	Fam53b
1020	chr2	84887498	84901571	Tnks1bp1
1021	chr2	178215465	178229555	Cdh26
1022	chr16	33454298	33468415	Zfp148
1023	chr6	48491314	48505432	Lrrc61
1024	chr14	78236820	78250985	Dnajc15
1025	chr9	78361440	78375616	Slc17a5
1026	chr5	123586180	123600395	Setd1b
1027	chr2	131133227	131147447	Rnf24
1028	chr17	29181417	29195648	Trp53cor1
1029	chr4	53158932	53173175	Abca1
1030	chr6	120476452	120490794	Cecr5
1031	chr15	36708396	36722795	Ywhaz
1032	chr1	60903260	60917711	Ctla4
1033	chr13	23609383	23623850	Hist1h4h
1034	chr1	172105163	172119677	Uap1
1035	chr6	72520239	72534873	Elmod3
1036	chr3	93358904	93373541	S100a10
1037	chr6	134551076	134565773	Mansc1
1038	chr16	33178252	33192999	Osbpl11
1039	chr11	97835455	97850236	Plxdc1
1040	chr10	118174060	118188871	Dyrk2
1041	chr1	93995931	94010767	Hdac4
1042	chr16	25224429	25239265	Tprg
1043	chr11	101400540	101415399	Nbr1
1044	chr11	87261766	87276647	Tex14
1045	chr15	96526882	96541802	Slc38a2
1046	chr10	79563676	79578641	Sbno2
1047	chr6	67052236	67067206	E230016M11Rik
1048	chr10	96019735	96034714	Btg1
1049	chr2	92214766	92230500	Mapk8ip1
1050	chr19	4497124	4512952	Pcx
1051	chr17	31160855	31178489	Umodl1
1052	chr7	35953898	35961404	Slc7a10
1053	chr16	23144064	23151725	Adipoq
1054	chr5	147882197	147889986	Lnx2
1055	chr6	30497655	30505495	Cpa2
1056	chr2	93994527	94004253	Hsd17b12
1057	chr6	70737594	70748094	Rpia
1058	chr7	97188434	97199036	E230029C05Rik
1059	chr1	182183715	182194415	Psen2
1060	chr18	46897227	46908450	Ap3s1
1061	chr5	143574501	143585798	Tnrc18
1062	chr4	108779270	108790742	Osbpl9
1063	chr7	35097150	35109148	Lsm14a
1064	chr2	34671327	34684224	Fbxw2
1065	chr3	10281984	10295069	Fabp12
1066	chr3	52320465	52333833	Foxo1
1067	chr10	87826672	87840213	Gnptab
1068	chr9	121927920	121941769	Pomgnt2
1069	chr8	23575929	23590480	Slc20a2
1070	chr6	113011982	113026718	Thumpd3
1071	chr6	29213942	29229444	Hilpda
1072	chr4	129496852	129512553	Ptp4a2
1073	chr6	127082548	127098432	Ccnd2
1074	chr4	141100493	141116541	B330016D10Rik
1075	chr8	96691024	96707673	Mt1
1076	chr1	89983872	90000980	Ugt1a6b
1077	chr6	113376533	113393741	Cidec
1078	chr8	3239853	3257264	Insr
1079	chr10	96078847	96096289	Btg1
1080	chr11	69998318	70015769	Slc16a11
1081	chr1	195087879	195105546	Hsd11b1
1082	chr19	7665036	7682969	Lgals12
1083	chr4	128653684	128671973	Ak2
1084	chr11	69214542	69232928	Kdm6b
1085	chr1	133885844	133904292	Elk4
1086	chr7	141366749	141385795	Adam12
1087	chr15	84452928	84472071	Prr5
1088	chr17	10501281	10520453	Qk
1089	chr2	32277425	32296651	Slc25a25
1090	chr12	117500713	117520197	Esyt2
1091	chr16	23977443	23997068	Bcl6
1092	chr6	115370495	115390219	Pparg
1093	chr12	81213998	81234150	2310015A10Rik
1094	chr17	34027496	34047703	BC051226
1095	chr8	87483623	87504010	Junb
1096	chr5	5254828	5275229	Cdk14
1097	chr6	88571402	88591809	Kbtbd12
1098	chr12	113726370	113747002	A530016L24Rik
1099	chr4	15865107	15885757	Decr1
1100	chr6	48522567	48544299	Repin1
1101	chr11	98906166	98928065	Tns4
1102	chr16	37950845	37973099	Gpr156
1103	chr5	136164873	136187494	Por
1104	chr15	78594758	78617462	Card10
1105	chr6	90681231	90704904	Iqsec1
1106	chr9	48402860	48427374	Nnmt
1107	chr19	4120759	4145287	Gpr152
1108	chr19	5827681	5852251	Frmd8
1109	chr6	113587924	113612643	Irak2
1110	chr6	58877682	58902599	Fam13a
1111	chr2	44808088	44833556	Zeb2
1112	chr13	60761013	60787269	Dapk1
1113	chr5	24583858	24610664	Prkag2
1114	chr8	11369210	11397997	Col4a2
1115	chr3	52046195	52075744	Foxo1
1116	chr15	81230137	81262453	Xpnpep3
1117	chr2	150721268	150753639	Gins1
1118	chr6	124853556	124887313	Mlf2
1119	chr5	142876916	142917114	Foxk1
1120	chr11	19823855	19826261	Spred2
1121	chr14	70974642	70977818	Nudt18
1122	chr9	103199631	103203109	Topbp1
1123	chr1	169315617	169319268	Mgst3
1124	chr3	51013512	51017237	Ccrn4l
1125	chr12	74579391	74583298	Tmem30b
1126	chr11	76520027	76524301	Tusc5
1127	chr18	61803318	61807803	Mir143hg
1128	chr17	17758558	17763119	Lnpep
1129	chr5	134787814	134792452	Gtf2i
1130	chr12	40678390	40683032	Arl4a
1131	chr12	86734335	86739072	Tmed10
1132	chr11	75272346	75277243	Mir22
1133	chr2	103633130	103638352	Caprin1
1134	chr5	136491519	136496743	Dtx2
1135	chr5	125751386	125756694	Scarb1
1136	chr12	86283895	86289387	Arel1
1137	chr10	126725090	126730818	Ddit3
1138	chr3	153606340	153612071	Acadm
1139	chr17	86597661	86603460	Prkce
1140	chr5	32437115	32442934	Fosl2
1141	chr10	74975366	74981241	Gucd1
1142	chr12	104715710	104721784	Ifi27l2b
1143	chr8	37878792	37885098	Dlc1
1144	chr7	148637140	148643515	Rplp2
1145	chr9	44525980	44532490	Phldb1
1146	chr19	44463074	44469970	Scd1
1147	chr4	141343137	141350097	Casp9
1148	chr13	37968665	37975659	Rreb1
1149	chr4	124793237	124800438	Zc3h12a
1150	chr6	52108622	52115825	Hoxa2
1151	chr14	66242972	66250181	Nuggc
1152	chr19	44490548	44497811	Scd1
1153	chr12	86141192	86148621	Ltbp2
1154	chr5	65741538	65749054	Klb
1155	chr5	4591512	4599038	Fzd1
1156	chr8	42097792	42105447	Mtus1
1157	chr1	82280167	82287925	Irs1
1158	chr10	127940444	127948214	Esyt1
1159	chr7	119610150	119617951	Parva
1160	chr8	11457165	11465023	Rab20
1161	chr13	54168352	54176331	Sfxn1
1162	chr8	71403503	71411554	Lpl
1163	chr19	29035246	29043341	4430402I18Rik
1164	chr9	55093888	55102054	Nrg4
1165	chr4	107053475	107061704	Ndc1
1166	chr9	58153112	58161359	Loxl1
1167	chr6	83958059	83966334	Dysf
1168	chr15	79913393	79921690	Rpl3
1169	chr2	44971429	44979757	Zeb2os
1170	chr11	119836749	119845150	Baiap2
1171	chr13	37551997	37560424	Ly86
1172	chr3	145347467	145355913	Cyr61
1173	chr11	118987532	118995994	Tbc1d16
1174	chr13	94677754	94686238	Arsb
1175	chr17	10685930	10694550	Pacrg
1176	chr7	29160102	29168766	Zfp36
1177	chr15	91002280	91010949	Abcd2
1178	chr6	54998962	55007685	Gars
1179	chr18	65655371	65664225	Malt1
1180	chr3	10077276	10086175	Gm9833
1181	chr5	143662966	143672009	Actb
1182	chr11	44471608	44480963	Ebf1
1183	chr2	165674564	165683985	Zmynd8
1184	chr15	99545908	99555343	Gpd1
1185	chr6	115182313	115191849	Syn2
1186	chr17	65026198	65035741	Man2a1
1187	chr2	101702422	101711973	Commd9
1188	chr7	17509223	17518845	Calm3
1189	chr2	26464169	26473808	Agpat2
1190	chr2	150425618	150435325	Apmap
1191	chr2	109790266	109800075	Lgr4
1192	chr15	57517846	57527688	Zhx2
1193	chr5	65840176	65850095	Smim14
1194	chr13	5861300	5871232	Klf6
1195	chr1	65223267	65233279	Pikfyve
1196	chr5	136383352	136393378	Ywhag
1197	chr11	62362928	62373018	Ubb
1198	chr5	130353882	130364021	Phkg1
1199	chr5	28357740	28367902	Insig1
1200	chr6	91531744	91541931	Lsm3
1201	chr11	59475029	59485219	Mprip
1202	chr3	143918137	143928335	Lmo4
1203	chr17	36046232	36056484	Atat1
1204	chr7	148084878	148095136	BC024386
1205	chr11	31568779	31579183	Bod1
1206	chr3	90308527	90318936	Chtop
1207	chr9	119064162	119074746	Acaa1b
1208	chr15	57807305	57817905	Fam83a
1209	chr6	58970670	58981299	Fam13a
1210	chr3	89213353	89224299	Shc1
1211	chr11	21460889	21472032	Mdh1
1212	chr10	66578648	66589904	Jmjd1c
1213	chr2	152554926	152566208	Id1
1214	chr1	145320857	145332262	Cdc73
1215	chr11	102887596	102899021	Nmt1
1216	chr10	12546827	12558381	Utrn
1217	chr6	101316882	101328662	Pdzrn3
1218	chr15	12409120	12420992	Pdzd2
1219	chr8	73061711	73073607	Ell
1220	chr5	51975907	51987866	Ppargc1a
1221	chr5	123553101	123565096	Tmem120b
1222	chr11	68927415	68939439	Hes7
1223	chr5	31250775	31262820	Mir6369
1224	chr7	119638379	119650442	Parva
1225	chr2	124424345	124436672	Sema6d
1226	chr5	136426895	136439317	Ssc4d
1227	chr1	51197996	51210607	Tmeff2
1228	chr7	128177472	128190110	Mettl9
1229	chr5	37103744	37116392	D5Ertd579e
1230	chr3	50986067	50998732	Ccrn4l
1231	chr3	145484897	145497776	Ddah1
1232	chr9	40125916	40138830	Gramd1b
1233	chrX	160453575	160466490	Car5b
1234	chr4	132673632	132686564	Wasf2
1235	chr4	53120898	53133881	Abca1
1236	chr3	89709036	89722021	Il6ra
1237	chr2	130652616	130665606	4930402H24Rik
1238	chr8	72731864	72744979	Armc6
1239	chr2	136327113	136340291	Ankef1
1240	chr6	59127577	59140791	Tigd2
1241	chr12	74995745	75008971	Hif1a
1242	chr4	99602041	99615316	Pgm2
1243	chr11	96824997	96838298	Sp2
1244	chr2	50139521	50152836	Gm13483
1245	chr3	103706123	103719450	Ptpn22
1246	chr9	50604625	50617962	Alg9
1247	chr14	101916877	101930279	Tbc1d4
1248	chr1	174049568	174062988	Pex19
1249	chr17	53782533	53796030	Kat2b
1250	chr3	88213491	88227041	Pmf1
1251	chr2	167669727	167683312	Ptpn1
1252	chr4	88645802	88659394	Gm12603
1253	chr2	10137140	10150812	Itih5
1254	chr11	102992920	103006663	Hexim2
1255	chr6	121059778	121073590	Mical3
1256	chr2	74789104	74803038	Mtx2
1257	chr9	48552847	48566806	Zbtb16
1258	chr17	14908087	14922050	Wdr27
1259	chr2	90941705	90955770	Spi1
1260	chr16	91848746	91862912	Itsn1
1261	chr13	52278872	52293038	4921525O09Rik
1262	chr7	107609750	107624078	C2cd3
1263	chr17	34729652	34744022	Pbx2
1264	chr3	36380602	36395113	1810062G17Rik
1265	chr5	115716645	115731186	Coq5
1266	chr4	130182502	130197273	Nkain1
1267	chr16	35203319	35218097	Adcy5
1268	chr4	118074110	118088945	Szt2
1269	chr6	5446120	5461022	Pdk4
1270	chr6	108071876	108086868	Sumf1
1271	chr19	47051232	47066339	Nt5c2
1272	chr5	17429752	17444895	Gnat3
1273	chr2	167590162	167605312	A530013C23Rik
1274	chr6	21960696	21975850	Cped1
1275	chr16	44995081	45010356	Cd200r3
1276	chr6	34812163	34827438	Tmem140
1277	chr17	46164076	46179353	Vegfa
1278	chr16	55966133	55981473	Rpl24
1279	chr19	32607193	32622627	Minpp1
1280	chr7	82798530	82813976	Akap13
1281	chr15	50527184	50542808	Trps1
1282	chr18	4337833	4353502	Map3k8
1283	chr11	116045555	116061340	Ten1
1284	chr11	73088080	73103889	Trpv3
1285	chr4	40784235	40800182	B4galt1
1286	chr11	97295891	97311867	Arhgap23
1287	chr7	112614236	112630215	Prkcdbp
1288	chr17	17724198	17740229	Lnpep
1289	chr5	92512240	92528328	G3bp2
1290	chr1	182778156	182794347	Sde2
1291	chr4	59582516	59598710	Hsdl2
1292	chr16	92200607	92217026	Kcne2
1293	chr7	26161656	26178123	4732471J01Rik
1294	chr6	72447002	72463760	Capg
1295	chr2	30234041	30250819	Fam73b
1296	chr11	98633875	98650659	Nr1d1
1297	chr11	32108985	32125772	Rhbdf1
1298	chr15	102225124	102241987	Sp1
1299	chr10	79533573	79550455	Sbno2
1300	chr5	36224580	36241487	Afap1
1301	chr15	81686504	81703490	Aco2
1302	chr11	35029666	35046945	Slit3
1303	chr5	65765855	65783152	Lias
1304	chr6	29755150	29772487	Ahcyl2
1305	chr1	88366710	88384516	Ptma
1306	chr11	101502672	101520495	Rdm1
1307	chr9	50684237	50702233	Sik2
1308	chr5	93679905	93698150	Ccng2
1309	chr6	117812622	117830911	Zfp239
1310	chr6	82585161	82603579	Pole4
1311	chr5	66468615	66487056	Rbm47
1312	chr8	28114249	28132792	Erlin2
1313	chr8	71372376	71390971	Lpl
1314	chr6	51483280	51501971	Snx10
1315	chr5	92915657	92934505	Scarb2
1316	chr8	113709110	113728066	Glg1
1317	chr4	62167693	62186753	4933430I17Rik
1318	chr3	21886788	21905858	Tbl1xr1
1319	chr9	60869855	60888970	Gm5122
1320	chr6	39180606	39199774	Kdm7a
1321	chr3	90051297	90070653	Dennd4b
1322	chr6	30070899	30090286	Nrf1
1323	chr2	102030999	102050441	Ldlrad3
1324	chr11	90101777	90121255	Mmd
1325	chr15	98842163	98861652	Tuba1c
1326	chr5	149758432	149777951	8430423G03Rik
1327	chr12	81018620	81038220	Rad51b
1328	chr9	69287039	69306704	Anxa2
1329	chr8	34751690	34771663	Ubxn8
1330	chr9	75189982	75210273	Gnb5
1331	chr6	134138809	134159241	Etv6
1332	chr17	56339127	56360199	Dpp9
1333	chr8	80153919	80175160	1700092C02Rik
1334	chr16	21769532	21791129	Ehhadh
1335	chr6	85231218	85252891	Sfxn5
1336	chr6	112975423	112997414	Thumpd3
1337	chr19	4557479	4579520	Pcx
1338	chr6	125094758	125116924	Iffo1
1339	chr8	74011721	74033982	Plvap
1340	chr5	124293631	124316110	Hcar2
1341	chr11	68865377	68888000	Tmem107
1342	chr15	61186753	61209381	D030024E09Rik
1343	chr8	47489191	47512202	Acsl1
1344	chr3	41356364	41379510	Jade1
1345	chr5	20435093	20458346	Rsbn1l
1346	chr5	92738671	92762297	Art3
1347	chr12	40972060	40995773	Gm7008
1348	chr9	35089967	35113713	4933422A05Rik
1349	chr16	87676477	87700479	Bach1
1350	chr11	35539327	35564916	Slit3
1351	chr19	5432748	5458417	Ccdc85b
1352	chr1	184436198	184462306	Capn2
1353	chr7	31936179	31962586	Gm10640
1354	chr5	136676440	136702940	Sh2b2
1355	chr9	72486721	72514089	Nedd4
1356	chr16	52030557	52058100	Cblb

## Sheet: BA d7 PPARG SE GO
Category	Term	Count	%	PValue	Genes	List Total	Pop Hits	Pop Total	Fold Enrichment	Bonferroni	Benjamini	FDR
GOTERM_BP_FAT	GO:0050873~brown fat cell differentiation	18	1.71592	3.2657e-15	CEBPA, SCD1, RARRES2, MRAP, PPARG, BNIP3, UCP1, ADIPOQ, PEX11A, ADRB2, LAMA4, LAMB3, ADRB1, RGS2, NUDT7, FABP4, SH2B2, ARL4A	704	29	13588	11.98	8.28415e-12	8.28415e-12	5.69544e-12
SP_PIR_KEYWORDS	phosphoprotein	425	40.5148	8.01835e-13	DLC1, RPL19, LTBP2, PLEKHM1, PPP2R5A, RUSC2, RPLP2, AMOTL1, ITSN1, LPHN3, INTS7, MAP3K8, CDCA2, RPL11, MAP2K5, PTPRG, MPDZ, RREB1, KIF5C, PPP1R3A, BCL2L13, TMEM131, SPAG9, GRB10, GLUL, PITPNM2, PTRF, SIPA1L1, MC2R, DCBLD2, CRTC2, ERBB4, HSD17B13, WDR60, DUSP10, CHCHD2, NAA30, PLTP, GPD2, KLF10, ESRRG, PPFIBP1, GARS, KIF3C, SFMBT1, RGS2, MLYCD, LASP1, TRPS1, MCPH1, RGS7, MARCKS, 2810004N23RIK, TRP…	913	6311	17854	1.31691	3.30343e-10	3.30343e-10	1.12317e-09
GOTERM_BP_FAT	GO:0045444~fat cell differentiation	21	2.00191	1.21525e-11	CEBPA, SCD1, STEAP4, RARRES2, MRAP, BBS9, PPARG, BNIP3, UCP1, LPIN1, ADIPOQ, PEX11A, ADRB2, LAMA4, LAMB3, ADRB1, RGS2, NUDT7, FABP4, SH2B2, ARL4A	704	61	13588	6.64465	3.12684e-08	1.56342e-08	2.15084e-08
KEGG_PATHWAY	mmu03320:PPAR signaling pathway	25	2.38322	2.01591e-11	PPARA, EHHADH, PPARG, AQP7, ACSL1, SORBS1, ACAA1B, PLTP, ANGPTL4, SCD1, LPL, ACADM, OLR1, UCP1, DBI, ADIPOQ, CPT1A, PCK1, CYP4A10, CD36, FABP4, UBB, GYK, SLC27A2, SCP2	354	79	5738	5.12944	3.36657e-09	3.36657e-09	2.45198e-08
GOTERM_BP_FAT	GO:0006631~fatty acid metabolic process	35	3.33651	7.06604e-11	PPARA, SC5D, EHHADH, PRKAG2, STAT5B, ACOT1, LTC4S, HADHB, PRKAR2B, FAR2, AGPAT6, ACSL1, ELOVL5, PTGES, PRKAA1, ELOVL6, HSD17B4, ACAA1B, SCD1, PLA2G15, ACADM, EPHX2, ADIPOR2, ACACB, ADIPOQ, CPT1A, CYP4A10, PNPLA8, MLYCD, MAPK14, FABP4, LIPC, SLC27A2, GPAM, CROT	704	184	13588	3.67141	1.81809e-07	6.0603e-08	1.2506e-07
SP_PIR_KEYWORDS	transferase	124	11.8208	7.05851e-10	SGMS2, PKMYT1, SGMS1, MAP3K8, ST3GAL6, STK39, GPT2, INSR, MAP2K5, PIK3CG, NMNAT2, GSTT4, MYLK4, MYO3B, PIM1, PIM3, CHPT1, PNPLA3, MGAT1, SUV420H2, PARP16, PDGFRA, ABAT, LCLAT1, CSNK1G3, EXT1, CROT, EXTL3, GCNT2, ERBB4, FGR, GNE, PFKFB3, CHKB, HADHB, VRK1, NAA30, PEMT, GYS2, DYRK2, LIPT1, FKRP, B4GALT1, AK2, TKT, THUMPD3, GLYCTK, GM4952, PLK3, ACCSL, ST8SIA4, NAA40, MTOR, PIP4K2A, MYLK, NNMT, NAMP…	913	1385	17854	1.7508	2.90811e-07	1.45405e-07	9.88759e-07
SP_PIR_KEYWORDS	alternative splicing	307	29.266	2.75101e-09	DLC1, SLC36A2, 1700019O17RIK, ADCY5, RUSC2, MYLIP, SGMS1, ITSN1, ZNRF3, CITED2, ZFP91, SHB, LPHN3, N4BP2L1, INTS7, OSCAR, CDCA2, COL12A1, RARB, LRRC9, OXR1, MAP2K5, TMEFF2, RREB1, MPDZ, ZFP326, TANC1, RIC8B, TANK, PPARGC1B, ERGIC2, SPAG9, PITPNM2, GRB10, RFC1, SIPA1L1, VEGFA, PDGFRA, ABAT, EFNA5, HSD17B11, ERBB4, HSD17B13, HSD17B12, ENPP4, ASAP2, TMCC3, DAAM1, VRK1, NAA30, STX18, TMED10, OSBPL9, …	913	4481	17854	1.33976	1.13341e-06	3.77805e-07	3.85362e-06
SP_PIR_KEYWORDS	peroxisome	22	2.09724	1.21128e-08	EHHADH, EPHX2, PEX3, PEX11A, FAR2, ACSL1, ACOT8, PEX1, PEX19, HSDL2, MLYCD, NUDT7, PXMP4, ABCD2, ABCD3, PEX14, HSD17B4, CAT, ACAA1B, SCP2, SLC27A2, CROT	913	96	17854	4.48143	4.99047e-06	1.24762e-06	1.69677e-05
GOTERM_BP_FAT	GO:0010876~lipid localization	24	2.28789	1.46505e-07	CAV1, ATP10B, OSBPL9, PPARG, STAT5B, CIDEA, ATP10D, ABCA1, ABCG1, NRIP1, ACVR1C, NPC1, CD36, PLIN2, PLEKHA8, ATP9A, ATP8B1, SCARB1, LIPC, SLC27A2, SCP2, CROT, PLTP, VLDLR	704	128	13588	3.61896	0.000376888	9.42352e-05	0.000259296
GOTERM_BP_FAT	GO:0019216~regulation of lipid metabolic process	16	1.52526	1.6298e-07	SREBF1, KCNMA1, PPARA, CAV1, THRB, STAT5B, CIDEA, NR3C1, RB1, ADIPOQ, IRS1, ABCG1, SORBS1, MLYCD, INSIG1, ANGPTL4	704	58	13588	5.32445	0.000419259	8.3866e-05	0.000288454
KEGG_PATHWAY	mmu00561:Glycerolipid metabolism	15	1.42993	4.56991e-07	LPL, PNLIPRP1, PNPLA3, GLYCTK, AGPAT6, ALDH2, MGLL, LCLAT1, GYK, LIPC, PPAP2B, GPAM, AGK, AGPAT3, AGPAT2	354	47	5738	5.1731	7.63146e-05	3.8158e-05	0.000555844
SP_PIR_KEYWORDS	membrane	350	33.3651	5.65877e-07	ADCY3, SC5D, SLC36A2, SGMS2, ADCY5, AQP7, TMEM11, DNAJB12, SGMS1, ITSN1, ZNRF3, ZNRF2, SHB, LPHN3, INSIG1, OSCAR, HIGD1A, TMEFF2, ABCB11, MPDZ, PTPRG, TANC1, NAV3, PPP1R3A, BCL2L13, ERGIC1, ERGIC2, TMEM131, BCL2L10, MGAT1, PARP16, NPC1, PITPNM2, CD36, PTRF, VEGFA, MC2R, PDGFRA, EFNA5, EXT1, PMP22, FAM163A, DCBLD2, GCNT2, CRELD1, ERBB4, MTX2, HSD17B12, ENPP4, ASAP2, MMD, DAG1, MME, FCGRT, TMCC3, M…	913	5507	17854	1.24285	0.000233114	4.66272e-05	0.00079268
UP_SEQ_FEATURE	splice variant	311	29.6473	1.38979e-06	DLC1, SLC36A2, ADCY5, 1700019O17RIK, RUSC2, MYLIP, SGMS1, ITSN1, ZNRF3, CITED2, ZFP91, SHB, LPHN3, INTS7, N4BP2L1, OSCAR, CDCA2, COL12A1, RARB, LRRC9, OXR1, MAP2K5, TMEFF2, RREB1, MPDZ, ZFP326, TANC1, PIM1, RIC8B, TANK, PPARGC1B, ERGIC2, SPAG9, PITPNM2, GRB10, RFC1, SIPA1L1, VEGFA, PDGFRA, ABAT, EFNA5, HSD17B11, ERBB4, HSD17B13, HSD17B12, ENPP4, ASAP2, TMCC3, DAAM1, VRK1, NAA30, STX18, TMED10, OS…	892	4448	16021	1.2558	0.00324544	0.00324544	0.00243314
SP_PIR_KEYWORDS	lipid metabolism	23	2.19256	1.47879e-06	SREBF1, MOGAT2, SOAT2, PLA2G15, ACADM, SGMS2, ACER2, EHHADH, ADIPOR2, SGMS1, PNPLA3, CPT1A, PNPLA5, HADHB, FAR2, ACSL1, INSIG1, HSD17B4, LIPC, ACAA1B, SLC27A2, CROT, VLDLR	913	136	17854	3.30715	0.000609076	0.000101538	0.00207147
SP_PIR_KEYWORDS	kinase	67	6.38704	1.54072e-06	CDK17, SGMS2, PRKAG2, PKMYT1, SGMS1, CAMKK2, ACVR1C, ADCK2, PACSIN2, MAP3K8, STK39, CSK, INSR, SIK3, AKT3, CDK14, MAP2K5, PIK3CG, CDC7, PFKL, MYO3B, MYLK4, PICK1, PIM1, CDK8, PKDCC, PIM3, PRKCE, DAPK1, PRKD1, MAST4, STYK1, PANK1, HIPK2, SH3KBP1, PDGFRA, AKAP7, CSNK1G3, ERBB4, FGR, GNE, PFKFB3, CHKB, MKNK2, AKAP13, KIT, ZMYND8, VRK1, SNRK, ETNK1, UCK1, PRKAA1, DYRK2, AGK, PIK3R1, PDK4, AK2, PCK1, …	913	707	17854	1.85319	0.000634577	9.06785e-05	0.00215823
KEGG_PATHWAY	mmu04910:Insulin signaling pathway	25	2.38322	2.67695e-06	PRKAG2, MKNK2, FOXO1, PRKAR2B, PPP1R3B, SORBS1, GYS2, PRKAA1, SH2B2, INSR, PIK3R1, AKT3, PIK3CG, SREBF1, FLOT2, PDE3A, PPP1R3A, ACACB, PPARGC1A, IRS1, PCK1, G6PC, CBLB, MTOR, PYGB	354	138	5738	2.93642	0.000446951	0.000149006	0.00325596
SP_PIR_KEYWORDS	atp-binding	104	9.9142	2.95436e-06	ADCY3, D5ERTD579E, ADCY5, IDE, PKMYT1, IARS2, MTHFD1L, OPLAH, MAP3K8, STK39, INSR, MAP2K5, PIK3CG, NMNAT2, ABCB11, MYO3B, KIF5C, MYLK4, PIM1, PIM3, CLPX, GLUL, RFC1, ATP9A, PDGFRA, CSNK1G3, ERBB4, FGR, GNE, CHKB, ABCA1, VRK1, KATNA1, DYRK2, DCAKD, MYO1C, MYO1G, GARS, AK2, KIF3C, ABCG1, NUBPL, GLYCTK, MYO10, PLK3, ATP2A2, DHX40, MTOR, PIP4K2A, MYLK, CDK17, ATP10B, ATP10D, ACVR1C, CAMKK2, ADCK2, PE…	913	1287	17854	1.58023	0.00121646	0.000152138	0.0041384
GOTERM_BP_FAT	GO:0006732~coenzyme metabolic process	23	2.19256	4.12047e-06	NMNAT2, NAMPT, ALDH1L1, ACO1, EHHADH, PDK4, CS, ACOT2, ACOT1, MTHFD1L, ACOT8, FOLR1, PANK1, MLYCD, H6PD, NUDT7, IDH1, RPIA, SUCLA2, SCP2, MGST1, DCAKD, MDH1	704	143	13588	3.10438	0.010546	0.00176544	0.00729247
KEGG_PATHWAY	mmu04920:Adipocytokine signaling pathway	16	1.52526	9.28604e-06	PPARA, PRKAG2, ADIPOR2, ACACB, PPARGC1A, ADIPOQ, IRS1, CPT1A, PCK1, CAMKK2, G6PC, ACSL1, CD36, PRKAA1, MTOR, AKT3	354	67	5738	3.87082	0.00154957	0.000387619	0.0112942
SP_PIR_KEYWORDS	cytoplasm	205	19.5424	9.42875e-06	HMGN1, DLC1, SLC36A2, PLEKHM1, PPP2R5A, FAM110C, STAT5B, RUSC2, MYLIP, SHB, ZFP91, G2E3, MAP3K8, MAP2K5, GSTT4, PIM1, RIC8B, ERGIC2, TANK, PGM2, SPAG9, PITPNM2, GLUL, PTRF, ACTL7B, SIAH1A, KRT14, MDH1, HSD17B11, CRTC2, RBP7, DAG1, DUSP10, ASAP2, IGF2BP3, DAAM1, NAA35, NAA30, TRP53BP2, IDH1, NPL, PTPN14, GNAT3, CIDEC, TNKS1BP1, TULP4, CBLB, RNF4, LASP1, MLYCD, MCPH1, RGS6, HOPX, MARCKS, NNMT, TTLL…	913	3029	17854	1.32349	0.00387713	0.000431536	0.013207
GOTERM_BP_FAT	GO:0008610~lipid biosynthetic process	34	3.24118	1.21123e-05	HSD17B11, SC5D, SGMS2, GNE, CHKB, PRKAG2, HSD17B12, SGMS1, LTC4S, ALG9, FAR2, PIGL, AGPAT6, PIGM, ELOVL5, SH3GLB1, INSIG1, PEMT, SCARB1, PRKAA1, ELOVL6, AGPAT3, AGPAT2, SCD1, MOGAT2, ACACB, PNPLA3, CHPT1, PCK1, PCX, MLYCD, MBOAT1, LCLAT1, GPAM	704	285	13588	2.30259	0.0306844	0.00444225	0.021435
SP_PIR_KEYWORDS	acetylation	163	15.5386	1.65371e-05	HMGN1, RPL19, AP1G1, EHHADH, IDE, STAT5B, RPLP2, IARS2, ITSN1, MTHFD1L, CMBL, SLC25A20, PRKAR2B, PACSIN2, SND1, ATG7, RPL11, LSM3, STK39, INSR, HIGD1A, PTPRN2, ZFP326, CHPT1, POR, CLPX, PGM2, SPAG9, GLUL, PTRF, PSMA6, RFC1, VEGFA, CELF2, SDCBP, LCLAT1, ABAT, CROT, MDH1, CRTC2, CAV1, CHKB, BICC1, ITGB1, HADHB, PRR5, NAA30, IDH1, GPD2, RAB8B, MYO1C, MMADHC, OSBPL9, WDR5, FTO, PPFIBP1, GARS, AK2, TK…	913	2325	17854	1.37097	0.00679017	0.000681101	0.0231627
SP_PIR_KEYWORDS	GTPase activation	21	2.00191	1.89901e-05	DLC1, TBC1D8, ARHGAP19, ASAP2, RABGAP1L, ARHGAP24, ARHGEF12, ARHGAP23, STARD13, RASAL2, GARNL3, ARHGAP32, PRR5, SIPA1L1, TBC1D13, TBC1D5, RIN2, TBC1D4, RASA3, TBC1D1, TBC1D20	913	136	17854	3.01957	0.00779346	0.000711019	0.0265981
GOTERM_BP_FAT	GO:0019318~hexose metabolic process	24	2.28789	2.00649e-05	GPD2, B4GALT1, PPARA, PFKL, PFKFB3, PDK4, PPP1R3A, ADIPOQ, CPT1A, PCK1, PGM2, MAN2A1, PCX, G6PC, PPP1R3B, ATF3, H6PD, MAPK14, GYS2, PRKAA1, RPIA, CHST15, PYGB, MDH1	704	169	13588	2.74099	0.0503175	0.00643267	0.0355065
GOTERM_BP_FAT	GO:0030258~lipid modification	12	1.14395	2.07187e-05	PIK3CG, SLC35C1, ACADM, MAPK14, EHHADH, ADIPOR2, PRKAA1, HSD17B4, ADIPOQ, AGK, PIK3R1, HADHB	704	47	13588	4.92795	0.0519138	0.00590581	0.0366633
GOTERM_BP_FAT	GO:0019915~lipid storage	7	0.667302	2.35577e-05	CAV1, CD36, PLIN2, STAT5B, CIDEA, ACVR1C, NRIP1	704	13	13588	10.3929	0.0588142	0.00604314	0.0416861
GOTERM_BP_FAT	GO:0046486~glycerolipid metabolic process	20	1.90658	3.45237e-05	PIK3CG, MOGAT2, LPL, CAV1, CHKB, PNPLA3, ALG9, CHPT1, PCK1, G6PC, AGPAT6, PIGL, PIGM, SH3GLB1, INSIG1, PEMT, CAT, LIPC, PIP4K2A, PIK3R1	704	129	13588	2.99242	0.0849998	0.00804303	0.0610851
GOTERM_BP_FAT	GO:0006869~lipid transport	19	1.81125	3.84255e-05	ATP10B, OSBPL9, PPARG, ATP10D, ABCA1, ABCG1, NPC1, CD36, PLIN2, PLEKHA8, ATP9A, ATP8B1, SCARB1, LIPC, SCP2, SLC27A2, CROT, PLTP, VLDLR	704	119	13588	3.08169	0.0941402	0.00820538	0.0679867
GOTERM_BP_FAT	GO:0019637~organophosphate metabolic process	24	2.28789	3.87001e-05	PIK3CG, GPD2, SGMS2, CHKB, SGMS1, ALG9, CHPT1, AGPAT6, PIGL, PIGM, GATA6, SH3GLB1, NUDT7, MBOAT1, PEMT, LCLAT1, GYK, LIPC, PIP4K2A, PPAP2B, AGPAT3, GPAM, AGPAT2, PIK3R1	704	176	13588	2.63197	0.0947801	0.00763054	0.0684724
SP_PIR_KEYWORDS	Acyltransferase	22	2.09724	4.17495e-05	MOGAT2, SOAT2, PLA2G15, KAT2B, NAT1, ZDHHC19, PNPLA3, CPT1A, HADHB, ZDHHC14, GM4952, AGPAT6, NAA30, NAA40, MBOAT1, LCLAT1, ACAA1B, AGPAT3, GPAM, LIPT1, AGPAT2, CROT	913	155	17854	2.77559	0.0170541	0.0014324	0.058467
SP_PIR_KEYWORDS	endoplasmic reticulum	60	5.71973	4.4738e-05	SC5D, CLSTN3, ATL3, BSCL2, PKMYT1, LTC4S, ALG9, FAR2, AGPAT6, PIGL, PIGM, ELOVL5, INSIG1, ELOVL6, SAR1B, MINPP1, STIM1, ERGIC1, LPIN1, POR, ERGIC2, PNPLA8, ARHGAP32, G6PC, PTRF, H6PD, PSEN2, LCLAT1, EXT1, SLC27A2, EXTL3, MTDH, DERL1, MRAP, HSD17B12, EDEM1, FMO5, ACSL1, FMO1, STX18, FMO2, SEC22A, ENTPD5, PEMT, PPAP2B, FKRP, SREBF1, SCD1, SOAT2, MOGAT2, ITPR1, CYP4A10, MGST3, CYP4F18, ATP2A2, PTP4A…	913	678	17854	1.73056	0.0182636	0.00141688	0.062651
GOTERM_BP_FAT	GO:0005996~monosaccharide metabolic process	25	2.38322	5.04053e-05	PPARA, GNE, PFKFB3, PPP1R3B, GYS2, PRKAA1, CHST15, RPIA, B4GALT1, GPD2, PFKL, PDK4, PPP1R3A, ADIPOQ, CPT1A, PCK1, PGM2, MAN2A1, G6PC, PCX, ATF3, H6PD, MAPK14, MDH1, PYGB	704	191	13588	2.52633	0.121638	0.00922122	0.0891736
GOTERM_BP_FAT	GO:0051186~cofactor metabolic process	24	2.28789	6.57464e-05	NMNAT2, NAMPT, ALAD, ALDH1L1, ACO1, EHHADH, PDK4, CS, ACOT2, ACOT1, MTHFD1L, ACOT8, FOLR1, PANK1, MLYCD, H6PD, NUDT7, IDH1, RPIA, SUCLA2, SCP2, MGST1, DCAKD, MDH1	704	182	13588	2.5452	0.155636	0.0112147	0.116299
GOTERM_BP_FAT	GO:0006641~triglyceride metabolic process	10	0.953289	6.72928e-05	MOGAT2, LPL, AGPAT6, G6PC, CAV1, INSIG1, CAT, LIPC, PNPLA3, PCK1	704	36	13588	5.36143	0.158989	0.0107635	0.119033
GOTERM_BP_FAT	GO:0006793~phosphorus metabolic process	72	6.86368	6.9002e-05	CDK17, CSPG4, PKMYT1, CAMKK2, ACVR1C, PRKAR2B, ADCK2, MAP3K8, STK39, CSK, INSR, SIK3, AKT3, CDK14, MAP2K5, PIK3CG, CDC7, IRAK2, PTPRG, PTPRN2, MYO3B, MYLK4, PICK1, PIM1, CDK8, PKDCC, PIM3, PRKCE, DAPK1, PRKD1, SPAG9, MAST4, ATP6V1C2, STYK1, G6PC, HIPK2, GADD45G, PDGFRA, CSNK1G3, STYXL1, ERBB4, FGR, SSH2, MKNK2, DUSP10, ACP5, KIT, ATP5G1, ATP5G3, TRIB2, VRK1, GNPTAB, SNRK, TNKS, PRKAA1, DYRK2, AGK…	704	866	13588	1.60471	0.162679	0.0103897	0.122055
GOTERM_BP_FAT	GO:0006796~phosphate metabolic process	72	6.86368	6.9002e-05	CDK17, CSPG4, PKMYT1, CAMKK2, ACVR1C, PRKAR2B, ADCK2, MAP3K8, STK39, CSK, INSR, SIK3, AKT3, CDK14, MAP2K5, PIK3CG, CDC7, IRAK2, PTPRG, PTPRN2, MYO3B, MYLK4, PICK1, PIM1, CDK8, PKDCC, PIM3, PRKCE, DAPK1, PRKD1, SPAG9, MAST4, ATP6V1C2, STYK1, G6PC, HIPK2, GADD45G, PDGFRA, CSNK1G3, STYXL1, ERBB4, FGR, SSH2, MKNK2, DUSP10, ACP5, KIT, ATP5G1, ATP5G3, TRIB2, VRK1, GNPTAB, SNRK, TNKS, PRKAA1, DYRK2, AGK…	704	866	13588	1.60471	0.162679	0.0103897	0.122055
UP_SEQ_FEATURE	active site:Proton acceptor	62	5.91039	7.05053e-05	CDK17, PXDN, IDE, PKMYT1, LTC4S, CAMKK2, ACVR1C, ADCK2, MAP3K8, STK39, CSK, INSR, SIK3, AKT3, CDK14, MAP2K5, CDC7, ACADM, PFKL, MYO3B, MYLK4, PIM1, CDK8, PIM3, DECR1, PRKCE, DAPK1, PRKD1, MAST4, STYK1, DHRS3, H6PD, HIPK2, PDGFRA, CSNK1G3, CROT, MDH1, HSD17B11, FGR, ERBB4, UNG, HSD17B13, HSD17B12, MKNK2, KIT, HADHB, VRK1, SNRK, PRKAA1, DYRK2, HSD17B4, BDH1, ACAA1B, EPHX2, CPT1A, RPS6KA5, ICK, PLK3…	892	662	16021	1.68213	0.152036	0.0791506	0.123365
GOTERM_BP_FAT	GO:0008654~phospholipid biosynthetic process	15	1.42993	8.25918e-05	SGMS2, CHKB, SGMS1, ALG9, CHPT1, AGPAT6, PIGL, PIGM, SH3GLB1, PEMT, MBOAT1, LCLAT1, GPAM, AGPAT3, AGPAT2	704	83	13588	3.48816	0.191454	0.0117371	0.146077
SP_PIR_KEYWORDS	mitochondrion	66	6.29171	9.82702e-05	ACOT2, BNIP3, IARS2, MTHFD1L, SLC25A20, IMMP2L, SLC25A25, NARS2, ELOVL6, SUCLA2, MTUS1, OXR1, ACADM, AIFM2, MRPS6, CYB5B, DECR1, BCL2L13, CLPX, BCL2L10, PTRF, CLIC4, SLC25A33, TOMM20, ABAT, GPAM, NDUFB3, ADHFE1, UNG, MTX2, CHCHD2, ATP5G1, ATP5G3, SFXN5, 1110008L16RIK, HADHB, STARD13, ACSL1, SH3GLB1, PEMT, AGK, BDH1, LIPT1, GPD2, CHDH, MMADHC, HCLS1, PDK4, CS, BCKDHB, AK2, LARS2, UCP1, CPT1A, GM49…	913	790	17854	1.63373	0.0396806	0.00288792	0.137569

## Sheet: WA d7 PPARG SE GO
Category	Term	Count	%	PValue	Genes	List Total	Pop Hits	Pop Total	Fold Enrichment	Bonferroni	Benjamini	FDR
SP_PIR_KEYWORDS	phosphoprotein	499	44.0035	3.00056e-24	DLC1, LDHA, LTBP2, PLEKHM1, RUSC2, RPLP2, SELENBP1, AMOTL1, ITSN1, AMOTL2, ACBD5, CDCA7, MAP3K8, MAGI1, RREB1, MPDZ, ANKS1, ROCK2, KIF5C, ZHX2, MECOM, BCL2L13, BCL2L11, TMEM131, GRB10, NME2, TRAPPC9, PTRF, VGLL4, TNRC18, NFKBIA, NAGK, ACSBG1, ATN1, HEXIM2, RAC1, ISY1, IQSEC1, PLTP, GPD2, LAPTM4A, TGFBR2, GARS, FNIP2, MLYCD, TRPS1, RAB1, AW554918, MARCKS, TNK2, 2810004N23RIK, BACH1, LIMA1, SLC20A2…	986	6311	17854	1.43173	1.32325e-21	1.32325e-21	4.2446e-21
SP_PIR_KEYWORDS	acetylation	206	18.1658	1.61956e-12	LDHA, PDLIM5, EHHADH, STAT5B, RPLP2, ITSN1, LSM3, DDAH1, ANKS1, MECOM, PGM2, NME2, GAPVD1, PTRF, RFC1, VEGFA, GM4832, MDH1, SFXN1, HADHB, MOV10, ATN1, ISY1, MOCS1, GPD2, AEBP2, UAP1, OSBPL9, FTO, GARS, S100A10, DLAT, PMF1, TPD52L2, ZFHX4, RNF7, GBE1, RAB1, NIPSNAP1, 2810004N23RIK, ZEB2, TERF2IP, RTN3, LSM14A, TRAPPC6B, DPP9, GM9833, BRD4, SIK3, PEPD, ACO2, MESDC1, ADNP, CYB5B, DECR1, DGUOK, 17000…	986	2325	17854	1.60436	7.14241e-10	3.5712e-10	2.29108e-09
GOTERM_BP_FAT	GO:0050873~brown fat cell differentiation	15	1.32275	6.70365e-11	SCD1, CEBPA, PPARG, BNIP3, SELENBP1, ADIPOQ, PEX11A, LAMB3, ADRB1, SLC2A4, NUDT7, FABP4, SH2B2, MB, ARL4A	743	29	13588	9.45932	1.87032e-07	1.87032e-07	1.19735e-07
SP_PIR_KEYWORDS	cytoplasm	240	21.164	1.21705e-09	DLC1, LDHA, PLEKHM1, FAM110C, STAT5B, RUSC2, PTPN22, SELENBP1, MYLIP, ZFP91, NT5C3, NT5C2, MAP3K8, SMOX, MAGI1, ROCK2, ANKS1, PIM1, GSTT2, TANK, PGM2, NME2, PTRF, NAV1, TRAPPC9, ACTL7B, SIAH1A, KRT14, BIN3, MDH1, ISOC2A, NFKBIA, AFAP1L2, HSPA1B, DAAM1, ACSBG1, MOV10, GPD1, UAP1, NRBF2, PTPN14, NPL, DUSP22, PBP2, TAX1BP3, GNAT3, CIDEC, FNIP2, TNKS1BP1, CBLB, RNF7, MLYCD, MARCKS, NNMT, LIMA1, WASF2…	986	3029	17854	1.43473	5.36718e-07	1.78906e-07	1.72164e-06
SP_PIR_KEYWORDS	alternative splicing	325	28.6596	9.67825e-09	DLC1, PDLIM5, ADCY5, RUSC2, FGFRL1, MYLIP, ITSN1, GPCPD1, AMOTL2, ACBD5, CITED2, ZFP91, N4BP2L2, NT5C3, MED27, SMOX, HTRA3, FAM53B, TMEFF2, NUDT18, MAGI1, ANKS1, RREB1, MPDZ, MECOM, TANK, BCL2L11, GRB10, GAPVD1, NAV1, RFC1, TRAPPC9, TANC2, VEGFA, GM4832, PFKFB4, TNRC18, HSD17B12, AFAP1L2, TMCC3, DAAM1, ANGEL2, 1110051M20RIK, TMED10, IQSEC1, MOCS1, COL18A1, AEBP2, UAP1, OSBPL9, RHBDF1, FTO, CNKSR3…	986	4481	17854	1.31331	4.2681e-06	1.06703e-06	1.36909e-05
GOTERM_BP_FAT	GO:0006631~fatty acid metabolic process	32	2.82187	1.80771e-08	EHHADH, PRKAG2, STAT5B, ECHS1, LTC4S, ACSF2, HADHB, ACSBG1, ACOX3, PRKAR2B, TNFRSF1A, AGPAT6, ACSL1, ACAA1A, ACAA1B, SCD1, PLA2G15, SCD2, ACADM, FA2H, FADS3, ADIPOR2, CRAT, ADIPOQ, CPT1A, QK, ACSM3, PNPLA8, MLYCD, MAPK14, FABP4, GPAM	743	184	13588	3.18053	5.04338e-05	2.52172e-05	3.22878e-05
KEGG_PATHWAY	mmu03320:PPAR signaling pathway	21	1.85185	6.62093e-08	SCD1, LPL, SCD2, ACADM, EHHADH, PPARG, AQP7, ADIPOQ, CPT1A, ACOX3, PCK1, ACSL1, CD36, SORBS1, UBC, FABP4, UBB, ACAA1A, ACAA1B, SCP2, PLTP, ANGPTL4	369	79	5738	4.13358	1.14542e-05	1.14542e-05	8.10128e-05
GOTERM_BP_FAT	GO:0035295~tube development	37	3.26279	3.49535e-07	DLC1, NRP1, LMO4, DICER1, ZEB2, GLI2, LGR4, SUFU, ASAH1, GATA6, AGT, CASP8, NOS3, FGF1, TES, CEBPA, B4GALT1, LIPA, C2CD3, TGFBR2, EDAR, NR4A3, BCL2L11, FOXP1, GZF1, MAN2A1, HIF1A, SP1, ID1, SP3, SIX1, VEGFA, PSEN2, HSD11B1, PTCH1, CUX1, NFIB	743	264	13588	2.56309	0.000974727	0.000325015	0.000624309
GOTERM_BP_FAT	GO:0042127~regulation of cell proliferation	59	5.20282	4.86838e-07	DLC1, FOSL2, IL6ST, STAT5B, FGFRL1, PPARG, FOXO1, PAWR, GLI2, ADORA1, TGFB2, ZFP91, CDCA7, CDKN2B, HMOX1, CHST11, NOS3, FGF1, IRS2, MECOM, IRS1, MFN2, NME2, BTG1, CCND2, ZMIZ1, GRN, VEGFA, HIPK2, MDM4, SMARCA2, CAV1, NFKBIA, ZBTB16, FTH1, AGT, BCL6, AXIN2, FKBPL, TES, B4GALT1, CEBPA, COL18A1, KLB, HCLS1, TGFBR2, DUSP22, BIRC6, SPARC, TAX1BP3, FOXP1, SOD2, HDAC4, CBLB, TGFBR3, FABP4, PTCH1, KLF4, …	743	538	13588	2.00556	0.00135736	0.000339512	0.000869547
GOTERM_BP_FAT	GO:0001944~vasculature development	35	3.08642	7.86512e-07	ZFAND5, CAV1, NRP1, WASF2, DICER1, FOXO1, CX3CL1, CITED2, TGFB2, FBXW8, HMOX1, AGT, CASP8, ZC3H12A, RHOB, SHC1, NOS3, FGF1, PPAP2B, CYR61, COL18A1, B4GALT1, TGFBR2, ARHGAP24, JUNB, QK, ANXA2, PROK2, HIF1A, ID1, MAPK14, ZMIZ1, VEGFA, ITGA7, TGFBR3	743	250	13588	2.56032	0.00219196	0.000438778	0.0014048
INTERPRO	IPR011993:Pleckstrin homology-type	38	3.35097	1.00593e-06	PHLDB1, PLEKHM1, FERMT1, AKAP13, AFAP1L2, MYLIP, ITSN1, VEPH1, SOS1, SPRED2, TBC1D4, SHC1, SPRED1, RANBP2, RASA3, TBC1D1, AFAP1, AKT3, IRS2, ANKS1, OSBPL9, ROCK2, PTPN4, PSD3, PTPN14, ARHGAP24, ARHGEF12, IRS1, ARHGAP23, MPRIP, PLEKHF1, PRKD2, GRB10, EPB4.1L1, OPHN1, OSBPL11, MAPK8IP1, APBB2	962	289	17763	2.42788	0.0015168	0.0015168	0.00167259
SP_PIR_KEYWORDS	metal-binding	202	17.8131	1.74887e-06	GDA, PLEKHM1, ADCY5, PDLIM5, MYLIP, ZNRF2, ZFP91, BRPF1, NT5C3, NT5C2, A430033K04RIK, MAP3K8, ZRSR2, DDAH1, NUDT18, ROCK2, RREB1, PIM1, ZHX2, MECOM, TANK, PGM2, NME2, NAPEPLD, SIAH1A, FDX1, MME, AKAP13, ZNRD1, MOCS1, COL18A1, AEBP2, KLF6, KLF9, TGFBR2, ZFP608, CBLB, ZFHX4, RNF7, TRPS1, TNK2, KLF4, ARSB, LIMA1, ZCCHC24, PPARG, ATP10D, ZEB2, LNPEP, MGRN1, NOS3, SIK2, SIK3, ZFYVE1, ZFP239, CDC7, ZFP…	986	2682	17854	1.3638	0.000770957	0.000154239	0.00247393
GOTERM_BP_FAT	GO:0006732~coenzyme metabolic process	24	2.1164	2.83959e-06	NMNAT2, ACO2, ACO1, EHHADH, PDK4, CS, ACOT2, GSTT2, DLAT, SOD1, HIBADH, COQ5, SOD2, DBT, H6PD, FOLR1, MLYCD, NUDT7, LIAS, RPIA, SUCLA2, SCP2, MDH1, MOCS1	743	143	13588	3.06932	0.00789117	0.00131954	0.00507173
GOTERM_BP_FAT	GO:0001568~blood vessel development	33	2.91005	3.65788e-06	CAV1, NRP1, WASF2, DICER1, FOXO1, CX3CL1, CITED2, TGFB2, FBXW8, HMOX1, AGT, CASP8, ZC3H12A, RHOB, SHC1, NOS3, FGF1, PPAP2B, CYR61, COL18A1, B4GALT1, TGFBR2, ARHGAP24, JUNB, QK, ANXA2, PROK2, HIF1A, MAPK14, ZMIZ1, VEGFA, ITGA7, TGFBR3	743	244	13588	2.47338	0.0101536	0.00145687	0.0065332
GOTERM_BP_FAT	GO:0045444~fat cell differentiation	15	1.32275	3.79944e-06	SCD1, CEBPA, PPARG, BNIP3, SELENBP1, ADIPOQ, PEX11A, LAMB3, ADRB1, SLC2A4, NUDT7, FABP4, SH2B2, MB, ARL4A	743	61	13588	4.49705	0.0105445	0.00132418	0.00678603
SP_PIR_KEYWORDS	fatty acid metabolism	15	1.32275	4.35764e-06	ACADM, PLA2G15, EHHADH, ADIPOR2, ECHS1, CRAT, ACSF2, CPT1A, ACOX3, HADHB, ACSBG1, ACSM3, ACSL1, ACAA1A, ACAA1B	986	61	17854	4.45267	0.00191988	0.000320236	0.00616415
UP_SEQ_FEATURE	splice variant	330	29.1005	4.64165e-06	DLC1, PDLIM5, ADCY5, RUSC2, FGFRL1, MYLIP, ITSN1, GPCPD1, AMOTL2, ACBD5, CITED2, ZFP91, N4BP2L2, NT5C3, MED27, SMOX, HTRA3, FAM53B, TMEFF2, NUDT18, MAGI1, ANKS1, RREB1, MPDZ, PIM1, TANK, BCL2L11, GRB10, GAPVD1, NAV1, RFC1, TRAPPC9, TANC2, VEGFA, GM4832, PFKFB4, TNRC18, HSD17B12, AFAP1L2, TMCC3, DAAM1, ANGEL2, 1110051M20RIK, TMED10, IQSEC1, MOCS1, COL18A1, AEBP2, UAP1, LAPTM4A, OSBPL9, RHBDF1, FTO…	965	4448	16021	1.23172	0.0119453	0.0119453	0.00822061
GOTERM_BP_FAT	GO:0043067~regulation of programmed cell death	57	5.02646	7.89004e-06	STAT5B, FOXO1, BNIP3, ITSN1, PRDX1, ADORA1, CRADD, CITED2, CTNNBL1, TGFB2, ZFP91, NOD1, CASP9, HMOX1, CASP8, CHST11, IRAK2, AIFM2, ADNP, LGALS12, PIM1, BCL2L13, BCL2L11, DDIT3, DAPK1, CARD10, PROK2, NME2, HIF1A, BTG1, PSEN2, VEGFA, HIPK2, MNT, ING4, MCL1, MGMT, CX3CL1, ZBTB16, HSPA1B, ITM2B, SH3GLB1, AGT, BCL6, DYRK2, ANGPTL4, COL18A1, B4GALT1, BIRC6, MALT1, SOD1, SOD2, CIDEC, PLEKHF1, RNF7, MAPK…	743	560	13588	1.86146	0.0217728	0.00244293	0.0140916
GOTERM_BP_FAT	GO:0030324~lung development	20	1.76367	8.15757e-06	CEBPA, LIPA, TGFBR2, DICER1, GLI2, FOXP1, ASAH1, MAN2A1, SP1, ID1, GATA6, SP3, VEGFA, PSEN2, HSD11B1, NOS3, CUX1, FGF1, NFIB, TES	743	111	13588	3.29514	0.0225027	0.00227338	0.0145694
GOTERM_BP_FAT	GO:0007242~intracellular signaling cascade	82	7.23104	8.78551e-06	PLEKHM1, ADCY5, WASF2, STAT5B, ITSN1, ADORA1, TENC1, RGL1, NOD1, PLCB4, HMOX1, SPRED2, MT1, RHOB, SHC1, RHOC, SPRED1, SIK2, RAB20, NET1, IRAK2, ZFP36, CDK1, ROCK2, BAIAP2, PICK1, PRKCI, G3BP2, ADIPOR2, PSD3, ARHGAP29, PI4KB, ARHGEF12, PRKCE, NTSR2, IRS1, ARHGEF10, TANK, CARD10, DAPK1, PRKD2, ADRB1, GNAQ, RRAS2, HIPK2, PSEN2, GADD45G, RAB5A, LRRK2, KSR1, ASB4, ARL4A, ING4, CAV1, GRB2, MKNK2, AKAP1…	743	915	13588	1.63893	0.0242137	0.00222585	0.0156908
GOTERM_BP_FAT	GO:0010941~regulation of cell death	57	5.02646	9.20103e-06	STAT5B, FOXO1, BNIP3, ITSN1, PRDX1, ADORA1, CRADD, CITED2, CTNNBL1, TGFB2, ZFP91, NOD1, CASP9, HMOX1, CASP8, CHST11, IRAK2, AIFM2, ADNP, LGALS12, PIM1, BCL2L13, BCL2L11, DDIT3, DAPK1, CARD10, PROK2, NME2, HIF1A, BTG1, PSEN2, VEGFA, HIPK2, MNT, ING4, MCL1, MGMT, CX3CL1, ZBTB16, HSPA1B, ITM2B, SH3GLB1, AGT, BCL6, DYRK2, ANGPTL4, COL18A1, B4GALT1, BIRC6, MALT1, SOD1, SOD2, CIDEC, PLEKHF1, RNF7, MAPK…	743	563	13588	1.85154	0.0253443	0.00213696	0.0164329
GOTERM_BP_FAT	GO:0048514~blood vessel morphogenesis	28	2.46914	1.01256e-05	CAV1, NRP1, WASF2, DICER1, CX3CL1, TGFB2, CITED2, HMOX1, CASP8, ZC3H12A, RHOB, SHC1, NOS3, FGF1, CYR61, COL18A1, B4GALT1, TGFBR2, ARHGAP24, JUNB, QK, ANXA2, PROK2, HIF1A, MAPK14, ZMIZ1, VEGFA, ITGA7	743	198	13588	2.58618	0.0278551	0.00217075	0.0180839
GOTERM_BP_FAT	GO:0030323~respiratory tube development	20	1.76367	1.06551e-05	CEBPA, LIPA, TGFBR2, DICER1, GLI2, FOXP1, ASAH1, MAN2A1, SP1, ID1, GATA6, SP3, VEGFA, PSEN2, HSD11B1, NOS3, CUX1, FGF1, NFIB, TES	743	113	13588	3.23682	0.0292905	0.00212117	0.0190296
GOTERM_BP_FAT	GO:0042981~regulation of apoptosis	56	4.93827	1.1177e-05	STAT5B, FOXO1, BNIP3, ITSN1, PRDX1, ADORA1, CRADD, CITED2, CTNNBL1, TGFB2, NOD1, CASP9, HMOX1, CASP8, CHST11, IRAK2, AIFM2, ADNP, LGALS12, PIM1, BCL2L13, BCL2L11, DDIT3, DAPK1, CARD10, PROK2, NME2, HIF1A, BTG1, PSEN2, VEGFA, HIPK2, MNT, ING4, MCL1, MGMT, CX3CL1, ZBTB16, HSPA1B, ITM2B, SH3GLB1, AGT, BCL6, DYRK2, ANGPTL4, COL18A1, B4GALT1, BIRC6, MALT1, SOD1, SOD2, CIDEC, PLEKHF1, RNF7, MAPK8IP1, A…	743	553	13588	1.85195	0.0307028	0.00207677	0.0199616
GOTERM_BP_FAT	GO:0060541~respiratory system development	21	1.85185	1.19663e-05	CEBPA, LIPA, TGFBR2, DICER1, FGFRL1, GLI2, ASAH1, FOXP1, MAN2A1, SP1, ID1, GATA6, SP3, VEGFA, PSEN2, HSD11B1, NOS3, CUX1, FGF1, NFIB, TES	743	124	13588	3.09716	0.0328349	0.00208445	0.021371
GOTERM_BP_FAT	GO:0008285~negative regulation of cell proliferation	30	2.6455	1.33258e-05	DLC1, CAV1, FGFRL1, PPARG, PAWR, ZBTB16, ADORA1, FTH1, TGFB2, CDKN2B, AGT, HMOX1, BCL6, NOS3, AXIN2, TES, CEBPA, B4GALT1, TGFBR2, TAX1BP3, SOD2, MFN2, HDAC4, CBLB, BTG1, TGFBR3, PTCH1, SMARCA2, KLF4, NFIB	743	224	13588	2.44929	0.0364965	0.00218462	0.0237987
GOTERM_BP_FAT	GO:0005996~monosaccharide metabolic process	27	2.38095	1.5185e-05	LDHA, PFKFB4, IL6ST, NAGK, HIBADH, UGT1A6B, UGT1A6A, RPIA, B4GALT1, GPD2, GPD1, PFKL, GMDS, PHKG1, PDK4, DLAT, ADIPOQ, CPT1A, PCK1, PGM2, MAN2A1, PCX, GBE1, ATF3, H6PD, MAPK14, MDH1, PYGB	743	191	13588	2.58522	0.0414815	0.00235092	0.0271187
GOTERM_BP_FAT	GO:0019318~hexose metabolic process	25	2.20459	1.57008e-05	LDHA, PFKFB4, IL6ST, HIBADH, RPIA, B4GALT1, GPD2, GPD1, PFKL, GMDS, PHKG1, PDK4, DLAT, ADIPOQ, CPT1A, PCK1, PGM2, MAN2A1, PCX, GBE1, ATF3, H6PD, MAPK14, MDH1, PYGB	743	169	13588	2.70533	0.04286	0.0023029	0.0280398
GOTERM_BP_FAT	GO:0045596~negative regulation of cell differentiation	26	2.29277	1.88459e-05	CAV1, NRP1, CCDC85B, STAT5B, DICER1, NFKBIA, JAG1, ZBTB16, GLI2, TCF7L2, TGFB2, ZFP91, HOXA2, INSIG1, CLEC2D, BCL6, RHOC, AXIN2, ZFP36, WWTR1, ADIPOQ, SOD2, HDAC4, TGFBR3, KLF4, TOB1	743	182	13588	2.61257	0.0512221	0.00262557	0.0336557
GOTERM_BP_FAT	GO:0051186~cofactor metabolic process	26	2.29277	1.88459e-05	EHHADH, ACOT2, HIBADH, FXN, FOLR1, HMOX1, NUDT7, LIAS, RPIA, SUCLA2, MOCS1, NMNAT2, ACO2, ACO1, CS, PDK4, GSTT2, DLAT, SOD1, COQ5, SOD2, DBT, H6PD, MLYCD, SCP2, MDH1	743	182	13588	2.61257	0.0512221	0.00262557	0.0336557
INTERPRO	IPR004827:Basic-leucine zipper (bZIP) transcription factor	13	1.14638	2.44283e-05	BACH1, CEBPA, BACH2, FOSL2, DDIT3, JUNB, ATF6, FOS, ATF3, XBP1, CREB3L2, NFE2L1, NFIL3	962	54	17763	4.4452	0.0361916	0.0182626	0.0406101
GOTERM_BP_FAT	GO:0009792~embryonic development ending in birth or egg hatching	45	3.96825	3.27275e-05	DLC1, ZFAND5, TAPT1, GRB2, ELL, LMO4, ZEB2, GLI2, TCF7L2, SUFU, CITED2, N4BP2L2, HOXA2, FBXW8, LY6E, FXN, GATA6, CHST11, CASP8, AXIN2, CYR61, CEBPA, GINS1, C2CD3, TGFBR2, BIRC6, HES7, SIX4, CAPN2, MECOM, JUNB, BCL2L11, MFN2, NMT1, MAN2A1, HIF1A, SP1, HOXD3, GRN, SP3, ZMIZ1, SIX1, PSEN2, TGFBR3, PTCH1	743	425	13588	1.93638	0.0872664	0.00433871	0.0584391
GOTERM_BP_FAT	GO:0001525~angiogenesis	21	1.85185	3.43156e-05	COL18A1, B4GALT1, NRP1, TGFBR2, DICER1, WASF2, CX3CL1, ARHGAP24, ANXA2, PROK2, HIF1A, HMOX1, MAPK14, VEGFA, CASP8, ZC3H12A, RHOB, NOS3, SHC1, FGF1, CYR61	743	133	13588	2.88758	0.0913016	0.00434246	0.061274
GOTERM_BP_FAT	GO:0043009~chordate embryonic development	44	3.88007	5.52111e-05	DLC1, ZFAND5, TAPT1, GRB2, ELL, LMO4, ZEB2, GLI2, TCF7L2, SUFU, CITED2, N4BP2L2, HOXA2, FBXW8, LY6E, GATA6, CHST11, CASP8, AXIN2, CYR61, CEBPA, GINS1, C2CD3, TGFBR2, BIRC6, HES7, SIX4, CAPN2, MECOM, JUNB, BCL2L11, MFN2, NMT1, MAN2A1, HIF1A, SP1, HOXD3, GRN, SP3, ZMIZ1, SIX1, PSEN2, TGFBR3, PTCH1	743	421	13588	1.91134	0.142765	0.00667516	0.0985678
KEGG_PATHWAY	mmu04910:Insulin signaling pathway	23	2.02822	5.56323e-05	IRS2, PHKG1, GRB2, PRKAG2, PRKCI, MKNK2, RAF1, FOXO1, PPARGC1A, IRS1, PCK1, PRKAR2B, CBLB, SLC2A4, SORBS1, SOS1, CALM3, SH2B2, SHC1, PTPN1, INSR, AKT3, PYGB	369	138	5738	2.59169	0.00957848	0.00480076	0.0680496
GOTERM_BP_FAT	GO:0006915~apoptosis	47	4.14462	6.67388e-05	LITAF, MCL1, BNIP3, ARF6, PAWR, ITM2B, GLI2, GRAMD4, CRADD, RTN3, CTNNBL1, TGFB2, TNFRSF1A, NOD1, CASP9, TRIM69, SH3GLB1, GATA6, CASP8, RHOB, ZC3H12A, DYRK2, CUL1, IRAK2, UBE4B, LGALS12, RAF1, MALT1, EDAR, BCL2L13, SOD1, BCL2L11, SOD2, CIDEC, DAPK1, TNS4, TRAF3IP2, PLEKHF1, MEF2D, RNF7, ID1, SIAH1A, GADD45G, PSEN2, HIPK2, RHOT1, MDM4	743	465	13588	1.84847	0.169899	0.00772862	0.119136
KEGG_PATHWAY	mmu04920:Adipocytokine signaling pathway	15	1.32275	6.68295e-05	IRS2, PRKAG2, ADIPOR2, NFKBIA, PPARGC1A, ADIPOQ, IRS1, CPT1A, CAMKK2, PCK1, TNFRSF1A, ACSL1, CD36, SLC2A4, AKT3	369	67	5738	3.48137	0.0114953	0.00384654	0.0817409
SP_PIR_KEYWORDS	peroxisome	17	1.49912	6.71228e-05	XDH, EHHADH, CRAT, ACOX3, PEX11A, ACSL1, PEX1, PEX19, MLYCD, HSDL2, NUDT7, ABCD2, ABCD3, CAT, ACAA1A, ACAA1B, SCP2	986	96	17854	3.20654	0.0291683	0.00421995	0.0949101
SP_PIR_KEYWORDS	alternative initiation	12	1.0582	6.99103e-05	B4GALT1, CAV1, LAPTM4A, MLYCD, GATA6, PIM1, PALM2, YWHAB, SHC1, SCP2, MYLK, FOXP1	986	50	17854	4.3458	0.0303611	0.00384652	0.0988497
GOTERM_BP_FAT	GO:0006006~glucose metabolic process	21	1.85185	7.22794e-05	GPD2, GPD1, LDHA, PFKL, PHKG1, IL6ST, PDK4, DLAT, ADIPOQ, HIBADH, CPT1A, PCK1, PGM2, PCX, ATF3, GBE1, H6PD, MAPK14, RPIA, PYGB, MDH1	743	140	13588	2.7432	0.182633	0.00803423	0.129021
INTERPRO	IPR001849:Pleckstrin homology	31	2.73369	8.16032e-05	PHLDB1, PLEKHM1, FERMT1, AKAP13, AFAP1L2, ITSN1, RASAL2, VEPH1, SOS1, PLEKHG6, SH2B2, RASA3, AFAP1, IQSEC1, AKT3, NET1, IRS2, OSBPL9, ROCK2, PSD3, ARHGEF12, ARHGAP24, IRS1, ARHGAP23, MPRIP, PLEKHF1, PRKD2, GRB10, TEX2, OPHN1, OSBPL11	962	261	17763	2.19312	0.115864	0.040217	0.135598
GOTERM_BP_FAT	GO:0007507~heart development	28	2.46914	8.52598e-05	DLC1, NRP1, DICER1, FGFRL1, GLI2, SUFU, CITED2, TGFB2, LY6E, GATA6, CASP8, SHC1, MB, C2CD3, ACADM, TGFBR2, MECOM, FOXP1, SOD2, HIF1A, GNAQ, ID1, PKP2, ZMIZ1, MYH11, TGFBR3, PTCH1, ADAM19	743	223	13588	2.29625	0.211707	0.0091077	0.152175
SMART	SM00338:BRLZ	13	1.14638	9.35124e-05	BACH1, CEBPA, BACH2, FOSL2, DDIT3, JUNB, ATF6, FOS, ATF3, XBP1, CREB3L2, NFE2L1, NFIL3	570	54	9131	3.8565	0.0266644	0.0266644	0.124177
SP_PIR_KEYWORDS	zinc-finger	98	8.64198	9.60866e-05	PLEKHM1, LNX2, MYLIP, ZFP580, LNX1, ZNRF2, ZFP91, GATA6, ZRSR2, RREB1, ROCK2, ZHX2, MECOM, TANK, SIAH1A, NBR1, RNF24, ZFAND5, AGFG1, ZNRD1, TRIM69, RNF11, DNAJA2, KLF6, AEBP2, KLF9, NR4A3, ZFP148, ZFP608, FOXP1, ZFHX4, CBLB, RNF150, RNF7, TRPS1, EBF1, HIVEP3, GPATCH8, KLF4, ZCCHC24, NR6A1, PPARG, ZEB2, TENC1, MGRN1, TRIM6, RANBP2, KDM5A, ZCCHC6, KDM5B, ZFYVE1, ZFP239, ZFP36, EGR1, ZFP423, ZBTB20,…	986	1204	17854	1.47387	0.0414909	0.0046974	0.135838
GOTERM_BP_FAT	GO:0012501~programmed cell death	47	4.14462	0.000100024	LITAF, MCL1, BNIP3, ARF6, PAWR, ITM2B, GLI2, GRAMD4, CRADD, RTN3, CTNNBL1, TGFB2, TNFRSF1A, NOD1, CASP9, TRIM69, SH3GLB1, GATA6, CASP8, RHOB, ZC3H12A, DYRK2, CUL1, IRAK2, UBE4B, LGALS12, RAF1, MALT1, EDAR, BCL2L13, SOD1, BCL2L11, SOD2, CIDEC, DAPK1, TNS4, TRAF3IP2, PLEKHF1, MEF2D, RNF7, ID1, SIAH1A, GADD45G, PSEN2, HIPK2, RHOT1, MDM4	743	473	13588	1.8172	0.24352	0.0102831	0.178503
KEGG_PATHWAY	mmu00280:Valine, leucine and isoleucine degradation	12	1.0582	0.000112774	DBT, ACADM, EHHADH, AOX1, ECHS1, HIBCH, ACAA1A, ACAA1B, HMGCL, HIBADH, ALDH9A1, HADHB	369	46	5738	4.05656	0.0193219	0.00486588	0.137901
GOTERM_BP_FAT	GO:0009719~response to endogenous stimulus	24	2.1164	0.000173829	CAV1, STAT5B, FOXO1, ACSBG1, LNPEP, SLC1A3, SORBS1, UGT1A6B, UGT1A6A, HMOX1, SH2B2, SIK2, INSR, AKT3, TES, IRS2, HCLS1, TGFBR2, ADIPOR2, PRKCI, IRS1, DDIT3, FABP4, SORT1, PTPN1	743	184	13588	2.38539	0.384319	0.0171732	0.310025
SP_PIR_KEYWORDS	mitochondrion	69	6.08466	0.000176838	ACOT2, BNIP3, CAR5B, ACSF2, HIBADH, SLC25A25, FXN, SHC1, SUCLA2, HMGCL, MTUS1, ACADM, ACO2, AIFM2, DECR1, DGUOK, PI4KB, CYB5B, BCL2L13, COQ5, BCL2L11, TIMM22, MFN2, PTRF, CLIC4, SLC25A33, TOMM20, SLC25A39, MRPL45, GPAM, NDUFB3, ADHFE1, MCL1, FDX1, MTX2, ISOC2A, ECHS1, SFXN1, GRAMD4, SFXN5, HADHB, ACSL1, SH3GLB1, PEMT, LIAS, MLXIP, HSPE1, GPD2, MRPS28, IMMT, HCLS1, PDK4, CS, SIRT4, AK2, CRAT, DLAT…	986	790	17854	1.58154	0.0750287	0.00776892	0.249865
GOTERM_BP_FAT	GO:0045598~regulation of fat cell differentiation	7	0.617284	0.000191283	CCDC85B, PPARG, INSIG1, WWTR1, ADIPOQ, FNDC3B, SOD2	743	17	13588	7.53036	0.413587	0.0182362	0.341104
GOTERM_BP_FAT	GO:0006084~acetyl-CoA metabolic process	9	0.793651	0.000195422	ACO2, ACO1, MLYCD, CS, PDK4, NUDT7, DLAT, SUCLA2, MDH1	743	31	13588	5.30943	0.420321	0.0180118	0.348472
GOTERM_BP_FAT	GO:0006357~regulation of transcription from RNA polymerase II promoter	56	4.93827	0.000209532	FOXK1, PPARG, NR6A1, STAT5B, FOXO1, GLI2, CITED2, FOS, GATA6, TRAK1, MED27, EGR1, ELP4, RBL1, ZHX2, HES7, SIX4, MECOM, PPARGC1A, NRIP1, GZF1, HIF1A, ZMIZ1, SIX1, HIPK2, VEGFA, MDM4, CUX1, CLOCK, KDM6B, STRAP, TCF7L2, SUFU, TNFRSF1A, HOXA2, ATN1, GM608, BCL6, CEBPA, ZBTB7B, KLF6, KAT2B, NRBF2, TRIM27, ZFP148, NR4A3, WWTR1, FOXP1, SOD2, HDAC4, SP1, ID1, MAPK14, PBX2, NFIA, KLF4, NFIB	743	616	13588	1.66255	0.442702	0.0186831	0.373589
GOTERM_BP_FAT	GO:0009725~response to hormone stimulus	22	1.94004	0.000255643	IRS2, CAV1, HCLS1, TGFBR2, STAT5B, PRKCI, ADIPOR2, FOXO1, IRS1, ACSBG1, LNPEP, SORBS1, UGT1A6B, HMOX1, UGT1A6A, SORT1, FABP4, SH2B2, PTPN1, INSR, SIK2, AKT3, TES	743	165	13588	2.4384	0.509993	0.0220451	0.455626
GOTERM_BP_FAT	GO:0019216~regulation of lipid metabolic process	12	1.0582	0.00025799	CAV1, SORBS1, MLYCD, AGT, STAT5B, RAC1, INSIG1, SOD1, ADIPOQ, IRS1, ADORA1, ANGPTL4	743	58	13588	3.78373	0.513191	0.0215784	0.459799
GOTERM_BP_FAT	GO:0032870~cellular response to hormone stimulus	12	1.0582	0.00025799	IRS2, SORBS1, STAT5B, ADIPOR2, PRKCI, FOXO1, SH2B2, PTPN1, INSR, SIK2, IRS1, AKT3	743	58	13588	3.78373	0.513191	0.0215784	0.459799
SP_PIR_KEYWORDS	repressor	40	3.52734	0.000258682	BACH1, SBNO2, BACH2, FOXK1, CCDC85B, ZEB2, TCF7L2, FOXS1, LSM14A, HEXIM2, NR1D1, ZFP191, BCL6, GM9833, ETV6, NFIL3, ZBTB7B, TBL1XR1, AEBP2, ZFP423, RREB1, RBL1, TRIM27, ZHX2, CDK8, BANP, HES7, ZFP148, DDIT3, FOXP1, NRIP1, HDAC4, EIF4G2, ZFHX4, ATF3, SP1, TRPS1, MNT, CELF2, CUX1	986	391	17854	1.85243	0.107826	0.0103186	0.365311
GOTERM_BP_FAT	GO:0008219~cell death	48	4.2328	0.000260411	LITAF, MCL1, MMD, BNIP3, ARF6, PAWR, ITM2B, GLI2, GRAMD4, CRADD, RTN3, CTNNBL1, TGFB2, TNFRSF1A, NOD1, CASP9, TRIM69, SH3GLB1, GATA6, CASP8, RHOB, ZC3H12A, DYRK2, CUL1, IRAK2, UBE4B, LGALS12, RAF1, MALT1, EDAR, BCL2L13, SOD1, BCL2L11, SOD2, CIDEC, DAPK1, TNS4, TRAF3IP2, PLEKHF1, MEF2D, RNF7, ID1, SIAH1A, GADD45G, PSEN2, HIPK2, RHOT1, MDM4	743	507	13588	1.73141	0.51647	0.0211451	0.464105
KEGG_PATHWAY	mmu04510:Focal adhesion	27	2.38095	0.000331684	CAV1, GRB2, TNC, LAMB3, TNR, SOS1, RAC1, ITGB6, COL6A1, SHC1, THBS2, AKT3, ACTB, COL4A2, COL4A1, ROCK2, RAF1, MYL12B, COL5A3, CAPN2, CCND2, VEGFA, ITGA7, COL1A2, MYLK, PARVA, DIAP1	369	198	5738	2.12047	0.0557751	0.0114126	0.405089
SP_PIR_KEYWORDS	mitochondrion outer membrane	13	1.14638	0.000355401	AIFM2, MTX2, CYB5B, PI4KB, CPT1A, MFN2, ACSL1, SH3GLB1, TOMM70A, RHOT1, TOMM20, MLXIP, GPAM	986	69	17854	3.41156	0.145091	0.0129784	0.501578
INTERPRO	IPR001478:PDZ/DHR/GLGF	20	1.76367	0.000403146	MAGI1, MPDZ, PDLIM5, CNKSR3, PICK1, PTPN4, LDB3, LNX2, MPP6, PDZRN3, MPP7, SYNPO2, GIPC2, TAX1BP3, ARHGEF12, ARHGAP23, LNX1, HTRA3, PDZD2, AHNAK	962	148	17763	2.49522	0.455817	0.141113	0.668219
SP_PIR_KEYWORDS	zinc	138	12.1693	0.000412921	GDA, PLEKHM1, LMO4, PDLIM5, LNX2, MYLIP, CAR5B, ZFP580, ZNRF2, LNX1, ZFP91, BRPF1, GATA6, A430033K04RIK, CPA2, ZRSR2, DDAH1, RREB1, ROCK2, ZHX2, MECOM, TANK, NAPEPLD, NBR1, SIAH1A, RNF24, ZFAND5, AGFG1, AKAP13, MME, ZNRD1, ZMYND8, TRIM69, RNF11, DNAJA2, COL18A1, AEBP2, KLF6, KLF9, ZFP148, NR4A3, FOXP1, ZFP608, CBLB, ZFHX4, RNF7, RNF150, TRPS1, EBF1, HIVEP3, KLF4, GPATCH8, LIMA1, ZCCHC24, NR6A1, P…	986	1886	17854	1.32494	0.166512	0.0139127	0.582535
GOTERM_BP_FAT	GO:0001889~liver development	10	0.881834	0.00043375	CEBPA, MAN2A1, ACADM, SP1, GATA6, SP3, TGFBR3, ARF6, SOD2, CITED2	743	43	13588	4.25303	0.701929	0.0339924	0.771902
GOTERM_BP_FAT	GO:0032869~cellular response to insulin stimulus	10	0.881834	0.00043375	IRS2, SORBS1, PRKCI, FOXO1, SH2B2, PTPN1, INSR, SIK2, IRS1, AKT3	743	43	13588	4.25303	0.701929	0.0339924	0.771902
GOTERM_BP_FAT	GO:0016265~death	48	4.2328	0.000439825	LITAF, MCL1, MMD, BNIP3, ARF6, PAWR, ITM2B, GLI2, GRAMD4, CRADD, RTN3, CTNNBL1, TGFB2, TNFRSF1A, NOD1, CASP9, TRIM69, SH3GLB1, GATA6, CASP8, RHOB, ZC3H12A, DYRK2, CUL1, IRAK2, UBE4B, LGALS12, RAF1, MALT1, EDAR, BCL2L13, SOD1, BCL2L11, SOD2, CIDEC, DAPK1, TNS4, TRAF3IP2, PLEKHF1, MEF2D, RNF7, ID1, SIAH1A, GADD45G, PSEN2, HIPK2, RHOT1, MDM4	743	519	13588	1.69138	0.706941	0.0335193	0.782673
SP_PIR_KEYWORDS	lipid metabolism	19	1.67549	0.000492506	PLA2G15, ACADM, SGMS2, EHHADH, ADIPOR2, ECHS1, CRAT, ACSF2, CPT1A, ACSBG1, ACOX3, HADHB, ACSM3, ACSL1, NAPEPLD, INSIG1, HSD11B1, ACAA1A, ACAA1B	986	136	17854	2.52972	0.19527	0.015398	0.694448
SP_PIR_KEYWORDS	GTPase activation	19	1.67549	0.000492506	DLC1, ARHGAP19, RABGAP1L, ARHGAP29, ARHGAP24, ARHGEF12, ARHGAP23, RASAL2, PRR5, GAPVD1, PLEKHG6, TBC1D13, RIN2, TBC1D4, OPHN1, ARHGAP11A, RASA3, LRRK2, TBC1D1	986	136	17854	2.52972	0.19527	0.015398	0.694448
GOTERM_BP_FAT	GO:0008286~insulin receptor signaling pathway	8	0.705467	0.000607426	IRS2, SORBS1, FOXO1, SH2B2, PTPN1, INSR, SIK2, IRS1	743	28	13588	5.22515	0.816443	0.0447833	1.0794
GOTERM_BP_FAT	GO:0001701~in utero embryonic development	29	2.55732	0.000705752	ZFAND5, TAPT1, GRB2, ELL, GLI2, CITED2, N4BP2L2, FBXW8, LY6E, GATA6, CYR61, GINS1, CEBPA, C2CD3, TGFBR2, BIRC6, CAPN2, MECOM, JUNB, BCL2L11, MFN2, MAN2A1, NMT1, HIF1A, SP1, SP3, GRN, ZMIZ1, TGFBR3	743	267	13588	1.98634	0.860507	0.0505148	1.25309
GOTERM_BP_FAT	GO:0045892~negative regulation of transcription, DNA-dependent	32	2.82187	0.000752054	SBNO2, FOXK1, STRAP, NR6A1, PPARG, ZBTB16, GLI2, SUFU, CITED2, HOXA2, ATN1, GM608, BCL6, CEBPA, EGR1, TBL1XR1, RBL1, TRIM27, ZHX2, SIRT4, HES7, WWTR1, FOXP1, NRIP1, GZF1, HDAC4, ID1, TRPS1, HIPK2, MDM4, CUX1, KDM6B, KLF4	743	308	13588	1.90005	0.877424	0.0523983	1.33478
SMART	SM00233:PH	31	2.73369	0.000815435	PHLDB1, PLEKHM1, FERMT1, AKAP13, AFAP1L2, ITSN1, RASAL2, VEPH1, SOS1, PLEKHG6, SH2B2, RASA3, AFAP1, IQSEC1, AKT3, NET1, IRS2, OSBPL9, ROCK2, PSD3, ARHGEF12, ARHGAP24, IRS1, ARHGAP23, MPRIP, PLEKHF1, PRKD2, GRB10, TEX2, OPHN1, OSBPL11	570	261	9131	1.90268	0.210027	0.111196	1.07805
INTERPRO	IPR006020:Phosphotyrosine interaction region	9	0.793651	0.000816556	TNS1, ANKS1, RABGAP1L, TBC1D4, SHC1, MAPK8IP1, APBB2, TBC1D1, TENC1	962	38	17763	4.37321	0.708491	0.218498	1.34909
GOTERM_BP_FAT	GO:0009890~negative regulation of biosynthetic process	41	3.61552	0.000821828	CAV1, SBNO2, FOXK1, STRAP, CCDC85B, PPARG, NR6A1, ZEB2, ZBTB16, GLI2, SUFU, CITED2, HOXA2, ATN1, INSIG1, GM608, BCL6, CEBPA, EGR1, TBL1XR1, RBL1, TRIM27, ZHX2, SIRT4, FZD1, HES7, SOD1, WWTR1, ADIPOQ, FOXP1, NRIP1, GZF1, INHBB, HDAC4, ID1, TRPS1, HIPK2, FABP4, MDM4, CUX1, KLF4, KDM6B	743	434	13588	1.72767	0.899122	0.0557328	1.45776
GOTERM_BP_FAT	GO:0051253~negative regulation of RNA metabolic process	32	2.82187	0.000838402	SBNO2, FOXK1, STRAP, NR6A1, PPARG, ZBTB16, GLI2, SUFU, CITED2, HOXA2, ATN1, GM608, BCL6, CEBPA, EGR1, TBL1XR1, RBL1, TRIM27, ZHX2, SIRT4, HES7, WWTR1, FOXP1, NRIP1, GZF1, HDAC4, ID1, TRPS1, HIPK2, MDM4, CUX1, KDM6B, KLF4	743	310	13588	1.8878	0.903684	0.0554779	1.48695
GOTERM_BP_FAT	GO:0044092~negative regulation of molecular function	18	1.5873	0.000838529	IRAK2, CAV1, ADCY5, NFKBIA, HSPA1B, ADORA1, SPRY4, DDIT3, DUSP19, HMOX1, GADD45G, SPRED2, FABP4, PPP2R4, NOS3, SPRED1, CAT, ANGPTL4	743	132	13588	2.49382	0.903718	0.0542014	1.48717
INTERPRO	IPR011700:Basic leucine zipper	6	0.529101	0.000873349	CEBPA, ATF3, XBP1, NFE2L1, NFIL3, DDIT3	962	15	17763	7.38586	0.732453	0.197275	1.44228
GOTERM_BP_FAT	GO:0045599~negative regulation of fat cell differentiation	5	0.440917	0.000891072	CCDC85B, INSIG1, WWTR1, ADIPOQ, SOD2	743	9	13588	10.16	0.916858	0.0562008	1.57966
SP_PIR_KEYWORDS	Acyltransferase	20	1.76367	0.000908579	PLA2G15, KAT2B, ZDHHC5, CRAT, DLAT, LPCAT3, CPT1A, HADHB, DBT, NMT1, AGPAT6, DGAT1, NAA40, AGPAT4, ACAA1A, ACAA1B, AGPAT3, GPAM, AGPAT2, CLOCK	986	155	17854	2.33645	0.33026	0.0263704	1.27763
SP_PIR_KEYWORDS	triple helix	5	0.440917	0.000927713	COL18A1, COL4A2, COL4A1, COL1A2, COL6A1	986	9	17854	10.0597	0.335893	0.0252575	1.30437
SP_PIR_KEYWORDS	hydroxyproline	5	0.440917	0.000927713	COL18A1, COL4A2, COL4A1, COL6A3, COL6A1	986	9	17854	10.0597	0.335893	0.0252575	1.30437
GOTERM_BP_FAT	GO:0001501~skeletal system development	30	2.6455	0.00092855	ZFAND5, TAPT1, FGFRL1, ZNRD1, ACP2, ZBTB16, GLI2, TGFB2, HOXA2, INSIG1, CHST11, AXIN2, WDR5, ARID5B, DMP1, TGFBR2, HES7, SIX4, WWTR1, HDAC4, MEF2D, HIF1A, SP1, GNAQ, SP3, MAPK14, HOXD3, SIX1, UBC, SORT1, UBB	743	285	13588	1.92505	0.925119	0.0572045	1.64558
GOTERM_BP_FAT	GO:0006793~phosphorus metabolic process	70	6.17284	0.000936138	PTPN22, ADORA1, TGFB2, CAMKK2, PRKAR2B, FXN, MAP3K8, SYNJ2, STK39, SHC1, BRD4, INSR, SIK2, SIK3, AKT3, CDK14, CDC7, IRAK2, CDK1, ROCK2, STK24, PHKG1, TRPM7, MYO3B, PICK1, PIM1, PRKCI, CDK8, CDK6, PKDCC, PIM3, PI4KB, DGUOK, PRKCE, DAPK1, PRKD2, PPM1H, HIPK2, GADD45G, LRRK2, KSR1, SSH2, PPM1A, MKNK2, DUSP19, GNPTAB, CAMK2D, DYRK2, TES, GPD2, GPD1, NCEH1, PDK4, TGFBR2, PTPN4, PTPN14, RAF1, DUSP22, S…	743	866	13588	1.47825	0.926689	0.056414	1.65892
GOTERM_BP_FAT	GO:0006796~phosphate metabolic process	70	6.17284	0.000936138	PTPN22, ADORA1, TGFB2, CAMKK2, PRKAR2B, FXN, MAP3K8, SYNJ2, STK39, SHC1, BRD4, INSR, SIK2, SIK3, AKT3, CDK14, CDC7, IRAK2, CDK1, ROCK2, STK24, PHKG1, TRPM7, MYO3B, PICK1, PIM1, PRKCI, CDK8, CDK6, PKDCC, PIM3, PI4KB, DGUOK, PRKCE, DAPK1, PRKD2, PPM1H, HIPK2, GADD45G, LRRK2, KSR1, SSH2, PPM1A, MKNK2, DUSP19, GNPTAB, CAMK2D, DYRK2, TES, GPD2, GPD1, NCEH1, PDK4, TGFBR2, PTPN4, PTPN14, RAF1, DUSP22, S…	743	866	13588	1.47825	0.926689	0.056414	1.65892
GOTERM_BP_FAT	GO:0016044~membrane organization	29	2.55732	0.000944091	CAV1, WASF2, BNIP3, ABCA1, ABCA4, ITSN1, ELMOD3, DYSF, SH3GLB1, RAC1, SCARB1, EHD1, LY75, SYNRG, A4GALT, TGFBR2, LMNA, PRKCI, SOD1, PLEKHF1, MFN2, LRP1, CD36, GAPVD1, RAB5A, RIN2, SGCD, OPHN1, SORT1	743	272	13588	1.94983	0.9283	0.0556782	1.67291
GOTERM_BP_FAT	GO:0010629~negative regulation of gene expression	39	3.43915	0.000991685	SBNO2, FOXK1, STRAP, CCDC85B, NR6A1, DICER1, PPARG, BNIP3, ZEB2, ZBTB16, GLI2, SUFU, CITED2, HOXA2, MOV10, ATN1, GM608, BCL6, CEBPA, EGR1, TBL1XR1, RBL1, TRIM27, ZHX2, SIRT4, FZD1, HES7, WWTR1, FOXP1, NRIP1, GZF1, HDAC4, ID1, TRPS1, HIPK2, FABP4, MDM4, CUX1, KLF4, KDM6B	743	410	13588	1.73959	0.937224	0.0571965	1.75654
GOTERM_BP_FAT	GO:0007167~enzyme linked receptor protein signaling pathway	29	2.55732	0.000996858	ZFAND5, NRP1, GRB2, STAT5B, FOXO1, TGFB2, SORBS1, SOS1, PALM2, SH2B2, FGF1, INSR, SIK2, IRS2, KLB, ARID5B, SMAD6, PICK1, TGFBR2, RAF1, DUSP22, IRS1, GRB10, ID1, HIPK2, VEGFA, TGFBR3, PTPN1, TOB1	743	273	13588	1.94268	0.938124	0.0563229	1.76562
SP_PIR_KEYWORDS	kinase	60	5.29101	0.0010039	SGMS2, PRKAG2, CAMKK2, CDKN2B, MAP3K8, STK39, ITPK1, INSR, SIK2, SIK3, AKT3, CDK14, ADCK5, CDC7, CDK1, PFKL, ROCK2, STK24, PHKG1, TRPM7, MYO3B, PICK1, PIM1, CDK8, PRKCI, PKDCC, PIM3, CDK6, PI4KB, DGUOK, PRKCE, DAPK1, PRKD2, NCK2, NME2, HIPK2, KSR1, LRRK2, PFKFB4, STRAP, MKNK2, AKAP13, NAGK, ZMYND8, PIKFYVE, CAMK2D, PALM2, UCK1, DYRK2, PDK4, TGFBR2, RAF1, AK2, PCK1, ICK, MAPK14, GRK6, MAPK8IP1, TN…	986	707	17854	1.5367	0.357857	0.025719	1.41079
SP_PIR_KEYWORDS	endoplasmic reticulum	58	5.11464	0.00102617	CLSTN3, LTC4S, ALG9, RTN3, AGPAT6, UGT1A6B, TRAPPC6B, UGT1A6A, HMOX1, INSIG1, CREB3L2, SRD5A3, MINPP1, JKAMP, SLC33A1, FA2H, ERLIN2, PI4KB, TMEM189, ERGIC1, LPCAT3, POR, PNPLA8, DGAT1, PTRF, TRAPPC9, H6PD, PSEN2, HSD11B1, SORT1, KDSR, SERP2, EXT1, DERL1, CRELD2, GANAB, HSD17B12, EDEM1, ACSBG1, FMO5, ACSL1, LSG1, ENTPD5, PEMT, RNF122, PPAP2B, SCD1, RHBDF2, SCD2, NCEH1, RHBDF1, FADS3, CRAT, ITPR1, …	986	678	17854	1.54902	0.364137	0.0248403	1.44187
SP_PIR_KEYWORDS	transferase	104	9.17108	0.00103421	SGMS2, ST3GAL1, NT5C3, MAP3K8, ST3GAL6, STK39, ITPK1, INSR, NMNAT2, ROCK2, STK24, MYO3B, PIM1, GSTT2, PIM3, CHPT1, LPCAT3, NME2, LRRK2, EXT1, PFKFB4, SETD1B, NAGK, HADHB, POLE4, PEMT, LIAS, DYRK2, B4GALT1, UAP1, TGFBR2, AK2, THUMPD3, CRAT, RFNG, DLAT, NMT1, GBE1, NAA40, GRK6, TNK2, MYLK, NNMT, ALG9, CAMKK2, ART3, AGPAT6, UGT1A6B, UGT1A6A, CHST11, AGPAT4, SIK2, ZCCHC6, AGPAT3, SIK3, CDK14, AKT3, A…	986	1385	17854	1.3597	0.366392	0.023731	1.4531
GOTERM_BP_FAT	GO:0035239~tube morphogenesis	21	1.85185	0.00105461	DLC1, B4GALT1, NRP1, C2CD3, LMO4, TGFBR2, DICER1, ZEB2, EDAR, NR4A3, GLI2, LGR4, SUFU, BCL2L11, GZF1, HIF1A, AGT, CASP8, VEGFA, SIX1, PTCH1	743	171	13588	2.2459	0.94734	0.0583105	1.867
SP_PIR_KEYWORDS	manganese	19	1.67549	0.00105797	B4GALT1, GALNT2, NUDT18, PEPD, PHLPP2, TGFBR2, DICER1, PPM1A, PIM1, CHPT1, SOD2, PCK1, PCX, PRUNE, NUDT7, DYRK2, INSR, GALNT12, PPTC7	986	145	17854	2.37271	0.373003	0.0230704	1.48625
UP_SEQ_FEATURE	domain:PH	25	2.20459	0.00111024	PHLDB1, PHLPP2, FERMT1, ITSN1, VEPH1, PLEKHG6, SOS1, SH2B2, RASA3, AKT3, IQSEC1, NET1, IRS2, OSBPL9, ROCK2, PSD3, ARHGEF12, ARHGAP24, IRS1, ARHGAP23, PLEKHF1, PRKD2, GRB10, OPHN1, OSBPL11	965	202	16021	2.05471	0.943641	0.7626	1.94824
GOTERM_BP_FAT	GO:0016481~negative regulation of transcription	36	3.1746	0.00119257	SBNO2, FOXK1, STRAP, CCDC85B, NR6A1, PPARG, ZEB2, ZBTB16, GLI2, SUFU, CITED2, HOXA2, ATN1, GM608, BCL6, CEBPA, EGR1, TBL1XR1, RBL1, TRIM27, ZHX2, SIRT4, FZD1, HES7, WWTR1, FOXP1, NRIP1, GZF1, HDAC4, ID1, TRPS1, HIPK2, FABP4, MDM4, CUX1, KLF4, KDM6B	743	372	13588	1.76981	0.96418	0.0644167	2.10879
GOTERM_BP_FAT	GO:0048872~homeostasis of number of cells	16	1.41093	0.00121717	LIPA, HCLS1, STAT5B, SFXN1, MECOM, SOD1, PRDX1, BCL2L11, TGFB2, SP1, SP3, VEGFA, TGFBR3, BCL6, SH2B2, MB	743	113	13588	2.58945	0.966559	0.0644559	2.15185
GOTERM_BP_FAT	GO:0032868~response to insulin stimulus	11	0.970018	0.0012225	IRS2, SORBS1, PRKCI, FOXO1, SORT1, SH2B2, PTPN1, INSR, SIK2, IRS1, AKT3	743	59	13588	3.40963	0.967053	0.0635244	2.16117
GOTERM_BP_FAT	GO:0031327~negative regulation of cellular biosynthetic process	40	3.52734	0.00128455	CAV1, SBNO2, FOXK1, STRAP, CCDC85B, NR6A1, PPARG, ZEB2, ZBTB16, GLI2, SUFU, CITED2, HOXA2, ATN1, INSIG1, GM608, BCL6, CEBPA, EGR1, TBL1XR1, RBL1, TRIM27, ZHX2, SIRT4, FZD1, HES7, WWTR1, ADIPOQ, FOXP1, NRIP1, GZF1, INHBB, HDAC4, ID1, TRPS1, HIPK2, FABP4, MDM4, CUX1, KLF4, KDM6B	743	430	13588	1.70121	0.972297	0.0654257	2.26968
KEGG_PATHWAY	mmu05200:Pathways in cancer	36	3.1746	0.00133777	GRB2, PPARG, STAT5B, FOXO1, NFKBIA, ZBTB16, GLI2, TCF7L2, SUFU, TGFB2, FOS, LAMB3, CDKN2B, CASP9, SOS1, CASP8, RAC1, FGF1, AXIN2, AKT3, WNT8B, CEBPA, COL4A2, COL4A1, TGFBR2, FZD1, RAF1, CDK6, STAT1, MECOM, DAPK1, CBLB, HIF1A, NCOA4, VEGFA, PTCH1	369	323	5738	1.73314	0.206728	0.0378628	1.62463
GOTERM_BP_FAT	GO:0043066~negative regulation of apoptosis	26	2.29277	0.00138092	STAT5B, BNIP3, FOXO1, HSPA1B, CX3CL1, ITSN1, ADORA1, CITED2, AGT, CHST11, BCL6, ANGPTL4, ADNP, PIM1, BIRC6, SOD1, DAPK1, SOD2, PROK2, NME2, RNF7, HIPK2, VEGFA, PSEN2, MAPK8IP1, APBB2	743	239	13588	1.98949	0.978835	0.0689075	2.43798
SP_PIR_KEYWORDS	isopeptide bond	29	2.55732	0.00148636	MCL1, TNRC18, NFKBIA, ZEB2, TCF7L2, FOS, PEX1, GUF1, RANBP2, CUL1, RBM25, HIST1H4H, CDK1, ACO2, TRIM25, STAT1, HDAC4, MEF2D, HIF1A, SP1, UBE2K, SP3, TRPS1, HIPK2, UBC, CALM3, UBB, HIST1H3E, KLF4, DIAP1	986	277	17854	1.89573	0.481062	0.0307539	2.08218
GOTERM_BP_FAT	GO:0019395~fatty acid oxidation	7	0.617284	0.00149845	ACADM, MAPK14, EHHADH, ADIPOR2, ADIPOQ, ACOX3, HADHB	743	24	13588	5.33401	0.98476	0.0732482	2.64287
GOTERM_BP_FAT	GO:0034440~lipid oxidation	7	0.617284	0.00149845	ACADM, MAPK14, EHHADH, ADIPOR2, ADIPOQ, ACOX3, HADHB	743	24	13588	5.33401	0.98476	0.0732482	2.64287
SP_PIR_KEYWORDS	transcription regulation	113	9.96473	0.00159033	CCDC85B, LMO4, STAT5B, FOXO1, ZFP580, CITED2, RCBTB1, ZFP91, EPC2, CDCA7, GATA6, MED27, CREB3L2, RREB1, RBL1, ZHX2, ARID1A, HES7, SIX4, MECOM, PPARGC1A, JUNB, DDIT3, RBPMS, HIF1A, PTRF, RFC1, HOXD3, SIX1, MNT, VGLL4, SMARCA2, LITAF, ELL, SETD1B, HOXA2, HEXIM2, AEBP2, KLF6, NRBF2, KLF9, WDR5, SMAD6, NR4A3, PMF1, ZFP148, FOXP1, HDAC4, NRF1, ZFHX4, ATF3, TRPS1, EBF1, HIVEP3, KLF4, BACH1, POU6F1, BAC…	986	1546	17854	1.32351	0.504354	0.0314007	2.22632
GOTERM_BP_FAT	GO:0055114~oxidation reduction	56	4.93827	0.0016639	LDHA, LTBP2, EHHADH, PRDX1, CYP4F39, HIBADH, ACOX3, HMOX1, SRD5A3, NOS3, SMOX, CAT, KDM5A, KDM5B, LOXL1, ACADM, AIFM2, FA2H, MICAL3, CYB5B, DECR1, PPARGC1A, POR, H6PD, HSD11B1, KDSR, JMJD1C, ALDH9A1, KDM6B, AOC3, MDH1, ENOX1, NDUFB3, XDH, ADHFE1, FDX1, HSD17B12, FTH1, FMO5, TYW1, CYP2AB1, QSOX2, GLRX, GPD2, SCD1, GPD1, SCD2, FADS3, SOD1, SOD3, SOD2, DBT, HSDL2, AOX1, SUMF1, CP	743	672	13588	1.524	0.990401	0.0796184	2.9306
UP_SEQ_FEATURE	domain:Leucine-zipper	16	1.41093	0.00183101	BACH1, CEBPA, BACH2, FOSL2, PAWR, JUNB, FOXP1, DDIT3, FOS, ATF3, XBP1, MNT, CREB3L2, NFE2L1, MLXIP, NFIL3	965	107	16021	2.48255	0.991303	0.794356	3.1938
GOTERM_BP_FAT	GO:0043069~negative regulation of programmed cell death	26	2.29277	0.00184285	STAT5B, BNIP3, FOXO1, HSPA1B, CX3CL1, ITSN1, ADORA1, CITED2, AGT, CHST11, BCL6, ANGPTL4, ADNP, PIM1, BIRC6, SOD1, DAPK1, SOD2, PROK2, NME2, RNF7, HIPK2, VEGFA, PSEN2, MAPK8IP1, APBB2	743	244	13588	1.94872	0.994179	0.0863302	3.24091
KEGG_PATHWAY	mmu00071:Fatty acid metabolism	10	0.881834	0.00187106	ACSL1, ACADM, EHHADH, ECHS1, ACAA1A, ACAA1B, ALDH9A1, CPT1A, ACOX3, HADHB	369	45	5738	3.45559	0.276747	0.0452304	2.26549
GOTERM_BP_FAT	GO:0006090~pyruvate metabolic process	7	0.617284	0.00188178	GPD2, GPD1, PCX, ATF3, PDK4, DLAT, PCK1	743	25	13588	5.12065	0.994779	0.0866218	3.30828
GOTERM_BP_FAT	GO:0060548~negative regulation of cell death	26	2.29277	0.00195031	STAT5B, BNIP3, FOXO1, HSPA1B, CX3CL1, ITSN1, ADORA1, CITED2, AGT, CHST11, BCL6, ANGPTL4, ADNP, PIM1, BIRC6, SOD1, DAPK1, SOD2, PROK2, NME2, RNF7, HIPK2, VEGFA, PSEN2, MAPK8IP1, APBB2	743	245	13588	1.94077	0.995689	0.0881834	3.42679
SMART	SM00462:PTB	9	0.793651	0.00200068	TNS1, ANKS1, RABGAP1L, TBC1D4, SHC1, MAPK8IP1, APBB2, TBC1D1, TENC1	570	38	9131	3.79404	0.439416	0.175457	2.62586
SMART	SM00228:PDZ	20	1.76367	0.00205062	MAGI1, MPDZ, PDLIM5, CNKSR3, PICK1, PTPN4, LDB3, LNX2, MPP6, PDZRN3, MPP7, SYNPO2, GIPC2, TAX1BP3, ARHGEF12, ARHGAP23, LNX1, HTRA3, PDZD2, AHNAK	570	148	9131	2.16477	0.447464	0.137835	2.69057
KEGG_PATHWAY	mmu00410:beta-Alanine metabolism	7	0.617284	0.00206665	ACADM, MLYCD, EHHADH, ECHS1, HIBCH, ALDH9A1, AOC3	369	22	5738	4.94777	0.300858	0.0437516	2.49957
GOTERM_BP_FAT	GO:0045944~positive regulation of transcription from RNA polymerase II promoter	34	2.99824	0.00223388	STAT5B, PPARG, FOXO1, GLI2, TCF7L2, CITED2, FOS, TNFRSF1A, HOXA2, GATA6, CEBPA, ZBTB7B, EGR1, KLF6, KAT2B, ZFP148, SIX4, NR4A3, WWTR1, MECOM, PPARGC1A, HDAC4, HIF1A, SP1, MAPK14, ZMIZ1, HIPK2, VEGFA, SIX1, PBX2, NFIA, KLF4, CLOCK, NFIB	743	358	13588	1.73685	0.998049	0.0987673	3.91572
GOTERM_BP_FAT	GO:0051172~negative regulation of nitrogen compound metabolic process	37	3.26279	0.0023081	CAV1, SBNO2, FOXK1, STRAP, CCDC85B, NR6A1, PPARG, ZEB2, ZBTB16, GLI2, SUFU, CITED2, HOXA2, ATN1, GM608, BCL6, CEBPA, EGR1, TBL1XR1, RBL1, TRIM27, ZHX2, SIRT4, FZD1, HES7, WWTR1, FOXP1, NRIP1, GZF1, HDAC4, ID1, TRPS1, HIPK2, FABP4, MDM4, CUX1, KLF4, KDM6B	743	401	13588	1.68742	0.998415	0.100296	4.04329
KEGG_PATHWAY	mmu00640:Propanoate metabolism	8	0.705467	0.00236656	LDHA, ACADM, MLYCD, EHHADH, ECHS1, HIBCH, SUCLA2, ALDH9A1	369	30	5738	4.1467	0.336284	0.0445229	2.8575
GOTERM_BP_FAT	GO:0030879~mammary gland development	13	1.14638	0.00238233	XDH, B4GALT1, CAV1, IRS2, TGFBR2, STAT5B, GLI2, IRS1, BCL2L11, AGPAT6, VEGFA, PTCH1, TES	743	86	13588	2.76447	0.998712	0.101773	4.17073
GOTERM_BP_FAT	GO:0001824~blastocyst development	10	0.881834	0.00239301	GINS1, MFN2, N4BP2L2, SP1, SP3, GRN, TGFBR3, CAPN2, JUNB, CITED2	743	54	13588	3.38667	0.99875	0.100668	4.18906
SP_PIR_KEYWORDS	nucleotide-binding	117	10.3175	0.00245529	D5ERTD579E, ADCY5, PRKAR2B, NT5C3, MAP3K8, NT5C2, STK39, ITPK1, RAB20, INSR, NMNAT2, GBP5, MAGI1, ROCK2, STK24, MYO3B, KIF5C, PIM1, EEF2, PIM3, HNRNPU, NME2, NAV1, RFC1, LRRK2, SMARCA2, PFKFB4, ARF6, ABCA1, HSPA1B, NAGK, ABCA4, ACSBG1, MOV10, RAC1, DYRK2, MOCS1, EEF1A1, MYO1C, TGFBR2, GARS, PBP2, AK2, GNAT3, RAB1, RHOT1, GRK6, MYH11, DHX40, TNK2, MYLK, TRPV1, DICER1, ATP10D, ACSF2, CAMKK2, NOD1, …	986	1631	17854	1.29894	0.661799	0.0460419	3.41776
GOTERM_BP_FAT	GO:0010033~response to organic substance	44	3.88007	0.0024742	CAV1, DERL1, MCL1, PPARG, DICER1, STAT5B, FOXO1, NFKBIA, ACP2, EDEM1, ASAH1, ACSBG1, LNPEP, FOS, SLC1A3, SORBS1, UGT1A6B, UGT1A6A, HMOX1, CREB3L2, LIAS, SH2B2, INSR, SIK2, AKT3, CYR61, TES, EGR1, IRS2, PFKL, HCLS1, TGFBR2, ADIPOR2, PRKCI, MALT1, SOD1, STAT1, ADIPOQ, IRS1, DDIT3, ID1, MAPK14, SORT1, FABP4, PTPN1	743	505	13588	1.59341	0.999004	0.102367	4.32824
GOTERM_BP_FAT	GO:0007243~protein kinase cascade	25	2.20459	0.00248304	CAV1, GRB2, STAT5B, MKNK2, ADORA1, DUSP19, SPRED2, SHC1, SPRED1, SIK2, FKBPL, IRAK2, ZFP36, PICK1, RAF1, MALT1, SOD1, IRS1, TANK, CARD10, DAPK1, ICK, MAPK14, GADD45G, MAPK8IP1	743	236	13588	1.93729	0.999028	0.101216	4.34338
BIOCARTA	m_insulinPathway:Insulin Signaling Pathway	8	0.705467	0.00248643	FOS, SLC2A4, GRB2, SOS1, RAF1, SHC1, INSR, IRS1	109	22	1171	3.90659	0.364342	0.364342	3.02542
INTERPRO	IPR002290:Serine/threonine protein kinase	27	2.38095	0.00249295	MKNK2, CAMKK2, CAMK2D, STK39, DYRK2, SIK2, SIK3, CDK14, AKT3, CDK1, ROCK2, STK24, PHKG1, MYO3B, CDK8, PRKCI, PIM1, PIM3, CDK6, PRKCE, DAPK1, PRKD2, ICK, MAPK14, HIPK2, GRK6, MYLK	962	265	17763	1.8813	0.976868	0.416132	4.06535
GOTERM_BP_FAT	GO:0015980~energy derivation by oxidation of organic compounds	14	1.23457	0.00253356	ACO2, ACO1, IL6ST, PHKG1, CS, PPARGC1A, SOD2, PCK1, GBE1, FXN, CAT, SUCLA2, PYGB, MDH1	743	98	13588	2.61257	0.999156	0.101687	4.42987
KEGG_PATHWAY	mmu00561:Glycerolipid metabolism	10	0.881834	0.00256804	LPL, AGPAT6, DGAT1, MGLL, AGPAT4, PPAP2B, AGPAT3, GPAM, AGPAT2, ALDH9A1	369	47	5738	3.30854	0.359075	0.0435094	3.09728
GOTERM_BP_FAT	GO:0070482~response to oxygen levels	11	0.970018	0.0025953	CAV1, HIF1A, HMOX1, VEGFA, BNIP3, CAPN2, ITPR1, SOD3, SOD2, MB, CITED2	743	65	13588	3.0949	0.99929	0.102564	4.53547
GOTERM_BP_FAT	GO:0009791~post-embryonic development	13	1.14638	0.00262975	TAPT1, ACADM, ACO1, ARID5B, MECOM, BCL2L11, ITPR1, SOD2, GNAQ, SIAH1A, CHST11, SEPP1, KLF4	743	87	13588	2.73269	0.999355	0.102408	4.59434
GOTERM_BP_FAT	GO:0009060~aerobic respiration	7	0.617284	0.00286553	FXN, ACO2, ACO1, CS, CAT, SUCLA2, MDH1	743	27	13588	4.74134	0.999667	0.109554	4.99638
KEGG_PATHWAY	mmu00020:Citrate cycle (TCA cycle)	8	0.705467	0.00289177	PCX, ACO2, ACO1, CS, DLAT, SUCLA2, MDH1, PCK1	369	31	5738	4.01294	0.394077	0.044524	3.48141
SP_PIR_KEYWORDS	lyase	16	1.41093	0.00293375	CAR13, GMDS, ACO2, ACO1, EHHADH, ADCY5, NPL, ECHS1, LTC4S, CAR5B, PCK1, ADCY9, MLYCD, PTS, HMGCL, CAR3	986	122	17854	2.37475	0.72629	0.0525555	4.071
GOTERM_BP_FAT	GO:0031663~lipopolysaccharide-mediated signaling pathway	5	0.440917	0.00306846	IRAK2, MAPK14, NFKBIA, NOS3, STAT1	743	12	13588	7.62001	0.999811	0.115284	5.34114
GOTERM_BP_FAT	GO:0048534~hemopoietic or lymphoid organ development	28	2.46914	0.00310444	STAT5B, PTPN22, SFXN1, ZBTB16, TGFB2, CASP8, BCL6, THPO, MB, CEBPA, EGR1, HCLS1, TGFBR2, CDK6, MALT1, SIX4, BCL2L11, FOXP1, SOD2, HIF1A, SP1, SP3, VEGFA, PSEN2, GADD45G, SIX1, TGFBR3, H2-DMA	743	281	13588	1.82229	0.999829	0.115012	5.40212
SP_PIR_KEYWORDS	tumor suppressor	13	1.14638	0.00317583	SASH1, ING4, PLA2G16, PHLPP2, RBL1, PRKCI, CDC73, PRKCDBP, PRR5, CDKN2B, HIPK2, RHOB, AXIN2	986	88	17854	2.67497	0.754085	0.0545656	4.39995
KEGG_PATHWAY	mmu00564:Glycerophospholipid metabolism	12	1.0582	0.00322304	GPD2, GPD1, AGPAT6, PLA2G15, PEMT, PLA2G6, AGPAT4, CHPT1, PPAP2B, AGPAT3, GPAM, AGPAT2	369	67	5738	2.7851	0.427926	0.0454742	3.87304
GOTERM_BP_FAT	GO:0030029~actin filament-based process	20	1.76367	0.00349335	DLC1, LIMA1, TRPM7, ROCK2, WASF2, PRKCI, DAAM1, NCK2, PRR5, EPB4.1L1, SORBS1, RAC1, PALM2, MYH11, OPHN1, BCL6, SH2B2, SHC1, APBB2, DIAP1	743	176	13588	2.07818	0.999942	0.126812	6.05913
GOTERM_BP_FAT	GO:0019637~organophosphate metabolic process	20	1.76367	0.00349335	GPD2, GPD1, SGMS2, ADNP, PI4KB, ALG9, LPCAT3, CHPT1, AGPAT6, NAPEPLD, GATA6, SH3GLB1, NUDT7, PIKFYVE, PEMT, AGPAT4, PPAP2B, AGPAT3, GPAM, AGPAT2	743	176	13588	2.07818	0.999942	0.126812	6.05913
GOTERM_BP_FAT	GO:0045934~negative regulation of nucleobase, nucleoside, nucleotide and nucleic acid metabolic process	36	3.1746	0.00353474	SBNO2, FOXK1, STRAP, CCDC85B, NR6A1, PPARG, ZEB2, ZBTB16, GLI2, SUFU, CITED2, HOXA2, ATN1, GM608, BCL6, CEBPA, EGR1, TBL1XR1, RBL1, TRIM27, ZHX2, SIRT4, FZD1, HES7, WWTR1, FOXP1, NRIP1, GZF1, HDAC4, ID1, TRPS1, HIPK2, FABP4, MDM4, CUX1, KLF4, KDM6B	743	397	13588	1.65836	0.999949	0.126576	6.1288
GOTERM_BP_FAT	GO:0045449~regulation of transcription	150	13.2275	0.00358027	CCDC85B, LMO4, STAT5B, FOXO1, ZFP580, CITED2, RCBTB1, ZFP91, EPC2, CDCA7, GATA6, A430033K04RIK, TRAK1, MED27, TIGD2, CREB3L2, RREB1, RBL1, ZHX2, HES7, SIX4, MECOM, PPARGC1A, JUNB, DDIT3, HIF1A, PTRF, RFC1, HOXD3, SIX1, VEGFA, MNT, NFE2L1, VGLL4, SMARCA2, LITAF, ELL, STRAP, SETD1B, NFKBIA, ZNRD1, HOXA2, ATN1, HEXIM2, ELK4, AEBP2, KLF6, NRBF2, KLF9, SMAD6, MALT1, ZFP148, NR4A3, PMF1, FOXP1, ATF6, H…	743	2227	13588	1.23179	0.999955	0.126483	6.20537
GOTERM_BP_FAT	GO:0007565~female pregnancy	11	0.970018	0.00364002	SP1, KLF9, SP3, GRN, STAT5B, TGFBR2, ADIPOR2, HSPE1, SOD1, JUNB, CITED2	743	68	13588	2.95836	0.999962	0.126857	6.30577
KEGG_PATHWAY	mmu04722:Neurotrophin signaling pathway	18	1.5873	0.00366288	IRAK2, YWHAZ, IRS2, GRB2, YWHAB, RAF1, NFKBIA, IRS1, YWHAG, SOS1, MAPK14, RAC1, CAMK2D, CALM3, SORT1, SHC1, SH2B2, AKT3	369	130	5738	2.1531	0.46998	0.0476607	4.39076
SP_PIR_KEYWORDS	golgi apparatus	47	4.14462	0.00370206	GLG1, GALNT2, CAV1, GANAB, SGMS2, CLSTN3, GRB2, AP3S1, ARF6, ITM2B, WHAMM, RTN3, ST3GAL1, CHIC2, GNPTAB, SH3GLB1, TRAPPC6B, CHST11, ST3GAL6, TMED10, NOS3, FNDC3A, RAB20, RNF122, GALNT12, ZFYVE1, MTUS1, B4GALT1, NMNAT2, SYNRG, A4GALT, RHBDF1, PI4KB, RFNG, CHPT1, ERGIC1, PNPLA8, COG4, MAN2A1, SULF2, TRAPPC9, RAB1, PSEN2, RNF24, SORT1, CUX1, EXT1	986	553	17854	1.53897	0.805172	0.0609713	5.1114
GOTERM_BP_FAT	GO:0008610~lipid biosynthetic process	28	2.46914	0.00378678	SGMS2, HSD17B12, PRKAG2, LTC4S, ALG9, AGPAT6, SH3GLB1, INSIG1, PEMT, SCARB1, AGPAT4, AGPAT3, AGPAT2, SCD1, SCD2, A4GALT, FA2H, ADNP, FADS3, LPCAT3, CHPT1, QK, PCK1, ACSM3, PCX, DGAT1, MLYCD, GPAM	743	285	13588	1.79672	0.999975	0.130014	6.55198
GOTERM_BP_FAT	GO:0000122~negative regulation of transcription from RNA polymerase II promoter	24	2.1164	0.00393529	STRAP, PPARG, NR6A1, GLI2, SUFU, HOXA2, ATN1, GM608, BCL6, EGR1, CEBPA, RBL1, ZHX2, TRIM27, HES7, WWTR1, FOXP1, GZF1, NRIP1, HDAC4, ID1, HIPK2, MDM4, CUX1, KDM6B	743	231	13588	1.90005	0.999983	0.133135	6.80048
GOTERM_BP_FAT	GO:0030036~actin cytoskeleton organization	19	1.67549	0.00394151	DLC1, LIMA1, TRPM7, ROCK2, WASF2, PRKCI, DAAM1, NCK2, PRR5, EPB4.1L1, SORBS1, RAC1, PALM2, MYH11, OPHN1, BCL6, SH2B2, SHC1, DIAP1	743	165	13588	2.10589	0.999984	0.13174	6.81088
INTERPRO	IPR008271:Serine/threonine protein kinase, active site	33	2.91005	0.00408106	MKNK2, CAMKK2, MAP3K8, CAMK2D, STK39, DYRK2, SIK2, SIK3, CDK14, AKT3, CDC7, IRAK2, CDK1, PHKG1, ROCK2, MYO3B, TGFBR2, PIM1, CDK8, PRKCI, RAF1, PIM3, CDK6, PRKCE, DAPK1, PRKD2, ICK, MAPK14, HIPK2, GRK6, KSR1, LRRK2, MYLK	962	360	17763	1.69259	0.997911	0.537619	6.5736
GOTERM_BP_FAT	GO:0006468~protein amino acid phosphorylation	52	4.58554	0.00411541	ADORA1, CAMKK2, TGFB2, PRKAR2B, MAP3K8, SHC1, STK39, BRD4, INSR, SIK2, AKT3, CDK14, SIK3, CDC7, IRAK2, CDK1, ROCK2, STK24, PHKG1, TRPM7, PICK1, MYO3B, CDK8, PRKCI, PIM1, PKDCC, PIM3, CDK6, DGUOK, PRKCE, DAPK1, PRKD2, GADD45G, HIPK2, KSR1, LRRK2, MKNK2, CAMK2D, DYRK2, TES, TGFBR2, PDK4, RAF1, SOD1, ICK, TEX14, MAPK14, GRK6, TGFBR3, TNK2, MAPK8IP1, MYLK	743	640	13588	1.4859	0.99999	0.135533	7.10105
SP_PIR_KEYWORDS	oxidoreductase	48	4.2328	0.0042076	XDH, LDHA, ADHFE1, EHHADH, HSD17B12, PRDX1, HIBADH, FTH1, CYP4F39, ACOX3, FMO5, HMOX1, SRD5A3, SMOX, NOS3, CAT, QSOX2, KDM5A, CYP2AB1, LOXL1, KDM5B, GPD2, SCD1, GPD1, SCD2, ACADM, AIFM2, FA2H, FADS3, DECR1, SOD1, POR, SOD3, SOD2, DBT, HSDL2, H6PD, AOX1, SUMF1, HSD11B1, KDSR, CP, JMJD1C, KDM6B, ALDH9A1, ENOX1, MDH1, AOC3	986	572	17854	1.51951	0.844244	0.0665511	5.79023
GOTERM_BP_FAT	GO:0019915~lipid storage	5	0.440917	0.00424251	CAV1, CD36, PLIN2, STAT5B, NRIP1	743	13	13588	7.03385	0.999993	0.137804	7.31259
GOTERM_BP_FAT	GO:0046907~intracellular transport	38	3.35097	0.0042848	SEC24B, STX8, YWHAZ, DERL1, STAM2, MTX2, WASF2, DSCR3, AP3S1, BNIP3, NFKBIA, CHIC2, FOLR1, TRAK1, LSG1, RHOB, TMED10, MLXIP, RANBP2, EHD1, IPO13, PICK1, YWHAB, PRKCI, IPO9, STX1B, ERGIC1, PLEKHF1, MFN2, YWHAG, RAB1, TOMM20, RHOT1, CUX1, APBB2, MRPL45, VPS26A, TOB1	743	431	13588	1.6124	0.999994	0.137487	7.38288
GOTERM_BP_FAT	GO:0010605~negative regulation of macromolecule metabolic process	43	3.79189	0.00439465	SBNO2, CAV1, FOXK1, STRAP, CCDC85B, PPARG, NR6A1, DICER1, BNIP3, ZEB2, ZBTB16, GLI2, SUFU, CITED2, HOXA2, MOV10, ATN1, GM608, BCL6, CEBPA, EGR1, TBL1XR1, RBL1, TRIM27, ZHX2, SIRT4, FZD1, HES7, WWTR1, FOXP1, NRIP1, GZF1, INHBB, HDAC4, ID1, TRPS1, HIPK2, PSEN2, FABP4, PPP2R4, MDM4, CUX1, KLF4, KDM6B	743	506	13588	1.55412	0.999995	0.139167	7.5652
GOTERM_BP_FAT	GO:0010558~negative regulation of macromolecule biosynthetic process	37	3.26279	0.00454313	SBNO2, FOXK1, STRAP, CCDC85B, NR6A1, PPARG, ZEB2, ZBTB16, GLI2, SUFU, CITED2, HOXA2, ATN1, GM608, BCL6, CEBPA, EGR1, TBL1XR1, RBL1, TRIM27, ZHX2, SIRT4, FZD1, HES7, WWTR1, FOXP1, NRIP1, GZF1, INHBB, HDAC4, ID1, TRPS1, HIPK2, FABP4, MDM4, CUX1, KLF4, KDM6B	743	418	13588	1.6188	0.999997	0.141924	7.81112
UP_SEQ_FEATURE	mutagenesis site	62	5.46737	0.00464185	CLSTN3, DICER1, NR6A1, LNX2, FOXO1, LNX1, FOS, PEX1, MGLL, SMOX, CAT, SIK2, KDM5B, NET1, MINPP1, JKAMP, TRPM7, PICK1, PIM1, PRKCI, HES7, BANP, QK, NRIP1, TTLL10, GNAQ, HIPK2, KSR1, CLOCK, LITAF, SSH2, CHIT1, ACSBG1, NGLY1, RAC1, PALM2, RNF11, ZC3H12A, EHD1, SNAP25, GLRX, COL18A1, AEBP2, PLA2G16, PLA2G15, MYO1C, DUSP22, CRAT, WWTR1, ADIPOQ, ITPR1, FOXP1, MPRIP, MEF2D, MAPK14, PTP4A2, TGFBR3, FABP4…	965	723	16021	1.42369	0.999994	0.950779	7.91003
GOTERM_BP_FAT	GO:0043065~positive regulation of apoptosis	25	2.20459	0.00469531	ING4, BNIP3, ZBTB16, ITM2B, PRDX1, TGFB2, CTNNBL1, NOD1, CASP9, SH3GLB1, HMOX1, DYRK2, B4GALT1, COL18A1, AIFM2, LGALS12, DDIT3, BCL2L11, DAPK1, CIDEC, PLEKHF1, RNF7, HIPK2, PSEN2, APBB2	743	248	13588	1.84355	0.999998	0.144713	8.06251
INTERPRO	IPR011616:bZIP transcription factor, bZIP-1	7	0.617284	0.00479157	ATF6, BACH1, FOS, FOSL2, BACH2, CREB3L2, JUNB	962	30	17763	4.30842	0.999288	0.553054	7.6757
GOTERM_BP_FAT	GO:0060136~embryonic process involved in female pregnancy	4	0.352734	0.0048095	SP1, SP3, JUNB, CITED2	743	7	13588	10.4503	0.999999	0.14636	8.25073
GOTERM_BP_FAT	GO:0043068~positive regulation of programmed cell death	25	2.20459	0.00517718	ING4, BNIP3, ZBTB16, ITM2B, PRDX1, TGFB2, CTNNBL1, NOD1, CASP9, SH3GLB1, HMOX1, DYRK2, B4GALT1, COL18A1, AIFM2, LGALS12, DDIT3, BCL2L11, DAPK1, CIDEC, PLEKHF1, RNF7, HIPK2, PSEN2, APBB2	743	250	13588	1.8288	0.999999	0.154979	8.85429
GOTERM_BP_FAT	GO:0044093~positive regulation of molecular function	29	2.55732	0.00520578	CAV1, ADCY5, ZEB2, ADORA1, NOD1, CASP9, RAC1, SHC1, CAT, BRD4, IRAK2, PICK1, TGFBR2, MALT1, SOD1, IRS1, NTSR2, CARD10, ADRB1, RNF7, GNAQ, ADCY9, BTG1, HIPK2, PSEN2, GADD45G, CALM3, TGFBR3, PPP2R4	743	306	13588	1.73318	1	0.154122	8.90108
GOTERM_BP_FAT	GO:0008654~phospholipid biosynthetic process	12	1.0582	0.00531465	AGPAT6, SGMS2, SH3GLB1, PEMT, ADNP, AGPAT4, CHPT1, AGPAT3, GPAM, LPCAT3, ALG9, AGPAT2	743	83	13588	2.64405	1	0.155447	9.079
GOTERM_BP_FAT	GO:0030097~hemopoiesis	25	2.20459	0.00544682	STAT5B, PTPN22, SFXN1, ZBTB16, TGFB2, CASP8, BCL6, MB, THPO, EGR1, CEBPA, HCLS1, TGFBR2, CDK6, MALT1, FOXP1, SOD2, HIF1A, SP1, SP3, VEGFA, PSEN2, GADD45G, TGFBR3, H2-DMA	743	251	13588	1.82152	1	0.15736	9.29455
GOTERM_BP_FAT	GO:0043434~response to peptide hormone stimulus	13	1.14638	0.005454	IRS2, STAT5B, PRKCI, FOXO1, IRS1, SORBS1, SORT1, SH2B2, PTPN1, SIK2, INSR, AKT3, TES	743	95	13588	2.50257	1	0.155944	9.30624
GOTERM_BP_FAT	GO:0001892~embryonic placenta development	10	0.881834	0.00555978	CEBPA, FBXW8, HIF1A, SP1, GRB2, SP3, BIRC6, JUNB, CYR61, CITED2	743	61	13588	2.99804	1	0.157123	9.47837
GOTERM_BP_FAT	GO:0048732~gland development	21	1.85185	0.0055673	XDH, B4GALT1, IRS2, CAV1, NRP1, TNC, TGFBR2, STAT5B, EDAR, GLI2, IRS1, BCL2L11, CITED2, AGPAT6, LY6E, XBP1, HOXD3, VEGFA, SIX1, PTCH1, TES	743	197	13588	1.94948	1	0.15575	9.4906
GOTERM_BP_FAT	GO:0010942~positive regulation of cell death	25	2.20459	0.00571485	ING4, BNIP3, ZBTB16, ITM2B, PRDX1, TGFB2, CTNNBL1, NOD1, CASP9, SH3GLB1, HMOX1, DYRK2, B4GALT1, COL18A1, AIFM2, LGALS12, DDIT3, BCL2L11, DAPK1, CIDEC, PLEKHF1, RNF7, HIPK2, PSEN2, APBB2	743	252	13588	1.81429	1	0.157968	9.73017
GOTERM_BP_FAT	GO:0030856~regulation of epithelial cell differentiation	6	0.529101	0.00579961	XDH, NME2, CAV1, BTG1, STAT5B, TGFB2	743	22	13588	4.98764	1	0.158558	9.86751
GOTERM_BP_FAT	GO:0030099~myeloid cell differentiation	13	1.14638	0.00593277	CEBPA, HCLS1, TGFBR2, SFXN1, SP1, SP3, VEGFA, PSEN2, CASP8, TGFBR3, BCL6, MB, THPO	743	96	13588	2.4765	1	0.160337	10.0829
SP_PIR_KEYWORDS	lysosome	17	1.49912	0.00593335	ARSB, PLA2G15, MFSD8, LIPA, LITAF, MMD, ACP2, MANBA, ASAH1, CHIT1, ZNRF2, PLEKHF1, SLC17A5, SLC48A1, SORT1, SCARB2, H2-DMA	986	144	17854	2.13769	0.927517	0.0894701	8.07371
GOTERM_BP_FAT	GO:0002520~immune system development	28	2.46914	0.00598026	STAT5B, PTPN22, SFXN1, ZBTB16, TGFB2, CASP8, BCL6, THPO, MB, CEBPA, EGR1, HCLS1, TGFBR2, CDK6, MALT1, SIX4, BCL2L11, FOXP1, SOD2, HIF1A, SP1, SP3, VEGFA, PSEN2, GADD45G, SIX1, TGFBR3, H2-DMA	743	295	13588	1.73581	1	0.159975	10.1596
GOTERM_BP_FAT	GO:0034101~erythrocyte homeostasis	9	0.793651	0.00602095	SP1, SP3, HCLS1, VEGFA, TGFBR3, BCL6, SFXN1, PRDX1, MB	743	51	13588	3.2273	1	0.159454	10.2252
UP_SEQ_FEATURE	active site:Proton acceptor	57	5.02646	0.00611435	LDHA, LTC4S, CAMKK2, MAP3K8, STK39, INSR, SIK2, SIK3, AKT3, CDK14, CDC7, CDK1, ACADM, PFKL, ROCK2, STK24, PHKG1, TRPM7, MYO3B, CDK8, PRKCI, PIM1, PIM3, CDK6, DECR1, PRKCE, DAPK1, PRKD2, H6PD, HIPK2, HSD11B1, KDSR, LRRK2, AOC3, MDH1, XDH, HSD17B12, MKNK2, HADHB, CAMK2D, DYRK2, ACAA1A, PTS, ACAA1B, GPD1, TGFBR2, SIRT4, RAF1, CRAT, CPT1A, ICK, HSDL2, MAPK14, SUMF1, GRK6, TNK2, MYLK	965	662	16021	1.42948	1	0.958236	10.2933
SP_PIR_KEYWORDS	ubl conjugation	44	3.88007	0.00612308	SLC38A2, TNRC18, MCL1, NFKBIA, ZEB2, MYLIP, TCF7L2, FUBP1, FOS, RANBP9, MGRN1, PEX1, ZFP191, INSIG1, SPRED2, RNF11, GUF1, RANBP2, CUL1, RBM25, HIST1H4H, CDK1, ACO2, JKAMP, TOPBP1, TRIM25, STAT1, HDAC4, MEF2D, CBLB, HIF1A, SP1, GTF2I, ID1, UBE2K, TRPS1, SP3, HIPK2, UBC, CALM3, MAPK8IP1, HIST1H3E, UBB, KLF4, DIAP1	986	524	17854	1.52048	0.933369	0.0891702	8.3216
GOTERM_BP_FAT	GO:0007155~cell adhesion	46	4.05644	0.00619213	DLC1, PVR, NRP1, CLSTN3, TNC, IGFBP7, FERMT1, CX3CL1, CLDN12, CLDN15, TGFB2, ALCAM, LAMB3, SORBS1, TNR, AGT, ITGB6, RAC1, COL6A1, RHOB, SCARB1, SHC1, SCARB2, CDH26, FNDC3A, THBS2, CYR61, COL18A1, B4GALT1, SVEP1, MPDZ, TRPM7, COL15A1, CDHR3, PCDH7, COL5A3, MCAM, BCL2L11, CDH13, CD36, PKP2, ITGA7, ADAM12, PARVA, CDH11, AOC3	743	561	13588	1.49955	1	0.162081	10.501
GOTERM_BP_FAT	GO:0022610~biological adhesion	46	4.05644	0.00621267	DLC1, PVR, NRP1, CLSTN3, TNC, IGFBP7, FERMT1, CX3CL1, CLDN12, CLDN15, TGFB2, ALCAM, LAMB3, SORBS1, TNR, AGT, ITGB6, RAC1, COL6A1, RHOB, SCARB1, SHC1, SCARB2, CDH26, FNDC3A, THBS2, CYR61, COL18A1, B4GALT1, SVEP1, MPDZ, TRPM7, COL15A1, CDHR3, PCDH7, COL5A3, MCAM, BCL2L11, CDH13, CD36, PKP2, ITGA7, ADAM12, PARVA, CDH11, AOC3	743	562	13588	1.49688	1	0.161072	10.534
KEGG_PATHWAY	mmu01040:Biosynthesis of unsaturated fatty acids	7	0.617284	0.00624469	SCD1, SCD2, HSD17B12, ACOT2, ACAA1A, ACAA1B, ACOX3	369	27	5738	4.03152	0.661665	0.0744882	7.37848
UP_SEQ_FEATURE	cross-link:Glycyl lysine isopeptide (Lys-Gly) (interchain with G-Cter in SUMO)	13	1.14638	0.00630625	NFKBIA, ZEB2, STAT1, TCF7L2, HDAC4, FOS, HIF1A, SP1, UBE2K, TRPS1, SP3, HIPK2, RANBP2	965	88	16021	2.45258	1	0.934765	10.5996
SP_PIR_KEYWORDS	Apoptosis	31	2.73369	0.00679487	LITAF, MCL1, BNIP3, PAWR, GRAMD4, CRADD, CTNNBL1, RTN3, TNFRSF1A, NOD1, TRIM69, SH3GLB1, CASP8, ZC3H12A, RHOB, DYRK2, RBM25, CHAC1, LGALS12, EDAR, MECOM, BCL2L13, BCL2L11, DAPK1, CIDEC, TNS4, PLEKHF1, MEF2D, SIAH1A, HIPK2, GADD45G	986	337	17854	1.66568	0.950549	0.0953666	9.19432
GOTERM_BP_FAT	GO:0051187~cofactor catabolic process	7	0.617284	0.00695697	ACO2, ACO1, HMOX1, CS, NUDT7, SUCLA2, MDH1	743	32	13588	4.0005	1	0.176983	11.7233
GOTERM_BP_FAT	GO:0048511~rhythmic process	13	1.14638	0.00698992	CCRN4L, STAT5B, HES7, SOD1, NRIP1, PROK2, NR1D1, AGT, VEGFA, NOS3, NFIL3, CLOCK, ENOX1	743	98	13588	2.42596	1	0.176149	11.7756
INTERPRO	IPR017442:Serine/threonine protein kinase-related	33	2.91005	0.00709565	MKNK2, CAMKK2, MAP3K8, CAMK2D, STK39, DYRK2, SIK2, SIK3, CDK14, AKT3, IRAK2, CDC7, CDK1, PHKG1, STK24, ROCK2, MYO3B, TGFBR2, PIM1, CDK8, PRKCI, RAF1, PIM3, CDK6, PRKCE, DAPK1, PRKD2, ICK, MAPK14, HIPK2, GRK6, LRRK2, MYLK	962	374	17763	1.62923	0.999978	0.658549	11.1662
GOTERM_BP_FAT	GO:0045893~positive regulation of transcription, DNA-dependent	36	3.1746	0.00729826	FOXK1, STAT5B, PPARG, FOXO1, GLI2, TCF7L2, CITED2, FOS, TNFRSF1A, HOXA2, GATA6, CEBPA, EGR1, ZBTB7B, KLF6, KAT2B, ZFP148, SIX4, NR4A3, AFF1, WWTR1, MECOM, PPARGC1A, HDAC4, HIF1A, SP1, MAPK14, ZMIZ1, HIPK2, VEGFA, SIX1, PBX2, NFIA, KLF4, CLOCK, NFIB	743	416	13588	1.58262	1	0.181565	12.2636
GOTERM_BP_FAT	GO:0040014~regulation of multicellular organism growth	11	0.970018	0.00737711	AGPAT6, ADRB1, FXN, TRPV1, AGT, SIAH1A, STAT5B, PTCH1, SOD1, GPAM, FOXS1	743	75	13588	2.68224	1	0.181734	12.388
GOTERM_BP_FAT	GO:0000188~inactivation of MAPK activity	4	0.352734	0.00738479	DUSP19, CAV1, SPRED2, SPRED1	743	8	13588	9.14401	1	0.180324	12.4001
GOTERM_BP_FAT	GO:0031328~positive regulation of cellular biosynthetic process	45	3.96825	0.00743788	FOXK1, PPARG, STAT5B, FOXO1, PAWR, GLI2, TCF7L2, CITED2, FOS, TNFRSF1A, HOXA2, SORBS1, GATA6, WIBG, AGT, DYRK2, CEBPA, EGR1, ZBTB7B, KLF6, KAT2B, ZFP148, AFF1, NR4A3, SIX4, MECOM, WWTR1, PPARGC1A, DDIT3, SOD2, HDAC4, HIF1A, SP1, MAPK14, ZMIZ1, SIX1, HIPK2, EBF1, VEGFA, HIVEP3, PBX2, NFIA, KLF4, CLOCK, NFIB	743	552	13588	1.49087	1	0.179937	12.4838
SP_PIR_KEYWORDS	phospholipid biosynthesis	8	0.705467	0.00755259	AGPAT6, PEMT, AGPAT4, CHPT1, AGPAT3, GPAM, LPCAT3, AGPAT2	986	42	17854	3.44905	0.964681	0.102237	10.1694
GOTERM_BP_FAT	GO:0007264~small GTPase mediated signal transduction	25	2.20459	0.00760301	GRB2, WASF2, ARF6, ITSN1, RGL1, HMOX1, SOS1, RAC1, RAB11B, RHOB, RHOC, BCL6, RAB20, ROCK2, BAIAP2, G3BP2, PSD3, TAX1BP3, RAB1, RRAS2, RHOT1, RAB5A, LRRK2, BCAR3, ARL4A	743	258	13588	1.7721	1	0.181991	12.7435
GOTERM_BP_FAT	GO:0001666~response to hypoxia	10	0.881834	0.00763955	CAV1, HIF1A, HMOX1, VEGFA, BNIP3, CAPN2, ITPR1, SOD3, MB, CITED2	743	64	13588	2.8575	1	0.18124	12.8008
GOTERM_BP_FAT	GO:0007517~muscle organ development	19	1.67549	0.00768548	ZFAND5, CAV1, ACADM, FOXK1, ARID5B, TNC, UTRN, DICER1, FGFRL1, SIX4, FOXP1, TGFB2, ZFP91, LY6E, GATA6, MAPK14, SIX1, MYH11, TGFBR3	743	176	13588	1.97428	1	0.180703	12.8729
GOTERM_BP_FAT	GO:0048598~embryonic morphogenesis	32	2.82187	0.00780048	DLC1, LMBR1, GRB2, LMO4, DICER1, ZEB2, ZBTB16, GLI2, TCF7L2, SUFU, HOXA2, CASP8, INSIG1, CHST11, PPAP2B, CYR61, C2CD3, FTO, TGFBR2, SIX4, NR4A3, SOD1, MECOM, SP1, GNAQ, SP3, HOXD3, SIX1, PSEN2, PTCH1, EXT1, PBX2	743	359	13588	1.63013	1	0.181635	13.0531
GOTERM_BP_FAT	GO:0042592~homeostatic process	47	4.14462	0.00785742	XDH, CAV1, TRPV1, STAT5B, BNIP3, SFXN1, HSPA1B, PRDX1, TENC1, ADORA1, FTH1, TGFB2, LNPEP, FXN, SLC2A4, RAC1, MT1, SH2B2, SCARB1, BCL6, QSOX2, GLRX, MB, SCD2, LIPA, ACO1, HCLS1, MECOM, SOD1, ADIPOQ, NTSR2, ITPR1, DDIT3, BCL2L11, QK, SOD2, HIF1A, ADRB1, SP1, GNAQ, SP3, VEGFA, RHOT1, TGFBR3, FABP4, PTCH1, PMP22	743	584	13588	1.47181	1	0.181335	13.1421
SP_PIR_KEYWORDS	serine/threonine-protein kinase	34	2.99824	0.00789983	MKNK2, CAMKK2, MAP3K8, CAMK2D, STK39, DYRK2, SIK2, ADCK5, SIK3, CDK14, AKT3, CDC7, CDK1, PHKG1, STK24, TRPM7, ROCK2, MYO3B, TGFBR2, PIM1, CDK8, PRKCI, RAF1, PIM3, CDK6, PRKCE, DAPK1, PRKD2, ICK, MAPK14, HIPK2, GRK6, LRRK2, MYLK	986	384	17854	1.60327	0.969732	0.10354	10.613
GOTERM_BP_FAT	GO:0010604~positive regulation of macromolecule metabolic process	50	4.40917	0.00810669	FOXK1, PPARG, STAT5B, FOXO1, PAWR, GLI2, ADORA1, CITED2, FOS, ZFP91, GATA6, WIBG, FGF1, EGR1, SIX4, MECOM, PPARGC1A, DDIT3, HIF1A, ZMIZ1, SIX1, VEGFA, HIPK2, CLOCK, TCF7L2, TNFRSF1A, HOXA2, SORBS1, DYRK2, CEBPA, ZBTB7B, KLF6, KAT2B, HCLS1, ZFP148, NR4A3, AFF1, WWTR1, HDAC4, CBLB, SP1, NEDD4, MAPK14, EBF1, HIVEP3, PPP2R4, PBX2, NFIA, KLF4, NFIB	743	633	13588	1.44455	1	0.185021	13.5311
GOTERM_BP_FAT	GO:0051254~positive regulation of RNA metabolic process	36	3.1746	0.00812348	FOXK1, STAT5B, PPARG, FOXO1, GLI2, TCF7L2, CITED2, FOS, TNFRSF1A, HOXA2, GATA6, CEBPA, EGR1, ZBTB7B, KLF6, KAT2B, ZFP148, SIX4, NR4A3, AFF1, WWTR1, MECOM, PPARGC1A, HDAC4, HIF1A, SP1, MAPK14, ZMIZ1, HIPK2, VEGFA, SIX1, PBX2, NFIA, KLF4, CLOCK, NFIB	743	419	13588	1.57129	1	0.183875	13.5572
SP_PIR_KEYWORDS	nucleotide binding	10	0.881834	0.00818548	MOV10, GNAQ, RAB1, RAC1, EIF4A1, KIF5C, ABCD3, ARF6, ABCA1, RAB20	986	64	17854	2.8293	0.973342	0.104021	10.9764
GOTERM_BP_FAT	GO:0051241~negative regulation of multicellular organismal process	13	1.14638	0.00819001	TGFBR2, PPARG, SOD1, ADORA1, ANXA2, ZFP91, ADRB1, FXN, HMOX1, VEGFA, PTCH1, NOS3, BCL6	743	100	13588	2.37744	1	0.183759	13.6607
PIR_SUPERFAMILY	PIRSF002463:lysosomal integral membrane protein II	3	0.26455	0.00836575	CD36, SCARB1, SCARB2	439	3	8136	18.533	0.98733	0.98733	11.4536
INTERPRO	IPR002159:CD36 antigen	3	0.26455	0.00845642	CD36, SCARB1, SCARB2	962	3	17763	18.4647	0.999997	0.688077	13.169
GOTERM_BP_FAT	GO:0045834~positive regulation of lipid metabolic process	6	0.529101	0.00855325	SORBS1, AGT, RAC1, ADIPOQ, IRS1, ANGPTL4	743	24	13588	4.57201	1	0.189602	14.2238
GOTERM_BP_FAT	GO:0046356~acetyl-CoA catabolic process	6	0.529101	0.00855325	ACO2, ACO1, CS, NUDT7, SUCLA2, MDH1	743	24	13588	4.57201	1	0.189602	14.2238
GOTERM_BP_FAT	GO:0042542~response to hydrogen peroxide	6	0.529101	0.00855325	CAT, SOD1, PPP1R15B, PRDX1, DDIT3, SOD2	743	24	13588	4.57201	1	0.189602	14.2238
KEGG_PATHWAY	mmu05220:Chronic myeloid leukemia	12	1.0582	0.00856902	CBLB, GRB2, SOS1, STAT5B, TGFBR2, RAF1, NFKBIA, SHC1, CDK6, MECOM, AKT3, TGFB2	369	76	5738	2.45528	0.774363	0.0944885	9.99466
GOTERM_BP_FAT	GO:0009891~positive regulation of biosynthetic process	45	3.96825	0.00867966	FOXK1, PPARG, STAT5B, FOXO1, PAWR, GLI2, TCF7L2, CITED2, FOS, TNFRSF1A, HOXA2, SORBS1, GATA6, WIBG, AGT, DYRK2, CEBPA, EGR1, ZBTB7B, KLF6, KAT2B, ZFP148, AFF1, NR4A3, SIX4, MECOM, WWTR1, PPARGC1A, DDIT3, SOD2, HDAC4, HIF1A, SP1, MAPK14, ZMIZ1, SIX1, HIPK2, EBF1, VEGFA, HIVEP3, PBX2, NFIA, KLF4, CLOCK, NFIB	743	557	13588	1.47749	1	0.190627	14.4189
BIOCARTA	m_pyk2Pathway:Links between Pyk2 and Map Kinases	8	0.705467	0.00876954	GNAQ, GRB2, SOS1, MAPK14, RAC1, RAF1, CALM3, SHC1	109	27	1171	3.18315	0.798728	0.551366	10.2996
INTERPRO	IPR002219:Protein kinase C-like, phorbol ester/diacylglycerol binding	10	0.881834	0.00883966	PRKD2, PLEKHM1, ROCK2, PRKCI, RAF1, AKAP13, ARHGAP29, PRKCE, KSR1, TENC1	962	66	17763	2.79768	0.999998	0.672586	13.7253
GOTERM_BP_FAT	GO:0007169~transmembrane receptor protein tyrosine kinase signaling pathway	20	1.76367	0.00884605	ZFAND5, IRS2, NRP1, KLB, GRB2, ARID5B, PICK1, STAT5B, RAF1, FOXO1, IRS1, GRB10, SORBS1, SOS1, VEGFA, SH2B2, PTPN1, FGF1, INSR, SIK2	743	192	13588	1.905	1	0.192417	14.6751
GOTERM_BP_FAT	GO:0030198~extracellular matrix organization	13	1.14638	0.00884754	B4GALT1, COL18A1, HSD17B12, DMP1, OLFML2A, COL5A3, TGFB2, ANXA2, TNR, AGT, MYH11, APBB2, CYR61	743	101	13588	2.3539	1	0.19097	14.6774
GOTERM_BP_FAT	GO:0043086~negative regulation of catalytic activity	13	1.14638	0.00884754	CAV1, ADCY5, HSPA1B, ADORA1, SPRY4, DUSP19, GADD45G, SPRED2, FABP4, NOS3, PPP2R4, SPRED1, ANGPTL4	743	101	13588	2.3539	1	0.19097	14.6774
SP_PIR_KEYWORDS	P-loop	10	0.881834	0.00904884	MOV10, GNAQ, RAB1, RAC1, EIF4A1, KIF5C, ABCD3, ARF6, ABCA1, RAB20	986	65	17854	2.78577	0.981843	0.111218	12.0664
BIOCARTA	m_il6Pathway:IL 6 signaling pathway	7	0.617284	0.00919918	FOS, IL6ST, GRB2, SOS1, RAF1, SHC1, IL6RA	109	21	1171	3.58104	0.813998	0.429171	10.7782
GOTERM_BP_FAT	GO:0006635~fatty acid beta-oxidation	5	0.440917	0.00947609	ACADM, EHHADH, ADIPOQ, ACOX3, HADHB	743	16	13588	5.71501	1	0.201581	15.6387
GOTERM_BP_FAT	GO:0010557~positive regulation of macromolecule biosynthetic process	43	3.79189	0.00975373	FOXK1, PPARG, STAT5B, FOXO1, PAWR, GLI2, TCF7L2, CITED2, FOS, TNFRSF1A, HOXA2, SORBS1, GATA6, WIBG, DYRK2, CEBPA, EGR1, ZBTB7B, KLF6, KAT2B, ZFP148, AFF1, NR4A3, SIX4, MECOM, WWTR1, PPARGC1A, DDIT3, HDAC4, HIF1A, SP1, MAPK14, ZMIZ1, SIX1, HIPK2, EBF1, VEGFA, HIVEP3, PBX2, NFIA, KLF4, CLOCK, NFIB	743	530	13588	1.48375	1	0.205309	16.06
GOTERM_BP_FAT	GO:0010876~lipid localization	15	1.32275	0.0100713	CAV1, TNRC18, OSBPL9, STAT5B, PPARG, ATP10D, ABCA1, ABCA4, NRIP1, CD36, PLIN2, SCARB1, OSBPL11, SCP2, PLTP	743	128	13588	2.14313	1	0.209702	16.5395
GOTERM_BP_FAT	GO:0016310~phosphorylation	55	4.85009	0.0101056	ADORA1, CAMKK2, TGFB2, PRKAR2B, FXN, MAP3K8, SHC1, STK39, BRD4, INSR, SIK2, AKT3, CDK14, SIK3, CDC7, IRAK2, CDK1, ROCK2, STK24, PHKG1, TRPM7, MYO3B, PICK1, CDK8, PRKCI, PIM1, PKDCC, PIM3, CDK6, PI4KB, DGUOK, PRKCE, DAPK1, PRKD2, GADD45G, HIPK2, KSR1, LRRK2, MKNK2, GNPTAB, CAMK2D, DYRK2, TES, PDK4, TGFBR2, RAF1, SOD1, ICK, TEX14, MAPK14, GRK6, TGFBR3, TNK2, MAPK8IP1, MYLK	743	718	13588	1.40089	1	0.208796	16.5913
GOTERM_BP_FAT	GO:0002064~epithelial cell development	6	0.529101	0.0102211	COL18A1, B4GALT1, AGPAT6, ID1, XBP1, AGT	743	25	13588	4.38913	1	0.209388	16.7649
GOTERM_BP_FAT	GO:0019221~cytokine-mediated signaling pathway	9	0.793651	0.0105838	CEBPA, TNFRSF1A, KLF6, IL6ST, STAT5B, SH2B2, CX3CL1, STAT1, IL6RA	743	56	13588	2.93915	1	0.214435	17.308
UP_SEQ_FEATURE	domain:EGF-like 9	6	0.529101	0.0105898	MATN2, LRP1, SVEP1, TNC, JAG1, SLIT3	965	23	16021	4.33098	1	0.980505	17.1848
GOTERM_BP_FAT	GO:0010627~regulation of protein kinase cascade	17	1.49912	0.0106206	CAV1, KLB, LITAF, GRB2, HCLS1, DUSP22, ZEB2, ITSN1, ADIPOQ, PRDX1, ZFP91, NOD1, ID1, AGT, HIPK2, CAT, MAPK8IP1	743	155	13588	2.00578	1	0.213562	17.3628
BIOCARTA	m_At1rPathway:Angiotensin II mediated activation of JNK Pathway via Pyk2 dependent signaling	8	0.705467	0.010819	GNAQ, GRB2, AGT, SOS1, RAC1, RAF1, CALM3, SHC1	109	28	1171	3.06946	0.861901	0.390396	12.5616
SP_PIR_KEYWORDS	nitration	7	0.617284	0.0114049	ACTB, LPL, YWHAB, MGLL, NFIA, TUBA1C, SOD2	986	35	17854	3.6215	0.993645	0.134569	14.9781
UP_SEQ_FEATURE	domain:PDZ	13	1.14638	0.0114562	PDLIM5, PICK1, PTPN4, CNKSR3, LDB3, MPP6, MPP7, SYNPO2, GIPC2, TAX1BP3, ARHGEF12, ARHGAP23, HTRA3	965	95	16021	2.27186	1	0.975981	18.4598
INTERPRO	IPR018506:Cytochrome b5, heme-binding site	5	0.440917	0.0115063	FA2H, FADS3, CYB5B, CDK14, LARP1	962	17	17763	5.43078	1	0.739033	17.5047
GOTERM_BP_FAT	GO:0045941~positive regulation of transcription	39	3.43915	0.0115947	FOXK1, PPARG, STAT5B, FOXO1, GLI2, TCF7L2, CITED2, FOS, TNFRSF1A, HOXA2, GATA6, CEBPA, EGR1, ZBTB7B, KLF6, KAT2B, ZFP148, AFF1, SIX4, NR4A3, WWTR1, MECOM, PPARGC1A, DDIT3, HDAC4, HIF1A, SP1, MAPK14, ZMIZ1, SIX1, HIPK2, EBF1, VEGFA, HIVEP3, PBX2, NFIA, KLF4, CLOCK, NFIB	743	475	13588	1.50154	1	0.229184	18.8041
SP_PIR_KEYWORDS	activator	40	3.52734	0.0116618	BACH1, BACH2, FOXK1, SETD1B, PPARG, STAT5B, TCF7L2, GATA6, MED27, CREB3L2, BCL9L, BCL6, MLXIP, NFIL3, CEBPA, EGR1, KLF6, TBL1XR1, ZFP423, RREB1, CDK8, PMF1, STAT1, PPARGC1A, MEF2D, RBPMS, NRF1, HIF1A, SP1, RFC1, SP2, SP3, SIX1, EBF1, SMARCA2, PBX2, NFIA, KLF4, CLOCK, NFIB	986	484	17854	1.49649	0.994333	0.133849	15.29
GOTERM_BP_FAT	GO:0006641~triglyceride metabolic process	7	0.617284	0.0124349	LPL, AGPAT6, CAV1, DGAT1, INSIG1, CAT, PCK1	743	36	13588	3.556	1	0.242	20.0281
GOTERM_BP_FAT	GO:0048568~embryonic organ development	23	2.02822	0.0126669	CEBPA, GRB2, TGFBR2, BIRC6, SIX4, NR4A3, GLI2, SOD1, TCF7L2, JUNB, DDIT3, CITED2, HOXA2, HIF1A, FBXW8, SP1, SP3, HOXD3, VEGFA, CHST11, SIX1, INSIG1, CYR61	743	241	13588	1.74533	1	0.244255	20.363
GOTERM_BP_FAT	GO:0008284~positive regulation of cell proliferation	26	2.29277	0.0126879	FOSL2, IL6ST, STAT5B, GLI2, TGFB2, ZFP91, BCL6, FGF1, FKBPL, COL18A1, B4GALT1, IRS2, KLB, HCLS1, TGFBR2, BIRC6, IRS1, FOXP1, NME2, CCND2, GRN, ZMIZ1, HIPK2, VEGFA, FABP4, MDM4	743	284	13588	1.67426	1	0.24295	20.3932
GOTERM_BP_FAT	GO:0040008~regulation of growth	24	2.1164	0.0130855	NRP1, FOXK1, TRPV1, CCDC85B, IGFBP7, TGFBR2, STAT5B, ADIPOR2, SOD1, BCL2L11, TGFB2, FOXS1, AGPAT6, ADRB1, HIF1A, FXN, AGT, SIAH1A, SHC1, PTCH1, HTRA3, APBB2, GPAM, CYR61	743	256	13588	1.7145	1	0.247895	20.9638
GOTERM_BP_FAT	GO:0030258~lipid modification	8	0.705467	0.0131436	ACADM, MAPK14, EHHADH, ADIPOR2, PI4KB, ADIPOQ, ACOX3, HADHB	743	47	13588	3.11285	1	0.247198	21.047
GOTERM_BP_FAT	GO:0048771~tissue remodeling	8	0.705467	0.0131436	XDH, CAV1, LIPA, HIF1A, RAC1, VEGFA, NOS3, TGFB2	743	47	13588	3.11285	1	0.247198	21.047
BIOCARTA	m_bcrPathway:BCR Signaling Pathway	8	0.705467	0.0131969	FOS, GRB2, SOS1, MAPK14, RAC1, RAF1, CALM3, SHC1	109	29	1171	2.96362	0.910884	0.383418	15.1204
UP_SEQ_FEATURE	zinc finger region:C2H2-type 2	26	2.29277	0.0133209	ZEB2, ZFP580, ZFP91, ZFP191, BCL6, ZFP239, ZBTB7B, EGR1, ZFP423, KLF6, ZBTB20, KLF9, RREB1, ADNP, ZHX2, ZFP3, ZFP148, MECOM, ZFHX4, SP1, SP2, BNC2, SP3, HIVEP3, KLF4, REPIN1	965	259	16021	1.66662	1	0.978884	21.1415
GOTERM_BP_FAT	GO:0051094~positive regulation of developmental process	21	1.85185	0.0133624	B4GALT1, LPL, PPARG, TGFBR2, STAT5B, JAG1, CX3CL1, GLI2, JUNB, TGFB2, NME2, CD36, HIF1A, GATA6, BTG1, HOXD3, MAPK14, RHOB, NOS3, H2-DMA, FNDC3B	743	214	13588	1.79462	1	0.249118	21.359
GOTERM_BP_FAT	GO:0060429~epithelium development	25	2.20459	0.0134612	DLC1, NRP1, LMO4, TNC, PPARG, ZEB2, JAG1, GLI2, SUFU, AGPAT6, GATA6, XBP1, AGT, CASP8, B4GALT1, COL18A1, C2CD3, FZD1, MECOM, GZF1, ID1, KRT14, VEGFA, SIX1, PTCH1	743	271	13588	1.68709	1	0.249078	21.4996
GOTERM_BP_FAT	GO:0051270~regulation of cell motion	13	1.14638	0.0136978	B4GALT1, COL18A1, IRS2, NRP1, ADORA1, IRS1, PRR5, HIF1A, CLIC4, RRAS2, RAC1, TGFBR3, BCL6	743	107	13588	2.22191	1	0.251236	21.8352
SP_PIR_KEYWORDS	iron-sulfur	8	0.705467	0.013886	XDH, ACO2, ACO1, FDX1, TYW1, AOX1, LIAS, MOCS1	986	47	17854	3.08213	0.997902	0.153518	17.9473
SMART	SM00220:S_TKc	27	2.38095	0.0141228	MKNK2, CAMKK2, CAMK2D, STK39, DYRK2, SIK2, SIK3, CDK14, AKT3, CDK1, ROCK2, STK24, PHKG1, MYO3B, CDK8, PRKCI, PIM1, PIM3, CDK6, PRKCE, DAPK1, PRKD2, ICK, MAPK14, HIPK2, GRK6, MYLK	570	265	9131	1.63215	0.983602	0.5605	17.2202
INTERPRO	IPR018376:Enoyl-CoA hydratase/isomerase, conserved site	4	0.352734	0.014225	EHHADH, ECHDC1, ECHS1, HIBCH	962	10	17763	7.38586	1	0.786531	21.1973
COG_ONTOLOGY	Inorganic ion transport and metabolism	6	0.529101	0.0142835	ARSB, MICAL3, NOS3, CAT, POR, SOD2	102	30	2040	4	0.302087	0.302087	11.0166
GOTERM_BP_FAT	GO:0007265~Ras protein signal transduction	9	0.793651	0.0143284	ROCK2, GRB2, SOS1, RRAS2, BAIAP2, WASF2, PSD3, BCL6, TAX1BP3	743	59	13588	2.7897	1	0.259544	22.723
GOTERM_BP_FAT	GO:0045333~cellular respiration	9	0.793651	0.0143284	FXN, ACO2, ACO1, CS, CAT, SUCLA2, PPARGC1A, SOD2, MDH1	743	59	13588	2.7897	1	0.259544	22.723
GOTERM_BP_FAT	GO:0006939~smooth muscle contraction	5	0.440917	0.0146097	TRPV1, AGT, PDE4B, MYH11, PDE4D	743	18	13588	5.08001	1	0.262258	23.1159
SP_PIR_KEYWORDS	nucleus	239	21.0758	0.0146187	STAT5B, SELENBP1, CITED2, ZFP91, EPC2, CDCA7, MED27, A430033K04RIK, TIGD2, CREB3L2, SMOX, LSM3, ZRSR2, MAGI1, RREB1, PIM1, ZHX2, GSTT2, NAV3, MECOM, PPARGC1A, PTRF, RFC1, SIAH1A, KRT14, MNT, VGLL4, ELL, ISOC2A, NFKBIA, ZNRD1, HEXIM2, ISY1, AEBP2, KLF6, NRBF2, KLF9, SMAD6, DUSP22, PMF1, TAX1BP3, CDC27, TNKS1BP1, ZFHX4, RNF7, TRPS1, KLF4, BACH1, BACH2, PPARG, VPS37A, ZEB2, TERF2IP, LTC4S, FOXS1, RB…	986	3808	17854	1.13647	0.998488	0.1571	18.8056
GOTERM_BP_FAT	GO:0030218~erythrocyte differentiation	8	0.705467	0.0146845	SP1, SP3, HCLS1, VEGFA, TGFBR3, BCL6, SFXN1, MB	743	48	13588	3.048	1	0.261757	23.2201
BIOCARTA	m_TPOPathway:TPO Signaling Pathway	7	0.617284	0.0146849	FOS, GRB2, SOS1, RAF1, SHC1, STAT1, THPO	109	23	1171	3.26964	0.932287	0.361572	16.6864
UP_SEQ_FEATURE	domain:Tyrosine-protein phosphatase	9	0.793651	0.01479	DUSP4, DUSP19, PTPN4, SSH2, PTP4A2, PTPN14, PTPN22, DUSP22, PTPN1	965	54	16021	2.76701	1	0.978884	23.1954
SP_PIR_KEYWORDS	protein phosphatase	14	1.23457	0.0150835	PHLPP2, PTPN4, SSH2, PPM1A, PTPN14, DUSP22, PTPN22, TENC1, DUSP4, DUSP19, PPM1H, PTP4A2, PTPN1, PPTC7	986	120	17854	2.11254	0.998772	0.157902	19.3456
UP_SEQ_FEATURE	binding site:Substrate	27	2.38095	0.0150866	ARSB, XDH, LDHA, GDA, HSD17B12, NAGK, GPCPD1, NT5C3, CPA2, UCK1, DDAH1, HMGCL, NMNAT2, GPD1, UAP1, ACADM, PFKL, GARS, PCK1, PCX, H6PD, PTP4A2, HSD11B1, KDSR, HIBCH, AHCYL2, MDH1	965	275	16021	1.63002	1	0.972066	23.6039
SP_PIR_KEYWORDS	atp-binding	90	7.93651	0.0151337	D5ERTD579E, TRPV1, ADCY5, DICER1, ATP10D, ACSF2, CAMKK2, NOD1, PEX1, MAP3K8, STK39, ITPK1, SUCLA2, INSR, SIK2, SIK3, AKT3, CDK14, CDC7, NMNAT2, CDK1, MAGI1, PFKL, ROCK2, STK24, PHKG1, TRPM7, MYO3B, KIF5C, PIM1, PRKCI, CDK8, CDK6, PKDCC, PIM3, PI4KB, DGUOK, UBE2H, PRKCE, HNRNPU, DAPK1, PRKD2, NME2, NAV1, RFC1, UBE2K, HIPK2, EIF4A1, LRRK2, SMARCA2, PFKFB4, MKNK2, ABCA1, HSPA1B, NAGK, ABCA4, ACSBG1,…	986	1287	17854	1.26626	0.998799	0.154752	19.4038
GOTERM_BP_FAT	GO:0051051~negative regulation of transport	10	0.881834	0.0160753	INHBB, GRB10, PFKL, NEDD4, HMOX1, SIRT4, NOS3, SH2B2, ADORA1, SUFU	743	72	13588	2.54	1	0.281099	25.1329
GOTERM_BP_FAT	GO:0006091~generation of precursor metabolites and energy	24	2.1164	0.0161319	NDUFB3, LDHA, ACO2, PFKL, ACO1, PHKG1, FDX1, IL6ST, FA2H, CS, FADS3, CYB5B, DLAT, PPARGC1A, PCK1, SOD2, GBE1, FXN, CAT, SUCLA2, GLRX, ENOX1, PYGB, MDH1	743	261	13588	1.68166	1	0.280216	25.2099
PIR_SUPERFAMILY	PIRSF037570:transcription factor, Sp1/Sp2/Sp3/Sp4 types	3	0.26455	0.0161363	SP1, SP2, SP3	439	4	8136	13.8998	0.999788	0.985443	20.9869
KEGG_PATHWAY	mmu04512:ECM-receptor interaction	12	1.0582	0.0161925	COL4A2, LAMB3, COL4A1, CD36, TNR, TNC, ITGB6, ITGA7, COL1A2, COL6A1, COL5A3, THBS2	369	83	5738	2.24821	0.940646	0.161813	18.1065
UP_SEQ_FEATURE	short sequence motif:HXXXXD motif	5	0.440917	0.016512	AGPAT6, AGPAT4, AGPAT3, GPAM, AGPAT2	965	17	16021	4.88296	1	0.972463	25.5386
GOTERM_BP_FAT	GO:0007005~mitochondrion organization	12	1.0582	0.016515	MFN2, CEBPA, PLEKHF1, MAN2A1, NRF1, RNF7, FXN, SH3GLB1, MTX2, TOMM20, BNIP3, SOD2	743	97	13588	2.26244	1	0.284129	25.7283
GOTERM_BP_FAT	GO:0035113~embryonic appendage morphogenesis	12	1.0582	0.016515	LMBR1, C2CD3, GNAQ, CHST11, DICER1, PSEN2, FTO, PTCH1, ZBTB16, MECOM, GLI2, PBX2	743	97	13588	2.26244	1	0.284129	25.7283
GOTERM_BP_FAT	GO:0030326~embryonic limb morphogenesis	12	1.0582	0.016515	LMBR1, C2CD3, GNAQ, CHST11, DICER1, PSEN2, FTO, PTCH1, ZBTB16, MECOM, GLI2, PBX2	743	97	13588	2.26244	1	0.284129	25.7283
GOTERM_BP_FAT	GO:0060537~muscle tissue development	15	1.32275	0.0165511	ZFAND5, CAV1, ACADM, TNC, DICER1, UTRN, SIX4, FOXP1, TGFB2, LY6E, GATA6, MAPK14, SIX1, MYH11, TGFBR3	743	136	13588	2.01706	1	0.282943	25.777
GOTERM_BP_FAT	GO:0006644~phospholipid metabolic process	17	1.49912	0.0165881	SGMS2, ADNP, PI4KB, ALG9, LPCAT3, CHPT1, AGPAT6, NAPEPLD, SH3GLB1, GATA6, PIKFYVE, PEMT, AGPAT4, PPAP2B, AGPAT3, GPAM, AGPAT2	743	163	13588	1.90734	1	0.281784	25.8268
UP_SEQ_FEATURE	topological domain:Lumenal	37	3.26279	0.0166753	GALNT2, DERL1, MMD, ACP2, LTC4S, ITM2B, ALG9, EDEM1, ST3GAL1, CHST11, INSIG1, ST3GAL6, CREB3L2, TMED10, SCARB2, GALNT12, PPAP2B, RHBDF2, B4GALT1, A4GALT, NCEH1, JKAMP, RHBDF1, FADS3, ERLIN2, RFNG, ERGIC1, ITPR1, PEX11A, MAN2A1, PSEN2, HSD11B1, KDSR, CUX1, EXT1, SERP2, H2-DMA	965	414	16021	1.48376	1	0.964879	25.7572
INTERPRO	IPR000980:SH2 motif	13	1.14638	0.0168674	GRB2, STAT5B, STAT1, TENC1, TNS4, NCK2, GRB10, CBLB, TNS1, RIN2, SHC1, SH2B2, BCAR3	962	111	17763	2.16253	1	0.819375	24.6369
SP_PIR_KEYWORDS	hydroxylysine	3	0.26455	0.0169328	COL18A1, COL4A2, COL4A1	986	4	17854	13.5806	0.999464	0.167807	21.4616
INTERPRO	IPR002123:Phospholipid/glycerol acyltransferase	5	0.440917	0.0171987	AGPAT6, AGPAT4, AGPAT3, GPAM, AGPAT2	962	19	17763	4.85912	1	0.805274	25.0581
GOTERM_BP_FAT	GO:0010628~positive regulation of gene expression	39	3.43915	0.0173598	FOXK1, PPARG, STAT5B, FOXO1, GLI2, TCF7L2, CITED2, FOS, TNFRSF1A, HOXA2, GATA6, CEBPA, EGR1, ZBTB7B, KLF6, KAT2B, ZFP148, AFF1, SIX4, NR4A3, WWTR1, MECOM, PPARGC1A, DDIT3, HDAC4, HIF1A, SP1, MAPK14, ZMIZ1, SIX1, HIPK2, EBF1, VEGFA, HIVEP3, PBX2, NFIA, KLF4, CLOCK, NFIB	743	488	13588	1.46154	1	0.291127	26.8597
UP_SEQ_FEATURE	zinc finger region:C2H2-type 3	25	2.20459	0.0175412	ZEB2, ZFP580, ZFP91, ZFP191, BCL6, ZFP239, ZBTB7B, EGR1, AEBP2, ZFP423, KLF6, ZBTB20, KLF9, RREB1, ADNP, ZFP3, ZFP148, MECOM, ZFHX4, SP1, SP2, BNC2, SP3, KLF4, REPIN1	965	252	16021	1.64703	1	0.962094	26.9066
GOTERM_BP_FAT	GO:0019217~regulation of fatty acid metabolic process	5	0.440917	0.0177233	CAV1, MLYCD, AGT, INSIG1, ADIPOQ	743	19	13588	4.81264	1	0.29453	27.3414
GOTERM_BP_FAT	GO:0046324~regulation of glucose import	5	0.440917	0.0177233	GRB10, SORBS1, PRKCI, SH2B2, ADIPOQ	743	19	13588	4.81264	1	0.29453	27.3414
UP_SEQ_FEATURE	domain:EGF-like 8	6	0.529101	0.0178401	MATN2, LRP1, SVEP1, TNC, JAG1, SLIT3	965	26	16021	3.83125	1	0.955265	27.2995
GOTERM_BP_FAT	GO:0003018~vascular process in circulatory system	8	0.705467	0.0181447	CAV1, ADRB1, AGT, VEGFA, NOS3, SOD1, SOD2, TES	743	50	13588	2.92608	1	0.298674	27.8961
GOTERM_BP_FAT	GO:0043603~cellular amide metabolic process	7	0.617284	0.0181498	CEBPA, NMNAT2, H6PD, STAT5B, RPIA, HIBADH, MDH1	743	39	13588	3.28247	1	0.297026	27.9028
SP_PIR_KEYWORDS	tricarboxylic acid cycle	5	0.440917	0.0183602	ACO2, ACO1, CS, SUCLA2, MDH1	986	19	17854	4.76513	0.999718	0.176814	23.0594
INTERPRO	IPR015721:Rho GTP exchange factor	4	0.352734	0.0187839	PLEKHG6, AKAP13, ARHGEF12, NET1	962	11	17763	6.71442	1	0.814222	27.0428
BIOCARTA	m_calcineurinPathway:Effects of calcineurin in Keratinocyte Differentiation	5	0.440917	0.0189401	SP1, GNAQ, SP3, CALM3, MARCKS	109	12	1171	4.4763	0.969198	0.391748	21.0193
UP_SEQ_FEATURE	zinc finger region:C2H2-type 4; atypical	4	0.352734	0.0189435	ZBTB7B, ADNP, ZEB2, REPIN1	965	10	16021	6.64083	1	0.954711	28.7325
GOTERM_BP_FAT	GO:0051101~regulation of DNA binding	10	0.881834	0.0189695	IRAK2, HMOX1, HIPK2, TGFBR3, CALM3, NFKBIA, MALT1, CAT, BRD4, DDIT3	743	74	13588	2.47135	1	0.306484	28.9703
GOTERM_BP_FAT	GO:0009109~coenzyme catabolic process	6	0.529101	0.0190969	ACO2, ACO1, CS, NUDT7, SUCLA2, MDH1	743	29	13588	3.78373	1	0.306467	29.1349
UP_SEQ_FEATURE	zinc finger region:C2H2-type 1	25	2.20459	0.0191607	ZEB2, ZFP580, ZFP91, ZFP191, BCL6, ZFP239, ZBTB7B, EGR1, AEBP2, KLF6, ZBTB20, KLF9, RREB1, ZHX2, ZFP3, ZFP148, MECOM, ZFHX4, SP1, SP2, BNC2, SP3, HIVEP3, ZBTB5, KLF4	965	254	16021	1.63406	1	0.947471	29.0115
UP_SEQ_FEATURE	binding site:ATP	46	4.05644	0.0193026	MKNK2, NAGK, ACSF2, CAMKK2, ACSBG1, MAP3K8, CAMK2D, UCK1, STK39, DYRK2, EHD1, ITPK1, INSR, SIK2, CDK14, AKT3, SIK3, CDC7, CDK1, PHKG1, STK24, ROCK2, TRPM7, PDK4, MYO3B, TGFBR2, PIM1, PRKCI, CDK8, RAF1, PIM3, CDK6, PRKCE, DAPK1, ACSM3, PRKD2, TEX14, ICK, PCX, NME2, MAPK14, HIPK2, GRK6, TNK2, LRRK2, MYLK	965	545	16021	1.40128	1	0.939402	29.1932
SP_PIR_KEYWORDS	Proto-oncogene	11	0.970018	0.0197991	FOS, LITAF, BTG1, MAP3K8, USP4, PIM1, PRKCI, RAF1, KDSR, AFF1, NET1	986	86	17854	2.31608	0.999852	0.185429	24.6396
GOTERM_BP_FAT	GO:0001890~placenta development	11	0.970018	0.0199099	CEBPA, FBXW8, HIF1A, SP1, GRB2, SP3, PPARG, BIRC6, JUNB, CYR61, CITED2	743	87	13588	2.31228	1	0.315533	30.1767
GOTERM_BP_FAT	GO:0045637~regulation of myeloid cell differentiation	8	0.705467	0.0200735	ZFP36, HIF1A, MAPK14, STAT5B, CLEC2D, NFKBIA, JAG1, ZBTB16	743	51	13588	2.86871	1	0.315931	30.3845
SP_PIR_KEYWORDS	transit peptide	37	3.26279	0.0200917	ADHFE1, FDX1, ISOC2A, ACOT2, ECHS1, CAR5B, HIBADH, ACSF2, HADHB, FXN, LIAS, ACAA1A, SUCLA2, ACAA1B, HMGCL, GPD2, MRPS28, ACADM, ACO2, PDK4, CS, SIRT4, DLAT, DGUOK, DECR1, COQ5, SOD2, ACSM3, DBT, PCX, MLYCD, NLN, HIBCH, MRPL45, SCP2, GPAM, TRIT1	986	457	17854	1.46603	0.99987	0.184068	24.9572
SP_PIR_KEYWORDS	angiogenesis	9	0.793651	0.020093	TSPAN12, COL4A2, COL4A1, NRP1, VEGFA, RHOB, ZC3H12A, ARHGAP24, FGF1	986	62	17854	2.62851	0.99987	0.180381	24.9585
BIOCARTA	m_vobesityPathway:Visceral Fat Deposits and the Metabolic Syndrome	4	0.352734	0.0202841	LPL, PPARG, HSD11B1, ADIPOQ	109	7	1171	6.13893	0.975999	0.372623	22.3442
GOTERM_BP_FAT	GO:0006917~induction of apoptosis	17	1.49912	0.0204073	AIFM2, LGALS12, BNIP3, ITM2B, PRDX1, DAPK1, TGFB2, CTNNBL1, CIDEC, PLEKHF1, RNF7, NOD1, CASP9, SH3GLB1, HMOX1, HIPK2, DYRK2	743	167	13588	1.86165	1	0.31853	30.8069
GOTERM_BP_FAT	GO:0012502~induction of programmed cell death	17	1.49912	0.0204073	AIFM2, LGALS12, BNIP3, ITM2B, PRDX1, DAPK1, TGFB2, CTNNBL1, CIDEC, PLEKHF1, RNF7, NOD1, CASP9, SH3GLB1, HMOX1, HIPK2, DYRK2	743	167	13588	1.86165	1	0.31853	30.8069
SMART	SM00109:C1	10	0.881834	0.0204824	PRKD2, PLEKHM1, ROCK2, PRKCI, RAF1, AKAP13, ARHGAP29, PRKCE, KSR1, TENC1	570	66	9131	2.42717	0.997473	0.630946	24.0407
KEGG_PATHWAY	mmu05210:Colorectal cancer	12	1.0582	0.0206886	FOS, CASP9, GRB2, SOS1, RAC1, TGFBR2, FZD1, RAF1, AXIN2, TCF7L2, AKT3, TGFB2	369	86	5738	2.16979	0.973128	0.191638	22.5701
INTERPRO	IPR002219:Protein kinase C, phorbol ester/diacylglycerol binding	8	0.705467	0.0212123	PRKD2, PLEKHM1, ROCK2, PRKCI, RAF1, PRKCE, KSR1, TENC1	962	52	17763	2.84072	1	0.834276	29.9878
SP_PIR_KEYWORDS	Transcription	118	10.4056	0.0212156	CCDC85B, LMO4, STAT5B, FOXO1, ZFP580, CITED2, RCBTB1, ZFP91, EPC2, CDCA7, GATA6, A430033K04RIK, MED27, CREB3L2, RREB1, RBL1, ZHX2, ARID1A, HES7, MECOM, PPARGC1A, JUNB, DDIT3, RBPMS, HIF1A, PTRF, RFC1, HOXD3, SIX1, MNT, VGLL4, SMARCA2, LITAF, ELL, SETD1B, ZNRD1, HOXA2, HEXIM2, AEBP2, KLF6, NRBF2, KLF9, WDR5, SMAD6, NR4A3, PMF1, ZFP148, FOXP1, HDAC4, NRF1, ZFHX4, ATF3, TRPS1, EBF1, HIVEP3, KLF4, BA…	986	1769	17854	1.20785	0.999922	0.185826	26.1656
GOTERM_BP_FAT	GO:0048660~regulation of smooth muscle cell proliferation	5	0.440917	0.0212197	MFN2, TGFBR2, VEGFA, NOS3, FKBPL	743	20	13588	4.57201	1	0.32719	31.8247
GOTERM_BP_FAT	GO:0043407~negative regulation of MAP kinase activity	5	0.440917	0.0212197	DUSP19, CAV1, SPRED2, SPRED1, SPRY4	743	20	13588	4.57201	1	0.32719	31.8247
GOTERM_BP_FAT	GO:0006094~gluconeogenesis	5	0.440917	0.0212197	GPD2, GPD1, PCX, ATF3, PCK1	743	20	13588	4.57201	1	0.32719	31.8247
GOTERM_BP_FAT	GO:0010827~regulation of glucose transport	5	0.440917	0.0212197	GRB10, SORBS1, PRKCI, SH2B2, ADIPOQ	743	20	13588	4.57201	1	0.32719	31.8247
GOTERM_BP_FAT	GO:0014706~striated muscle tissue development	14	1.23457	0.021325	CAV1, ACADM, TNC, DICER1, UTRN, SIX4, FOXP1, TGFB2, LY6E, GATA6, MAPK14, SIX1, MYH11, TGFBR3	743	127	13588	2.016	1	0.326765	31.9557
UP_SEQ_FEATURE	topological domain:Mitochondrial intermembrane	8	0.705467	0.0213761	MFN2, SLC25A25, IMMT, TOMM70A, TOMM20, RHOT1, GPAM, CPT1A	965	47	16021	2.82588	1	0.947364	31.7984
GOTERM_BP_FAT	GO:0006916~anti-apoptosis	11	0.970018	0.0214052	PROK2, RNF7, STAT5B, VEGFA, FOXO1, BNIP3, BIRC6, MAPK8IP1, HSPA1B, DAPK1, CITED2	743	88	13588	2.286	1	0.326029	32.0551
GOTERM_BP_FAT	GO:0010740~positive regulation of protein kinase cascade	11	0.970018	0.0214052	ZFP91, NOD1, KLB, LITAF, AGT, HCLS1, HIPK2, DUSP22, CAT, ITSN1, ADIPOQ	743	88	13588	2.286	1	0.326029	32.0551
BIOCARTA	m_ghPathway:Growth Hormone Signaling Pathway	7	0.617284	0.0221182	SLC2A4, GRB2, SOS1, RAF1, SHC1, INSR, IRS1	109	25	1171	3.00807	0.982935	0.363837	24.1193
KEGG_PATHWAY	mmu00565:Ether lipid metabolism	7	0.617284	0.022239	AGPAT6, PLA2G6, AGPAT4, CHPT1, PPAP2B, AGPAT3, AGPAT2	369	35	5738	3.11003	0.97957	0.194389	24.0568
KEGG_PATHWAY	mmu04350:TGF-beta signaling pathway	12	1.0582	0.0223743	INHBB, SP1, CDKN2B, ID1, ROCK2, SMAD6, TGFBR2, RBL1, SMURF1, THBS2, CUL1, TGFB2	369	87	5738	2.14485	0.980054	0.186197	24.1853
BIOCARTA	m_biopeptidesPathway:Bioactive Peptide Induced Signaling Pathway	8	0.705467	0.0225629	GRB2, AGT, SOS1, MAPK14, RAF1, CALM3, SHC1, STAT1	109	32	1171	2.68578	0.98429	0.33989	24.544
GOTERM_BP_FAT	GO:0051272~positive regulation of cell motion	7	0.617284	0.0228265	COL18A1, PRR5, IRS2, HIF1A, RRAS2, BCL6, IRS1	743	41	13588	3.12235	1	0.341861	33.7963
SP_PIR_KEYWORDS	hydroxylation	9	0.793651	0.0239063	COL18A1, COL4A2, COL4A1, HIF1A, LTBP2, COL1A2, COL15A1, COL6A1, ADIPOQ	986	64	17854	2.54637	0.999977	0.203109	28.9856
GOTERM_BP_FAT	GO:0046486~glycerolipid metabolic process	14	1.23457	0.0239249	LPL, CAV1, ADNP, PI4KB, ALG9, CHPT1, PCK1, AGPAT6, DGAT1, SH3GLB1, PIKFYVE, INSIG1, PEMT, CAT	743	129	13588	1.98475	1	0.353307	35.113
BIOCARTA	m_igf1rPathway:Multiple antiapoptotic pathways from IGF-1R signaling lead to BAD phosphorylation	6	0.529101	0.0247333	GRB2, SOS1, RAF1, SHC1, IRS1, ASAH1	109	19	1171	3.39256	0.989518	0.339244	26.5858
UP_SEQ_FEATURE	zinc finger region:Phorbol-ester/DAG-type	7	0.617284	0.0247393	PLEKHM1, ROCK2, PRKCI, RAF1, ARHGAP29, KSR1, TENC1	965	38	16021	3.05828	1	0.960945	35.8326
GOTERM_BP_FAT	GO:0007595~lactation	6	0.529101	0.0249923	XDH, AGPAT6, CAV1, STAT5B, VEGFA, TES	743	31	13588	3.53962	1	0.364064	36.3687
GOTERM_BP_FAT	GO:0050679~positive regulation of epithelial cell proliferation	6	0.529101	0.0249923	B4GALT1, NME2, GRN, VEGFA, FGF1, FOXP1	743	31	13588	3.53962	1	0.364064	36.3687
GOTERM_BP_FAT	GO:0045638~negative regulation of myeloid cell differentiation	5	0.440917	0.0251093	ZFP36, STAT5B, CLEC2D, NFKBIA, ZBTB16	743	21	13588	4.35429	1	0.363587	36.505
SP_PIR_KEYWORDS	actin-binding	21	1.85185	0.0253719	DIXDC1, LIMA1, MYO1C, CLMN, MYO3B, SSH2, UTRN, WASF2, SYNPO2, DAAM1, WHAMM, MPRIP, TNS4, EPB4.1L1, CAPG, MYH11, MARCKS, AFAP1, MYLK, DIAP1, PARVA	986	226	17854	1.68256	0.999988	0.210308	30.4791
GOTERM_BP_FAT	GO:0043388~positive regulation of DNA binding	7	0.617284	0.0254428	IRAK2, HIPK2, TGFBR3, CALM3, MALT1, CAT, BRD4	743	42	13588	3.048	1	0.365608	36.8918
INTERPRO	IPR000719:Protein kinase, core	38	3.35097	0.0258092	MKNK2, CAMKK2, MAP3K8, CAMK2D, STK39, DYRK2, INSR, SIK2, CDK14, AKT3, SIK3, CDC7, IRAK2, CDK1, PHKG1, STK24, ROCK2, MYO3B, TGFBR2, PIM1, CDK8, PRKCI, RAF1, PIM3, PKDCC, CDK6, PRKCE, DAPK1, PRKD2, TEX14, ICK, MAPK14, HIPK2, GRK6, TNK2, KSR1, LRRK2, MYLK	962	491	17763	1.42904	1	0.874658	35.2589
PIR_SUPERFAMILY	PIRSF001719:fos transforming protein	3	0.26455	0.0259416	FOS, ATF3, FOSL2	439	5	8136	11.1198	0.999999	0.989495	31.654
SP_PIR_KEYWORDS	biological rhythms	5	0.440917	0.0259865	PROK2, CCRN4L, NFIL3, CLOCK, ENOX1	986	21	17854	4.31131	0.999991	0.210986	31.0967
GOTERM_BP_FAT	GO:0009967~positive regulation of signal transduction	17	1.49912	0.0260819	KLB, LITAF, HCLS1, DUSP22, ZEB2, JAG1, ITSN1, ADIPOQ, CITED2, ZFP91, HIF1A, NOD1, AGT, SOS1, VEGFA, HIPK2, CAT	743	172	13588	1.80754	1	0.371072	37.627
SP_PIR_KEYWORDS	lipoprotein	45	3.96825	0.0265372	DNAJC5B, CAV1, SGMS2, ARF6, ADORA1, ZNRF2, RNF125, ART3, TSPAN12, CHIC2, LY6E, PEX19, FOLR1, RAC1, PALM2, RAB11B, RHOB, NOS3, RHOC, SCARB2, RAB20, SNAP25, DNAJA2, LPL, GBP5, LMNA, LDLRAD3, NTSR2, CCDC69, GNAT3, STOM, LYPD6B, CDH13, ADRB1, CD36, GNAQ, F3, RRAS2, RAB1, NAA40, PTP4A2, RAB5A, GRK6, MARCKS, ARL4A	986	589	17854	1.38343	0.999993	0.211182	31.6458
GOTERM_BP_FAT	GO:0043277~apoptotic cell clearance	3	0.26455	0.0266675	LRP1, CD36, SCARB1	743	5	13588	10.9728	1	0.375826	38.2934
GOTERM_BP_FAT	GO:0042787~protein ubiquitination during ubiquitin-dependent protein catabolic process	3	0.26455	0.0266675	UBE4B, SMURF1, LNX1	743	5	13588	10.9728	1	0.375826	38.2934
SMART	SM00563:PlsC	5	0.440917	0.0273387	AGPAT6, AGPAT4, AGPAT3, GPAM, AGPAT2	570	19	9131	4.2156	0.999668	0.68159	30.8093
GOTERM_BP_FAT	GO:0060348~bone development	13	1.14638	0.0275248	DMP1, ZNRD1, WWTR1, GLI2, HDAC4, MEF2D, HOXA2, SP1, SP3, INSIG1, UBC, SORT1, UBB, AXIN2	743	118	13588	2.01478	1	0.383484	39.2571
KEGG_PATHWAY	mmu05221:Acute myeloid leukemia	9	0.793651	0.0276947	CEBPA, GRB2, SOS1, STAT5B, PIM1, RAF1, ZBTB16, TCF7L2, AKT3	369	57	5738	2.45528	0.99224	0.21568	29.0822
GOTERM_BP_FAT	GO:0006639~acylglycerol metabolic process	7	0.617284	0.0282512	LPL, AGPAT6, CAV1, DGAT1, INSIG1, CAT, PCK1	743	43	13588	2.97712	1	0.389546	40.0623
GOTERM_BP_FAT	GO:0010324~membrane invagination	18	1.5873	0.0283893	LY75, CAV1, SYNRG, TGFBR2, WASF2, ABCA1, ITSN1, ELMOD3, LRP1, GAPVD1, CD36, RAC1, RAB5A, RIN2, OPHN1, SORT1, SCARB1, EHD1	743	188	13588	1.75098	1	0.389183	40.2143
GOTERM_BP_FAT	GO:0006897~endocytosis	18	1.5873	0.0283893	LY75, CAV1, SYNRG, TGFBR2, WASF2, ABCA1, ITSN1, ELMOD3, LRP1, GAPVD1, CD36, RAC1, RAB5A, RIN2, OPHN1, SORT1, SCARB1, EHD1	743	188	13588	1.75098	1	0.389183	40.2143
INTERPRO	IPR013816:ATP-grasp fold, subdomain 2	5	0.440917	0.0285602	PCX, TTLL10, SYN3, SYN2, SUCLA2	962	22	17763	4.19651	1	0.887662	38.2326
GOTERM_BP_FAT	GO:0043085~positive regulation of catalytic activity	23	2.02822	0.0286452	IRAK2, CAV1, ADCY5, TGFBR2, PICK1, ZEB2, SOD1, IRS1, ADORA1, NTSR2, CARD10, NOD1, ADRB1, RNF7, CASP9, GNAQ, ADCY9, BTG1, RAC1, GADD45G, PSEN2, PPP2R4, SHC1	743	261	13588	1.61159	1	0.390083	40.4949
GOTERM_BP_FAT	GO:0003012~muscle system process	9	0.793651	0.0288834	TRPV1, AGT, PDE4B, PSEN2, MYH11, CAMK2D, PDE4D, NOS3, SOD1	743	67	13588	2.4566	1	0.390785	40.755
GOTERM_BP_FAT	GO:0002053~positive regulation of mesenchymal cell proliferation	5	0.440917	0.0294003	IRS2, TGFBR2, VEGFA, IRS1, FOXP1	743	22	13588	4.15637	1	0.394407	41.3158
GOTERM_BP_FAT	GO:0034599~cellular response to oxidative stress	5	0.440917	0.0294003	HIF1A, CAT, SOD1, PRDX1, SOD2	743	22	13588	4.15637	1	0.394407	41.3158
GOTERM_BP_FAT	GO:0001825~blastocyst formation	5	0.440917	0.0294003	MFN2, SP1, SP3, JUNB, CITED2	743	22	13588	4.15637	1	0.394407	41.3158
GOTERM_BP_FAT	GO:0043433~negative regulation of transcription factor activity	5	0.440917	0.0294003	IRAK2, HMOX1, NFKBIA, CAT, DDIT3	743	22	13588	4.15637	1	0.394407	41.3158
GOTERM_BP_FAT	GO:0010647~positive regulation of cell communication	18	1.5873	0.029678	KLB, LITAF, HCLS1, DUSP22, ZEB2, JAG1, ITSN1, ADIPOQ, CITED2, ZFP91, HIF1A, NOD1, SLC1A3, AGT, SOS1, VEGFA, HIPK2, CAT	743	189	13588	1.74172	1	0.395483	41.6149
GOTERM_BP_FAT	GO:0001503~ossification	12	1.0582	0.0298189	DMP1, ZNRD1, GLI2, WWTR1, MEF2D, HDAC4, HOXA2, SP1, SP3, UBC, SORT1, UBB, AXIN2	743	106	13588	2.07034	1	0.395129	41.7662
GOTERM_BP_FAT	GO:0045597~positive regulation of cell differentiation	17	1.49912	0.0300102	LPL, TGFBR2, STAT5B, PPARG, JAG1, GLI2, JUNB, TGFB2, NME2, CD36, HIF1A, GATA6, BTG1, HOXD3, MAPK14, H2-DMA, FNDC3B	743	175	13588	1.77655	1	0.395299	41.9709
GOTERM_BP_FAT	GO:0043408~regulation of MAPKKK cascade	11	0.970018	0.0301245	CAV1, NOD1, KLB, ID1, GRB2, AGT, HIPK2, DUSP22, ZEB2, MAPK8IP1, PRDX1	743	93	13588	2.1631	1	0.394679	42.0929
BIOCARTA	m_malatexPathway:Shuttle for transfer of acetyl groups from mitochondria to the cytosol	4	0.352734	0.0303039	PCX, CS, SLC25A1, MDH1	109	8	1171	5.37156	0.996304	0.372943	31.5961
SP_PIR_KEYWORDS	unfolded protein response	5	0.440917	0.030413	DERL1, JKAMP, CHAC1, CREB3L2, EDEM1	986	22	17854	4.11534	0.999999	0.234376	35.3964
KEGG_PATHWAY	mmu04115:p53 signaling pathway	10	0.881834	0.0309685	CDK1, CASP9, CCND2, SIAH1A, GADD45G, CASP8, CDK6, MDM4, SESN2, CCNG2	369	69	5738	2.25364	0.99567	0.228297	31.9493
UP_SEQ_FEATURE	domain:ARID	4	0.352734	0.0317462	ARID5B, ARID1A, KDM5A, KDM5B	965	12	16021	5.53402	1	0.981264	43.5256
GOTERM_BP_FAT	GO:0051173~positive regulation of nitrogen compound metabolic process	40	3.52734	0.0318297	FOXK1, PPARG, STAT5B, FOXO1, GLI2, TCF7L2, CITED2, FOS, TNFRSF1A, HOXA2, GATA6, CEBPA, EGR1, ZBTB7B, KLF6, KAT2B, ZFP148, AFF1, SIX4, NR4A3, WWTR1, MECOM, PPARGC1A, DDIT3, SOD2, HDAC4, HIF1A, SP1, MAPK14, ZMIZ1, SIX1, HIPK2, EBF1, VEGFA, HIVEP3, PBX2, NFIA, KLF4, CLOCK, NFIB	743	526	13588	1.39072	1	0.410081	43.8846
GOTERM_BP_FAT	GO:0034637~cellular carbohydrate biosynthetic process	8	0.705467	0.0318766	GPD2, B4GALT1, GPD1, PCX, ATF3, GBE1, PHKG1, PCK1	743	56	13588	2.61257	1	0.408733	43.9331
GOTERM_BP_FAT	GO:0045935~positive regulation of nucleobase, nucleoside, nucleotide and nucleic acid metabolic process	39	3.43915	0.0319766	FOXK1, PPARG, STAT5B, FOXO1, GLI2, TCF7L2, CITED2, FOS, TNFRSF1A, HOXA2, GATA6, CEBPA, EGR1, ZBTB7B, KLF6, KAT2B, ZFP148, AFF1, SIX4, NR4A3, WWTR1, MECOM, PPARGC1A, DDIT3, HDAC4, HIF1A, SP1, MAPK14, ZMIZ1, SIX1, HIPK2, EBF1, VEGFA, HIVEP3, PBX2, NFIA, KLF4, CLOCK, NFIB	743	510	13588	1.3985	1	0.407922	44.0365
GOTERM_BP_FAT	GO:0006355~regulation of transcription, DNA-dependent	97	8.55379	0.0327938	STAT5B, FOXO1, CITED2, GATA6, A430033K04RIK, TRAK1, MED27, CREB3L2, RBL1, ZHX2, HES7, SIX4, MECOM, PPARGC1A, DDIT3, JUNB, HIF1A, HOXD3, VEGFA, SIX1, MNT, NFE2L1, STRAP, HOXA2, ATN1, ELK4, AEBP2, KLF6, NRBF2, SMAD6, NR4A3, ZFP148, FOXP1, ATF6, HDAC4, ZFHX4, ATF3, TRPS1, EBF1, KLF4, BACH1, POU6F1, BACH2, FOSL2, FOXK1, NR6A1, PPARG, ZEB2, GLI2, ZKSCAN3, FOXS1, FOS, NFIL3, ELP4, EGR1, TBL1XR1, ADNP, …	743	1465	13588	1.21088	1	0.414123	44.8744
INTERPRO	IPR015940:Ubiquitin-associated/translation elongation factor EF1B, N-terminal, eukaryote	7	0.617284	0.0331996	CBLB, VPS13D, UBE2K, NBR1, USP24, SIK2, SIK3	962	45	17763	2.87228	1	0.911622	42.9587
GOTERM_BP_FAT	GO:0043062~extracellular structure organization	15	1.32275	0.0332891	COL18A1, B4GALT1, TNC, HSD17B12, UTRN, DMP1, OLFML2A, COL5A3, TGFB2, ANXA2, AGT, TNR, MYH11, APBB2, CYR61	743	149	13588	1.84108	1	0.417111	45.3764
GOTERM_BP_FAT	GO:0043549~regulation of kinase activity	18	1.5873	0.0338054	IRAK2, CAV1, TGFBR2, PICK1, ZEB2, SOD1, ADORA1, IRS1, SPRY4, CARD10, DUSP19, RAC1, PSEN2, GADD45G, SPRED2, FABP4, SHC1, SPRED1	743	192	13588	1.7145	1	0.420251	45.8952
SP_PIR_KEYWORDS	membrane	331	29.1887	0.0339064	PVR, SGMS2, IL6ST, ADCY5, FGFRL1, AQP7, SELENBP1, TMEM11, ITSN1, ADORA1, ACBD5, TMEM140, ZNRF2, INSIG1, CREB3L2, CDH26, CHRNA2, TMEFF2, GBP5, MAGI1, MPDZ, ROCK2, CDHR3, NAV3, BCL2L13, SSPN, ERGIC1, LPCAT3, BCL2L11, TMEM131, NME2, TMEM135, GAPVD1, NAPEPLD, CD36, PTRF, F3, VEGFA, HSD11B1, TMEM184B, EXT1, PMP22, GLG1, SLC2A13, MTX2, HSD17B12, MMD, MME, SFXN1, ARF6, ACP2, TMCC3, MANSC1, CD72, SFXN5, …	986	5507	17854	1.08836	1	0.253635	38.6123
GOTERM_BP_FAT	GO:0006099~tricarboxylic acid cycle	5	0.440917	0.0340986	ACO2, ACO1, CS, SUCLA2, MDH1	743	23	13588	3.97566	1	0.421238	46.1877
GOTERM_BP_FAT	GO:0010464~regulation of mesenchymal cell proliferation	5	0.440917	0.0340986	IRS2, TGFBR2, VEGFA, IRS1, FOXP1	743	23	13588	3.97566	1	0.421238	46.1877
GOTERM_BP_FAT	GO:0010565~regulation of cellular ketone metabolic process	5	0.440917	0.0340986	CAV1, MLYCD, AGT, INSIG1, ADIPOQ	743	23	13588	3.97566	1	0.421238	46.1877
GOTERM_BP_FAT	GO:0009062~fatty acid catabolic process	5	0.440917	0.0340986	ACADM, EHHADH, ADIPOQ, ACOX3, HADHB	743	23	13588	3.97566	1	0.421238	46.1877
GOTERM_BP_FAT	GO:0006662~glycerol ether metabolic process	7	0.617284	0.0344627	LPL, AGPAT6, CAV1, DGAT1, INSIG1, CAT, PCK1	743	45	13588	2.8448	1	0.422878	46.5489
GOTERM_BP_FAT	GO:0006638~neutral lipid metabolic process	7	0.617284	0.0344627	LPL, AGPAT6, CAV1, DGAT1, INSIG1, CAT, PCK1	743	45	13588	2.8448	1	0.422878	46.5489
GOTERM_BP_FAT	GO:0051099~positive regulation of binding	7	0.617284	0.0344627	IRAK2, HIPK2, TGFBR3, CALM3, MALT1, CAT, BRD4	743	45	13588	2.8448	1	0.422878	46.5489
GOTERM_BP_FAT	GO:0048738~cardiac muscle tissue development	8	0.705467	0.0346956	ACADM, LY6E, GATA6, DICER1, MYH11, TGFBR3, FOXP1, TGFB2	743	57	13588	2.56674	1	0.423276	46.7787
GOTERM_BP_FAT	GO:0051252~regulation of RNA metabolic process	98	8.64198	0.0348543	STAT5B, FOXO1, CITED2, GATA6, A430033K04RIK, TRAK1, MED27, CREB3L2, RBL1, ZHX2, HES7, SIX4, MECOM, PPARGC1A, DDIT3, JUNB, HIF1A, HOXD3, VEGFA, SIX1, MNT, NFE2L1, STRAP, HOXA2, ATN1, ELK4, AEBP2, KLF6, NRBF2, SMAD6, NR4A3, ZFP148, FOXP1, ATF6, HDAC4, ZFHX4, ATF3, TRPS1, EBF1, KLF4, BACH1, POU6F1, BACH2, FOSL2, FOXK1, NR6A1, PPARG, ZEB2, GLI2, ZKSCAN3, FOXS1, FOS, NFIL3, ZFP36, ELP4, EGR1, TBL1XR1,…	743	1488	13588	1.20445	1	0.422981	46.9347
SP_PIR_KEYWORDS	4fe-4s	5	0.440917	0.0352563	ACO2, ACO1, TYW1, LIAS, MOCS1	986	23	17854	3.93641	1	0.258185	39.8146
INTERPRO	IPR017907:Zinc finger, RING-type, conserved site	22	1.94004	0.0354031	DTX4, DTX2, TRIM27, LNX2, PDZRN3, TRIM25, MYLIP, DCST1, LNX1, ZNRF2, RNF125, CBLB, RNF150, MGRN1, TRIM69, SIAH1A, TRIM6, RNF11, RNF24, MDM4, RNF122, RNF111	962	254	17763	1.5993	1	0.915614	45.0822
UP_SEQ_FEATURE	active site:Phosphocysteine intermediate	10	0.881834	0.035525	DUSP4, DUSP19, PTPN4, SSH2, PTP4A2, PTPN14, PTPN22, DUSP22, PTPN1, TENC1	965	75	16021	2.21361	1	0.985831	47.3044
UP_SEQ_FEATURE	domain:Death	6	0.529101	0.0360294	IRAK2, TNFRSF1A, MALT1, EDAR, CRADD, DAPK1	965	31	16021	3.2133	1	0.983925	47.7904
PIR_SUPERFAMILY	PIRSF000429:Ac-CoA_Ac_transf	4	0.352734	0.036195	ACAA1A, ACAA1B, SCP2, HADHB	439	14	8136	5.29515	1	0.991709	41.3637
SP_PIR_KEYWORDS	dna-binding	94	8.28924	0.0362616	BACH1, POU6F1, BACH2, FOSL2, FOXK1, NR6A1, STAT5B, PPARG, FOXO1, ZEB2, ZFP580, FOXS1, FUBP1, ZFP91, FOS, GATA6, TIGD2, CREB3L2, GM9833, NFIL3, RDM1, ZFP239, EGR1, ZFP36, ZFP423, ZBTB20, AIFM2, RREB1, ARID5B, ZHX2, PAPD7, ADNP, ARID1A, HES7, TOPBP1, BANP, SIX4, MECOM, JUNB, DDIT3, HNRNPU, HIF1A, RFC1, GTF2I, HOXD3, SIX1, MNT, NFE2L1, CUX1, SMARCA2, CLOCK, AGFG1, MGMT, TCF7L2, CHD9, POLE4, HOXA2, N…	986	1404	17854	1.21233	1	0.260395	40.6957
GOTERM_BP_FAT	GO:0030855~epithelial cell differentiation	13	1.14638	0.0363778	B4GALT1, COL18A1, PPARG, FZD1, AGPAT6, XBP1, GATA6, ID1, AGT, KRT14, VEGFA, SIX1, PTCH1	743	123	13588	1.93288	1	0.435149	48.4111
INTERPRO	IPR001753:Crotonase, core	4	0.352734	0.0367296	EHHADH, ECHDC1, ECHS1, HIBCH	962	14	17763	5.27562	1	0.91415	46.3246
INTERPRO	IPR002155:Thiolase	4	0.352734	0.0367296	ACAA1A, ACAA1B, SCP2, HADHB	962	14	17763	5.27562	1	0.91415	46.3246
INTERPRO	IPR001606:AT-rich interaction region	4	0.352734	0.0367296	ARID5B, ARID1A, KDM5A, KDM5B	962	14	17763	5.27562	1	0.91415	46.3246
GOTERM_BP_FAT	GO:0021915~neural tube development	10	0.881834	0.0367486	DLC1, C2CD3, LMO4, PSEN2, CASP8, ZEB2, PTCH1, GLI2, TCF7L2, SUFU	743	83	13588	2.20338	1	0.436707	48.7645
SP_PIR_KEYWORDS	methylation	20	1.76367	0.0370948	ACTB, EEF1A1, GBP5, MYO1C, HNRNPA2B1, G3BP2, HNRNPU, QK, FMO5, RRAS2, RAC1, MYH11, RAB11B, UBC, TMED10, CALM3, RHOB, RHOC, HIST1H3E, UBB, HIST1H4H	986	221	17854	1.63869	1	0.261467	41.4169
BIOCARTA	m_igf1Pathway:IGF-1 Signaling Pathway	6	0.529101	0.0373047	FOS, GRB2, SOS1, RAF1, SHC1, IRS1	109	21	1171	3.06946	0.999012	0.412722	37.4469
GOTERM_BP_FAT	GO:0010906~regulation of glucose metabolic process	4	0.352734	0.0375919	HDAC4, SORBS1, DYRK2, ADIPOQ	743	14	13588	5.22515	1	0.442433	49.5599
GOTERM_BP_FAT	GO:0045017~glycerolipid biosynthetic process	8	0.705467	0.0376752	AGPAT6, DGAT1, SH3GLB1, PEMT, ADNP, CHPT1, ALG9, PCK1	743	58	13588	2.52249	1	0.441394	49.6377
SP_PIR_KEYWORDS	FAD	12	1.0582	0.038067	XDH, GPD2, FMO5, ACADM, AIFM2, MICAL3, AOX1, NOS3, SMOX, QSOX2, POR, ACOX3	986	109	17854	1.99349	1	0.263343	42.2481
GOTERM_BP_FAT	GO:0001885~endothelial cell development	3	0.26455	0.0385691	COL18A1, ID1, AGT	743	6	13588	9.14401	1	0.447432	50.4668
GOTERM_BP_FAT	GO:0006085~acetyl-CoA biosynthetic process	3	0.26455	0.0385691	MLYCD, PDK4, DLAT	743	6	13588	9.14401	1	0.447432	50.4668
GOTERM_BP_FAT	GO:0014823~response to activity	3	0.26455	0.0385691	HIF1A, TENC1, SOD2	743	6	13588	9.14401	1	0.447432	50.4668
SP_PIR_KEYWORDS	magnesium	32	2.82187	0.0387717	ADCY5, DICER1, PPM1A, MKNK2, ATP10D, ADPRHL2, ACSL1, NT5C3, NT5C2, MAP3K8, NUDT7, ENTPD5, ZC3H12A, DYRK2, ITPK1, SIK2, SIK3, PPTC7, CDC7, NUDT18, PFKL, ROCK2, TGFBR2, CHPT1, PGM2, ACSM3, PRKD2, ICK, NME2, ADCY9, TNK2, MYLK	986	403	17854	1.43782	1	0.26357	42.8437
GOTERM_BP_FAT	GO:0045926~negative regulation of growth	9	0.793651	0.0390478	HIF1A, NRP1, ADRB1, FXN, FOXK1, CCDC85B, ADIPOR2, PTCH1, APBB2	743	71	13588	2.3182	1	0.449792	50.9055
GOTERM_BP_FAT	GO:0048871~multicellular organismal homeostasis	9	0.793651	0.0390478	XDH, LIPA, ADRB1, TRPV1, RAC1, VEGFA, SOD1, TENC1, ADORA1	743	71	13588	2.3182	1	0.449792	50.9055
GOTERM_BP_FAT	GO:0009820~alkaloid metabolic process	5	0.440917	0.0392077	NMNAT2, H6PD, RPIA, HIBADH, MDH1	743	24	13588	3.81	1	0.4494	51.0511
GOTERM_BP_FAT	GO:0046496~nicotinamide nucleotide metabolic process	5	0.440917	0.0392077	NMNAT2, H6PD, RPIA, HIBADH, MDH1	743	24	13588	3.81	1	0.4494	51.0511
GOTERM_BP_FAT	GO:0006769~nicotinamide metabolic process	5	0.440917	0.0392077	NMNAT2, H6PD, RPIA, HIBADH, MDH1	743	24	13588	3.81	1	0.4494	51.0511
UP_SEQ_FEATURE	domain:PDZ 4	4	0.352734	0.039467	MAGI1, MPDZ, LNX2, LNX1	965	13	16021	5.10833	1	0.987013	50.9915
GOTERM_BP_FAT	GO:0016477~cell migration	21	1.85185	0.039607	PVR, B4GALT1, ZFAND5, NRP1, PLXNA2, ARID5B, WASF2, ZEB2, CX3CL1, SIX4, TGFB2, NCK2, TNS1, HIF1A, NAV1, RAC1, VEGFA, SIX1, SCARB1, APBB2, TES	743	240	13588	1.6002	1	0.451046	51.4132
GOTERM_BP_FAT	GO:0003013~circulatory system process	12	1.0582	0.0398695	CAV1, ADRB1, AGT, HMOX1, PSEN2, VEGFA, CAMK2D, NOS3, SOD1, ADORA1, SOD2, TES	743	111	13588	1.97708	1	0.451519	51.6499
GOTERM_BP_FAT	GO:0008015~blood circulation	12	1.0582	0.0398695	CAV1, ADRB1, AGT, HMOX1, PSEN2, VEGFA, CAMK2D, NOS3, SOD1, ADORA1, SOD2, TES	743	111	13588	1.97708	1	0.451519	51.6499
UP_SEQ_FEATURE	compositionally biased region:Gln-rich	14	1.23457	0.0399278	SDCCAG8, TNRC18, ARID1A, BANP, FOXP1, HDAC4, ZFHX4, EPC2, PALM2, BRD4, DENND4B, SMARCA2, CLOCK, SIK3	965	126	16021	1.84467	1	0.985297	51.4062
GOTERM_BP_FAT	GO:0051336~regulation of hydrolase activity	18	1.5873	0.0399453	CAV1, AGFG1, MGMT, RABGAP1L, HSPA1B, NTSR2, TBC1D16, RNF7, NOD1, GNAQ, CASP9, TBC1D13, TBC1D4, BCL6, PPP2R4, NOS3, TBC1D1, ANGPTL4	743	196	13588	1.67951	1	0.450421	51.7181
GOTERM_BP_FAT	GO:0055072~iron ion homeostasis	6	0.529101	0.0399882	HIF1A, FXN, ACO1, SOD1, FTH1, SOD2	743	35	13588	3.13509	1	0.449055	51.7565
GOTERM_BP_FAT	GO:0035148~tube lumen formation	8	0.705467	0.040818	DLC1, LMO4, CASP8, ZEB2, PTCH1, EDAR, BCL2L11, SUFU	743	59	13588	2.47973	1	0.454243	52.496
GOTERM_BP_FAT	GO:0006350~transcription	114	10.0529	0.0408687	CCDC85B, LMO4, STAT5B, FOXO1, ZFP580, CITED2, RCBTB1, ZFP91, EPC2, CDCA7, GATA6, A430033K04RIK, MED27, CREB3L2, RREB1, RBL1, ZHX2, HES7, PPARGC1A, JUNB, DDIT3, HIF1A, PTRF, RFC1, HOXD3, SIX1, MNT, VGLL4, LITAF, ELL, SETD1B, ZNRD1, HOXA2, HEXIM2, AEBP2, KLF6, NRBF2, KLF9, SMAD6, NR4A3, PMF1, ZFP148, FOXP1, HDAC4, NRF1, ZFHX4, ATF3, TRPS1, EBF1, HIVEP3, KLF4, BACH1, POU6F1, BACH2, FOXK1, NR6A1, PPA…	743	1772	13588	1.17654	1	0.452946	52.5408
BIOCARTA	m_tcrPathway:T Cell Receptor Signaling Pathway	8	0.705467	0.0411186	FOS, GRB2, SOS1, RAC1, RAF1, CALM3, NFKBIA, SHC1	109	36	1171	2.38736	0.99952	0.420646	40.4372
GOTERM_BP_FAT	GO:0001649~osteoblast differentiation	7	0.617284	0.0414929	HDAC4, MEF2D, HOXA2, UBC, ZNRD1, UBB, WWTR1, GLI2	743	47	13588	2.72375	1	0.456356	53.0894
SMART	SM00252:SH2	13	1.14638	0.0431119	GRB2, STAT5B, STAT1, TENC1, TNS4, NCK2, GRB10, CBLB, TNS1, RIN2, SHC1, SH2B2, BCAR3	570	111	9131	1.87613	0.999997	0.796479	44.3194
INTERPRO	IPR000108:Neutrophil cytosol factor 2	5	0.440917	0.0434963	SORBS1, GRB2, HCLS1, STAM2, ITSN1	962	25	17763	3.69293	1	0.938952	52.2614
GOTERM_BP_FAT	GO:0051056~regulation of small GTPase mediated signal transduction	20	1.76367	0.0440166	AGFG1, PSD3, RABGAP1L, AKAP13, ITSN1, ARHGEF12, RGL1, ARHGEF10, TBC1D16, RASAL2, GAPVD1, SOS1, PLEKHG6, TBC1D13, TBC1D4, BCL6, TBC1D1, RASA3, IQSEC1, NET1	743	228	13588	1.60421	1	0.474842	55.2472
INTERPRO	IPR012675:Beta-grasp fold, ferredoxin-type	4	0.352734	0.0441138	XDH, NRF1, FDX1, AOX1	962	15	17763	4.92391	1	0.934338	52.7713
GOTERM_BP_FAT	GO:0044275~cellular carbohydrate catabolic process	8	0.705467	0.0441266	GPD1, LDHA, PFKL, H6PD, DLAT, RPIA, HIBADH, MDH1	743	60	13588	2.4384	1	0.473976	55.3391
GOTERM_BP_FAT	GO:0000302~response to reactive oxygen species	6	0.529101	0.0444322	CAT, SOD1, PPP1R15B, PRDX1, DDIT3, SOD2	743	36	13588	3.048	1	0.474643	55.5935
UP_SEQ_FEATURE	DNA-binding region:Basic motif	16	1.41093	0.0445455	BACH1, CEBPA, BACH2, FOSL2, HES7, JUNB, FOS, HIF1A, ATF3, XBP1, MNT, CREB3L2, NFE2L1, MLXIP, NFIL3, CLOCK	965	154	16021	1.72489	1	0.9893	55.3835
GOTERM_BP_FAT	GO:0006511~ubiquitin-dependent protein catabolic process	14	1.23457	0.0446471	TBL1XR1, DERL1, USP4, UBE4B, EDEM1, LNX1, FBXW8, PSMA5, SIAH1A, USP46, RNF11, SMURF1, USP24, CUL1	743	141	13588	1.81583	1	0.4746	55.7715
GOTERM_BP_FAT	GO:0019319~hexose biosynthetic process	5	0.440917	0.0447289	GPD2, GPD1, PCX, ATF3, PCK1	743	25	13588	3.6576	1	0.47353	55.8391
BIOCARTA	m_her2Pathway:Role of ERBB2 in Signal Transduction and Oncology	6	0.529101	0.0448307	IL6ST, GRB2, SOS1, RAF1, SHC1, IL6RA	109	22	1171	2.92994	0.999763	0.426797	43.221
GOTERM_BP_FAT	GO:0051338~regulation of transferase activity	18	1.5873	0.0450525	IRAK2, CAV1, TGFBR2, PICK1, ZEB2, SOD1, ADORA1, IRS1, SPRY4, CARD10, DUSP19, RAC1, PSEN2, GADD45G, SPRED2, FABP4, SHC1, SPRED1	743	199	13588	1.65419	1	0.474329	56.1055
KEGG_PATHWAY	mmu04912:GnRH signaling pathway	12	1.0582	0.0451156	PLCB4, ADCY9, GNAQ, GRB2, SOS1, ADCY5, MAPK14, CAMK2D, RAF1, CALM3, PLA2G6, ITPR1	369	97	5738	1.92373	0.99966	0.304431	43.1565
GOTERM_BP_FAT	GO:0006109~regulation of carbohydrate metabolic process	4	0.352734	0.0451342	HDAC4, SORBS1, DYRK2, ADIPOQ	743	15	13588	4.87681	1	0.473271	56.1726
GOTERM_BP_FAT	GO:0010675~regulation of cellular carbohydrate metabolic process	4	0.352734	0.0451342	HDAC4, SORBS1, DYRK2, ADIPOQ	743	15	13588	4.87681	1	0.473271	56.1726
GOTERM_BP_FAT	GO:0018904~organic ether metabolic process	7	0.617284	0.0453226	LPL, AGPAT6, CAV1, DGAT1, INSIG1, CAT, PCK1	743	48	13588	2.667	1	0.473034	56.3268
GOTERM_BP_FAT	GO:0035150~regulation of tube size	7	0.617284	0.0453226	CAV1, ADRB1, AGT, NOS3, SOD1, SOD2, TES	743	48	13588	2.667	1	0.473034	56.3268
GOTERM_BP_FAT	GO:0050880~regulation of blood vessel size	7	0.617284	0.0453226	CAV1, ADRB1, AGT, NOS3, SOD1, SOD2, TES	743	48	13588	2.667	1	0.473034	56.3268
UP_SEQ_FEATURE	domain:Protein kinase	39	3.43915	0.0456292	MKNK2, CAMKK2, MAP3K8, CAMK2D, STK39, DYRK2, INSR, SIK2, ADCK5, CDK14, AKT3, SIK3, CDC7, IRAK2, CDK1, PHKG1, STK24, ROCK2, MYO3B, TGFBR2, PIM1, CDK8, PRKCI, RAF1, PIM3, PKDCC, CDK6, PRKCE, DAPK1, PRKD2, TEX14, ICK, MAPK14, HIPK2, GRK6, TNK2, KSR1, LRRK2, MYLK	965	476	16021	1.36025	1	0.988647	56.2714
UP_SEQ_FEATURE	domain:Flavodoxin-like	3	0.26455	0.0461346	TYW1, NOS3, POR	965	6	16021	8.30104	1	0.987315	56.6797
UP_SEQ_FEATURE	domain:SPR	3	0.26455	0.0461346	SPRED2, SPRED1, SPRY4	965	6	16021	8.30104	1	0.987315	56.6797
UP_SEQ_FEATURE	domain:2Fe-2S ferredoxin-type	3	0.26455	0.0461346	XDH, FDX1, AOX1	965	6	16021	8.30104	1	0.987315	56.6797
UP_SEQ_FEATURE	nucleotide phosphate-binding region:ATP	68	5.99647	0.0461628	D5ERTD579E, DICER1, ATP10D, ACSF2, CAMKK2, NOD1, PEX1, MAP3K8, STK39, ITPK1, INSR, SIK2, AKT3, CDK14, SIK3, CDC7, CDK1, NMNAT2, MAGI1, PFKL, ROCK2, STK24, PHKG1, TRPM7, MYO3B, KIF5C, PIM1, PRKCI, CDK8, PIM3, CDK6, DGUOK, PRKCE, HNRNPU, DAPK1, PRKD2, RFC1, EIF4A1, HIPK2, LRRK2, SMARCA2, PFKFB4, MKNK2, NAGK, ACSBG1, CHD9, MOV10, ABCD2, CAMK2D, ABCD3, UCK1, DYRK2, EHD1, MYO1C, PDK4, TGFBR2, GARS, RA…	965	907	16021	1.2447	1	0.985292	56.7023
GOTERM_BP_FAT	GO:0008104~protein localization	53	4.67372	0.046245	SEC24B, VPS37A, AP3S1, SELENBP1, PEX1, VPS13D, TRAK1, RHOB, RANBP2, RAB20, SYNRG, SGOL2, PICK1, IPO9, STX1B, TIMM22, MFN2, CD36, PSEN2, RAB5A, TOMM20, BIN3, MRPL45, SERP2, VPS26A, SNX10, STX8, YWHAZ, CAV1, DERL1, MTX2, STAM2, NFKBIA, ARF6, SUFU, GNPTAB, FOLR1, SH3GLB1, PALM2, RAB11B, LSG1, TMED10, BCL6, EXOC2, MYO1C, IPO13, YWHAB, TRAF3IP2, COG4, YWHAG, RAB1, H2-DMA, TOB1	743	753	13588	1.2872	1	0.478345	57.0743
GOTERM_BP_FAT	GO:0006470~protein amino acid dephosphorylation	12	1.0582	0.0469168	DUSP4, DUSP19, NCEH1, PPM1H, PTPN4, SSH2, PTP4A2, PTPN14, PPM1A, PTPN22, DUSP22, PTPN1	743	114	13588	1.92505	1	0.481698	57.6112
KEGG_PATHWAY	mmu04540:Gap junction	11	0.970018	0.0473021	CDK1, PLCB4, ADRB1, ADCY9, GNAQ, GRB2, SOS1, ADCY5, RAF1, ITPR1, TUBA1C	369	86	5738	1.98897	0.999771	0.305445	44.7288
GOTERM_BP_FAT	GO:0003007~heart morphogenesis	9	0.793651	0.0480739	DLC1, C2CD3, HIF1A, LY6E, ZMIZ1, FGFRL1, TGFBR3, PTCH1, SUFU	743	74	13588	2.22422	1	0.488559	58.521
INTERPRO	IPR017441:Protein kinase, ATP binding site	35	3.08642	0.0481803	MKNK2, CAMKK2, MAP3K8, CAMK2D, STK39, DYRK2, INSR, SIK2, SIK3, CDK14, AKT3, CDC7, IRAK2, CDK1, PHKG1, STK24, ROCK2, MYO3B, TGFBR2, PIM1, CDK8, PRKCI, RAF1, PIM3, CDK6, PRKCE, DAPK1, PRKD2, ICK, MAPK14, HIPK2, GRK6, TNK2, LRRK2, MYLK	962	467	17763	1.38386	1	0.943069	56.0033
GOTERM_BP_FAT	GO:0030335~positive regulation of cell migration	6	0.529101	0.0491599	COL18A1, PRR5, IRS2, HIF1A, RRAS2, IRS1	743	37	13588	2.96563	1	0.494764	59.3581
GOTERM_BP_FAT	GO:0035108~limb morphogenesis	12	1.0582	0.0494432	LMBR1, C2CD3, GNAQ, CHST11, DICER1, PSEN2, FTO, PTCH1, ZBTB16, MECOM, GLI2, PBX2	743	115	13588	1.90832	1	0.495126	59.5739
GOTERM_BP_FAT	GO:0035107~appendage morphogenesis	12	1.0582	0.0494432	LMBR1, C2CD3, GNAQ, CHST11, DICER1, PSEN2, FTO, PTCH1, ZBTB16, MECOM, GLI2, PBX2	743	115	13588	1.90832	1	0.495126	59.5739
UP_SEQ_FEATURE	compositionally biased region:Poly-Pro	29	2.55732	0.0501568	WASF2, TENC1, RANBP9, ATN1, SOS1, GM608, CEBPA, LAPTM4A, SMAD6, DMP1, PTPN14, FZD1, ARID1A, AFF1, LDLRAD3, IRS1, ZFP608, IL6RA, CCDC50, MEF2D, CBLB, TEX2, GTF2I, RIN2, SORT1, MAPK8IP1, KSR1, PBX2, IFFO1, TOB1	965	336	16021	1.43292	1	0.988214	59.8035
GOTERM_BP_FAT	GO:0002791~regulation of peptide secretion	5	0.440917	0.0506617	INHBB, PFKL, SIRT4, ADORA1, CPT1A	743	26	13588	3.51693	1	0.502105	60.4895
GOTERM_BP_FAT	GO:0043392~negative regulation of DNA binding	5	0.440917	0.0506617	IRAK2, HMOX1, NFKBIA, CAT, DDIT3	743	26	13588	3.51693	1	0.502105	60.4895
PIR_SUPERFAMILY	PIRSF000868:14-3-3	3	0.26455	0.0507137	YWHAG, YWHAZ, YWHAB	439	7	8136	7.94273	1	0.99554	52.9331
PIR_SUPERFAMILY	PIRSF000868:14-3-3 protein	3	0.26455	0.0507137	YWHAG, YWHAZ, YWHAB	439	7	8136	7.94273	1	0.99554	52.9331
GOTERM_BP_FAT	GO:0008283~cell proliferation	21	1.85185	0.0507786	GINS1, IRS2, LIPA, PIM1, ZEB2, MALT1, GLI2, PRDX1, LGR4, TGFB2, PROK2, PRKAR2B, AGT, RAC1, VEGFA, TGFBR3, PTCH1, SCARB1, MDM4, CUL1, THPO	743	247	13588	1.55485	1	0.501262	60.5764
INTERPRO	IPR007087:Zinc finger, C2H2-type	48	4.2328	0.0511213	ZEB2, ZBTB16, GLI2, ZKSCAN3, LGR4, ZFP580, ZFP91, BRPF1, ZFP191, A430033K04RIK, 4930402H24RIK, BCL6, ZCCHC6, WNT8B, ZFP239, EGR1, ZBTB7B, KLF6, ZFP53, ZFP423, AEBP2, ZBTB20, KLF9, RREB1, ZFP386, ZHX2, ZFP706, ADNP, ZFP3, ZFP148, MECOM, TANK, ZFP608, FOXP1, GZF1, ZFHX4, ZFP655, SP1, SP2, TRPS1, SP3, BNC2, HIVEP3, ZBTB5, 3110052M02RIK, KLF4, TRIT1, REPIN1	962	681	17763	1.30147	1	0.946749	58.2099
INTERPRO	IPR000308:14-3-3 protein	3	0.26455	0.05121	YWHAG, YWHAZ, YWHAB	962	7	17763	7.91342	1	0.941165	58.2748
INTERPRO	IPR007875:Sprouty	3	0.26455	0.05121	SPRED2, SPRED1, SPRY4	962	7	17763	7.91342	1	0.941165	58.2748
INTERPRO	IPR008254:Flavodoxin/nitric oxide synthase	3	0.26455	0.05121	TYW1, NOS3, POR	962	7	17763	7.91342	1	0.941165	58.2748
INTERPRO	IPR001094:Flavodoxin-like	3	0.26455	0.05121	TYW1, NOS3, POR	962	7	17763	7.91342	1	0.941165	58.2748
UP_SEQ_FEATURE	compositionally biased region:Poly-Ser	32	2.82187	0.0513472	DLC1, SBNO2, PHLPP2, D5ERTD579E, ITSN1, ESYT2, ESYT1, SPRY4, EPC2, SLC1A3, ATN1, NR1D1, PIKFYVE, SYN2, GM608, RANBP2, GPR156, 0610030E20RIK, IRS2, RREB1, BANP, ARID1A, SIX4, NR4A3, AFF1, IRS1, CARD10, MPRIP, ZFHX4, SP3, NFE2L1, LRRK2, RNF111	965	379	16021	1.40176	1	0.987751	60.6864
SP_PIR_KEYWORDS	copper	7	0.617284	0.0515142	SPARC, CP, SOD1, LOXL1, SOD3, AOC3, ENOX1	986	49	17854	2.58679	1	0.331109	52.6764
UP_SEQ_FEATURE	compositionally biased region:Poly-Gly	20	1.76367	0.0515856	CEBPA, GLG1, SBNO2, KAT2B, MAGI1, SMAD6, PTPN14, ALG9, ARHGAP23, IRS1, CAMKK2, ZNRF2, FUBP1, ADPRHL2, GNPTAB, SP3, BTBD3, SMURF1, KSR1, GPATCH8	965	211	16021	1.57366	1	0.986228	60.861
GOTERM_BP_FAT	GO:0016192~vesicle-mediated transport	35	3.08642	0.0517293	SEC24B, CAV1, WASF2, AP3S1, ARF6, ABCA1, ITSN1, RTN3, ELMOD3, CHIC2, TRAPPC6B, RAC1, TMED10, RHOB, SCARB1, EHD1, EXOC2, LY75, SYNRG, TGFBR2, GARS, PRKCI, ERGIC1, STX1B, LRP1, CD36, GAPVD1, RAB1, RAB5A, RIN2, OPHN1, SORT1, MAPK8IP1, CUX1, VPS26A	743	466	13588	1.37356	1	0.506224	61.2757
GOTERM_BP_FAT	GO:0019430~removal of superoxide radicals	3	0.26455	0.052073	SOD1, PRDX1, SOD2	743	7	13588	7.83772	1	0.506939	61.5256
GOTERM_BP_FAT	GO:0006107~oxaloacetate metabolic process	3	0.26455	0.052073	PCX, STAT5B, MDH1	743	7	13588	7.83772	1	0.506939	61.5256
GOTERM_BP_FAT	GO:0010828~positive regulation of glucose transport	3	0.26455	0.052073	SORBS1, PRKCI, ADIPOQ	743	7	13588	7.83772	1	0.506939	61.5256
GOTERM_BP_FAT	GO:0046326~positive regulation of glucose import	3	0.26455	0.052073	SORBS1, PRKCI, ADIPOQ	743	7	13588	7.83772	1	0.506939	61.5256
GOTERM_BP_FAT	GO:0043353~enucleate erythrocyte differentiation	3	0.26455	0.052073	SP1, SP3, MB	743	7	13588	7.83772	1	0.506939	61.5256
BIOCARTA	m_il3Pathway:IL 3 signaling pathway	5	0.440917	0.0522244	FOS, GRB2, SOS1, RAF1, SHC1	109	16	1171	3.35722	0.999942	0.456718	48.4129
SMART	SM00501:BRIGHT	4	0.352734	0.0523654	ARID5B, ARID1A, KDM5A, KDM5B	570	14	9131	4.57694	1	0.822207	51.0637
UP_SEQ_FEATURE	metal ion-binding site:Manganese 2	5	0.440917	0.0529251	PHLPP2, PRUNE, PEPD, PPM1A, PPTC7	965	24	16021	3.45877	1	0.985964	61.8286
UP_SEQ_FEATURE	binding site:Substrate; via amide nitrogen	5	0.440917	0.0529251	XDH, ACADM, ECHS1, HIBCH, PCK1	965	24	16021	3.45877	1	0.985964	61.8286
UP_SEQ_FEATURE	metal ion-binding site:Manganese 1	5	0.440917	0.0529251	PHLPP2, PRUNE, PEPD, PPM1A, PPTC7	965	24	16021	3.45877	1	0.985964	61.8286
GOTERM_BP_FAT	GO:0001829~trophectodermal cell differentiation	4	0.352734	0.053363	SP1, SP3, JUNB, CITED2	743	16	13588	4.57201	1	0.514079	62.4501
GOTERM_BP_FAT	GO:0007160~cell-matrix adhesion	7	0.617284	0.0536227	DLC1, SORBS1, TRPM7, AGT, ITGB6, COL5A3, BCL2L11	743	50	13588	2.56032	1	0.514179	62.6337
UP_SEQ_FEATURE	domain:Rho-GAP	8	0.705467	0.053868	DLC1, PRR5, ARHGAP19, OPHN1, ARHGAP11A, ARHGAP29, ARHGAP24, ARHGAP23	965	57	16021	2.33012	1	0.98525	62.4961
GOTERM_BP_FAT	GO:0006733~oxidoreduction coenzyme metabolic process	6	0.529101	0.0541723	NMNAT2, H6PD, RPIA, HIBADH, COQ5, MDH1	743	38	13588	2.88758	1	0.516216	63.0194
GOTERM_BP_FAT	GO:0007010~cytoskeleton organization	26	2.29277	0.0545799	DLC1, LIMA1, AGFG1, WASF2, DAAM1, PRR5, SORBS1, RAC1, PALM2, BCL6, SHC1, SH2B2, TES, TRPM7, ROCK2, PRKCI, RAF1, SOD1, NCK2, EPB4.1L1, NAV1, KRT14, MYH11, SGCD, OPHN1, DIAP1	743	326	13588	1.45855	1	0.517286	63.303
GOTERM_BP_FAT	GO:0050678~regulation of epithelial cell proliferation	8	0.705467	0.0550667	B4GALT1, NME2, GRN, VEGFA, TGFBR3, PTCH1, FGF1, FOXP1	743	63	13588	2.32229	1	0.518867	63.639
GOTERM_BP_FAT	GO:0051098~regulation of binding	10	0.881834	0.0567131	IRAK2, HMOX1, HIPK2, TGFBR3, CALM3, NFKBIA, MALT1, CAT, BRD4, DDIT3	743	90	13588	2.032	1	0.527946	64.7542
GOTERM_BP_FAT	GO:0051048~negative regulation of secretion	5	0.440917	0.0570033	INHBB, PFKL, HMOX1, SIRT4, ADORA1	743	27	13588	3.38667	1	0.52818	64.9473
SP_PIR_KEYWORDS	prenylation	14	1.23457	0.0576063	GBP5, LMNA, PEX19, RRAS2, RAB1, PTP4A2, RAC1, RAB5A, PALM2, RAB11B, RHOB, RHOC, RAB20, DNAJA2	986	145	17854	1.74831	1	0.358203	56.7993
SP_PIR_KEYWORDS	SH2 domain	11	0.970018	0.0578366	TNS4, GRB10, CBLB, GRB2, STAT5B, RIN2, SHC1, SH2B2, STAT1, TENC1, BCAR3	986	103	17854	1.93381	1	0.354602	56.9484
SP_PIR_KEYWORDS	Flavoprotein	11	0.970018	0.0578366	XDH, GPD2, FMO5, ACADM, AIFM2, MICAL3, AOX1, SMOX, QSOX2, POR, ACOX3	986	103	17854	1.93381	1	0.354602	56.9484
SP_PIR_KEYWORDS	calmodulin-binding	11	0.970018	0.0578366	MYO1C, TRPV1, PHKG1, PDE1A, MYH11, CAMK2D, NOS3, MARCKS, MYLK, CAMKK2, DAPK1	986	103	17854	1.93381	1	0.354602	56.9484
GOTERM_BP_FAT	GO:0033673~negative regulation of kinase activity	7	0.617284	0.0580959	DUSP19, CAV1, GADD45G, SPRED2, FABP4, SPRED1, SPRY4	743	51	13588	2.51012	1	0.533499	65.6657
GOTERM_BP_FAT	GO:0009266~response to temperature stimulus	7	0.617284	0.0580959	ACADM, ADRB1, TRPV1, AGT, TRPV3, HSPA1B, SOD1	743	51	13588	2.51012	1	0.533499	65.6657
GOTERM_BP_FAT	GO:0006469~negative regulation of protein kinase activity	7	0.617284	0.0580959	DUSP19, CAV1, GADD45G, SPRED2, FABP4, SPRED1, SPRY4	743	51	13588	2.51012	1	0.533499	65.6657
UP_SEQ_FEATURE	nucleotide phosphate-binding region:FAD	8	0.705467	0.0582285	XDH, GPD2, FMO5, ACADM, AIFM2, MICAL3, NOS3, POR	965	58	16021	2.28994	1	0.988177	65.4423
GOTERM_BP_FAT	GO:0009100~glycoprotein metabolic process	14	1.23457	0.0587001	B4GALT1, GALNT2, GANAB, MANBA, NGLY1, ST3GAL1, MAN2A1, HIF1A, BGN, ST3GAL6, TRAK1, PSEN2, CHST11, EXT1	743	147	13588	1.74172	1	0.535673	66.0569
SMART	SM00165:UBA	7	0.617284	0.0588291	CBLB, VPS13D, UBE2K, NBR1, USP24, SIK2, SIK3	570	45	9131	2.49189	1	0.826612	55.3176
GOTERM_BP_FAT	GO:0009108~coenzyme biosynthetic process	8	0.705467	0.0590567	NMNAT2, DBT, MLYCD, PDK4, LIAS, DLAT, COQ5, MOCS1	743	64	13588	2.286	1	0.536283	66.2859
GOTERM_BP_FAT	GO:0001776~leukocyte homeostasis	6	0.529101	0.0594698	STAT5B, SH2B2, SOD1, MECOM, BCL2L11, TGFB2	743	39	13588	2.81354	1	0.537235	66.5493
INTERPRO	IPR000387:Protein-tyrosine phosphatase	9	0.793651	0.0595487	DUSP4, DUSP19, PTPN4, SSH2, PTP4A2, PTPN14, PTPN22, DUSP22, PTPN1	962	78	17763	2.13054	1	0.95902	63.971
GOTERM_BP_FAT	GO:0006605~protein targeting	13	1.14638	0.0597665	YWHAZ, IPO13, MTX2, PICK1, YWHAB, NFKBIA, IPO9, MFN2, YWHAG, FOLR1, TRAK1, TOMM20, TOB1	743	133	13588	1.78755	1	0.537463	66.7373
GOTERM_BP_FAT	GO:0060173~limb development	12	1.0582	0.0604631	LMBR1, C2CD3, GNAQ, CHST11, DICER1, PSEN2, FTO, PTCH1, ZBTB16, MECOM, GLI2, PBX2	743	119	13588	1.84417	1	0.540133	67.1747
GOTERM_BP_FAT	GO:0006869~lipid transport	12	1.0582	0.0604631	CD36, PLIN2, TNRC18, OSBPL9, PPARG, ATP10D, OSBPL11, SCARB1, ABCA1, ABCA4, SCP2, PLTP	743	119	13588	1.84417	1	0.540133	67.1747
GOTERM_BP_FAT	GO:0048736~appendage development	12	1.0582	0.0604631	LMBR1, C2CD3, GNAQ, CHST11, DICER1, PSEN2, FTO, PTCH1, ZBTB16, MECOM, GLI2, PBX2	743	119	13588	1.84417	1	0.540133	67.1747
INTERPRO	IPR001841:Zinc finger, RING-type	23	2.02822	0.0614249	DTX4, DTX2, TRIM27, LNX2, PDZRN3, TRIM25, MYLIP, LNX1, ZNRF2, RNF125, CBLB, RNF150, RNF7, MGRN1, TRIM69, SIAH1A, TRIM6, RNF11, RNF24, MDM4, RNF122, CHD3, RNF111	962	286	17763	1.48492	1	0.958772	65.1476
UP_SEQ_FEATURE	site:Interaction with phosphoserine on interacting protein	3	0.26455	0.0620567	YWHAG, YWHAZ, YWHAB	965	7	16021	7.11517	1	0.990022	67.8476
GOTERM_BP_FAT	GO:0007178~transmembrane receptor protein serine/threonine kinase signaling pathway	9	0.793651	0.0620728	ID1, SMAD6, HIPK2, TGFBR2, PALM2, TGFBR3, DUSP22, TOB1, TGFB2	743	78	13588	2.11016	1	0.548251	68.1648
GOTERM_BP_FAT	GO:0045766~positive regulation of angiogenesis	4	0.352734	0.0622553	BTG1, RHOB, NOS3, CX3CL1	743	17	13588	4.30306	1	0.547748	68.2753
GOTERM_BP_FAT	GO:0046888~negative regulation of hormone secretion	4	0.352734	0.0622553	INHBB, PFKL, SIRT4, ADORA1	743	17	13588	4.30306	1	0.547748	68.2753
GOTERM_BP_FAT	GO:0051240~positive regulation of multicellular organismal process	15	1.32275	0.0623116	B4GALT1, CAV1, TRPV1, STAT5B, CX3CL1, SOD1, TGFB2, FOXS1, PROK2, ADRB1, NOD1, SLC1A3, AGT, PSEN2, GPAM	743	163	13588	1.68295	1	0.546499	68.3093
SP_PIR_KEYWORDS	coiled coil	111	9.78836	0.0624388	PLXNA2, CCDC85B, ADCY5, 1700034F02RIK, AMOTL1, ITSN1, AMOTL2, ACBD5, N4BP2L2, CHIC2, WIBG, MTUS1, DISC1, MATN2, ROCK2, SGOL2, BAIAP2, KIF5C, PSD3, OLFML2A, NAV3, HNRNPU, PTRF, NAV1, KRT14, COL1A2, BIN3, LRRK2, STX8, LMBR1, TNRC18, AFAP1L2, DAAM1, TMCC3, EIF3A, LAMB3, HEXIM2, TRIM69, IQSEC1, ANGPTL4, COL18A1, GPR156, DIXDC1, NRBF2, TMEM120B, TPD52L2, PMF1, ZFP608, MPRIP, HDAC4, ZFHX4, AW554918, HI…	986	1732	17854	1.16047	1	0.372562	59.8296
GOTERM_BP_FAT	GO:0016042~lipid catabolic process	13	1.14638	0.0625525	LPL, PLA2G16, NCEH1, ACADM, LIPA, EHHADH, ADIPOQ, ACOX3, HADHB, PNPLA8, NAPEPLD, PLA2G6, SCARB1	743	134	13588	1.77421	1	0.546351	68.4544
GOTERM_BP_FAT	GO:0019320~hexose catabolic process	7	0.617284	0.0627857	LDHA, PFKL, H6PD, DLAT, RPIA, HIBADH, MDH1	743	52	13588	2.46185	1	0.546161	68.5942
GOTERM_BP_FAT	GO:0048193~Golgi vesicle transport	7	0.617284	0.0627857	SEC24B, CHIC2, RAB1, PRKCI, TMED10, CUX1, ERGIC1	743	52	13588	2.46185	1	0.546161	68.5942
GOTERM_BP_FAT	GO:0006007~glucose catabolic process	7	0.617284	0.0627857	LDHA, PFKL, H6PD, DLAT, RPIA, HIBADH, MDH1	743	52	13588	2.46185	1	0.546161	68.5942
GOTERM_BP_FAT	GO:0046164~alcohol catabolic process	8	0.705467	0.0632202	GPD1, LDHA, PFKL, H6PD, DLAT, RPIA, HIBADH, MDH1	743	65	13588	2.25083	1	0.547154	68.8533
GOTERM_BP_FAT	GO:0030334~regulation of cell migration	10	0.881834	0.0634943	COL18A1, PRR5, IRS2, HIF1A, CLIC4, RRAS2, RAC1, TGFBR3, IRS1, ADORA1	743	92	13588	1.98783	1	0.547201	69.0157
GOTERM_BP_FAT	GO:0010035~response to inorganic substance	10	0.881834	0.0634943	XDH, CAV1, SLC1A3, MT1, CAT, SOD1, PPP1R15B, PRDX1, DDIT3, SOD2	743	92	13588	1.98783	1	0.547201	69.0157
SP_PIR_KEYWORDS	palmitate	18	1.5873	0.0637228	DNAJC5B, CAV1, SGMS2, ADORA1, NTSR2, STOM, TSPAN12, CD36, ADRB1, CHIC2, GNAQ, F3, GRK6, PALM2, RHOB, NOS3, SCARB2, SNAP25	986	206	17854	1.58221	1	0.373959	60.6009
GOTERM_BP_FAT	GO:0019362~pyridine nucleotide metabolic process	5	0.440917	0.0637494	NMNAT2, H6PD, RPIA, HIBADH, MDH1	743	28	13588	3.26572	1	0.547139	69.1661
GOTERM_BP_FAT	GO:0019220~regulation of phosphate metabolic process	24	2.1164	0.0651691	IRAK2, CAV1, HCLS1, TGFBR2, PICK1, ZEB2, PRKCE, SOD1, IRS1, ADORA1, SPRY4, CARD10, PRKAR2B, ZFP91, DUSP19, RAC1, PSEN2, GADD45G, SPRED2, FABP4, PPP2R4, SHC1, SPRED1, FGF1	743	301	13588	1.45818	1	0.553779	69.9906
GOTERM_BP_FAT	GO:0051174~regulation of phosphorus metabolic process	24	2.1164	0.0651691	IRAK2, CAV1, HCLS1, TGFBR2, PICK1, ZEB2, PRKCE, SOD1, IRS1, ADORA1, SPRY4, CARD10, PRKAR2B, ZFP91, DUSP19, RAC1, PSEN2, GADD45G, SPRED2, FABP4, PPP2R4, SHC1, SPRED1, FGF1	743	301	13588	1.45818	1	0.553779	69.9906
KEGG_PATHWAY	mmu04110:Cell cycle	14	1.23457	0.0655418	CDC7, CDK1, YWHAZ, RBL1, YWHAB, CDK6, CDC16, CDC27, TGFB2, YWHAG, CDKN2B, CCND2, GADD45G, CUL1	369	128	5738	1.7008	0.999992	0.386541	56.371
INTERPRO	IPR013328:Dehydrogenase, multihelical	3	0.26455	0.0658798	GPD1, EHHADH, HIBADH	962	8	17763	6.92425	1	0.963752	67.7985
INTERPRO	IPR013625:Tensin phosphotyrosine-binding domain	3	0.26455	0.0658798	TNS4, TNS1, TENC1	962	8	17763	6.92425	1	0.963752	67.7985
INTERPRO	IPR007197:Radical SAM	3	0.26455	0.0658798	TYW1, LIAS, MOCS1	962	8	17763	6.92425	1	0.963752	67.7985
INTERPRO	IPR000837:Fos transforming protein	3	0.26455	0.0658798	FOS, ATF3, FOSL2	962	8	17763	6.92425	1	0.963752	67.7985
GOTERM_BP_FAT	GO:0032446~protein modification by small protein conjugation	9	0.793651	0.0659314	RNF7, MGRN1, NEDD4, SIAH1A, UBE4B, BIRC6, SMURF1, UBE2H, LNX1	743	79	13588	2.08345	1	0.556571	70.4247
SMART	SM00101:14_3_3	3	0.26455	0.0660495	YWHAG, YWHAZ, YWHAB	570	7	9131	6.86541	1	0.833916	59.6636
GOTERM_BP_FAT	GO:0006098~pentose-phosphate shunt	3	0.26455	0.066969	H6PD, RPIA, HIBADH	743	8	13588	6.85801	1	0.560867	71.006
GOTERM_BP_FAT	GO:0008593~regulation of Notch signaling pathway	3	0.26455	0.066969	IL6ST, NFKBIA, JAG1	743	8	13588	6.85801	1	0.560867	71.006
GOTERM_BP_FAT	GO:0019432~triglyceride biosynthetic process	3	0.26455	0.066969	AGPAT6, DGAT1, PCK1	743	8	13588	6.85801	1	0.560867	71.006
SP_PIR_KEYWORDS	duplication	12	1.0582	0.0674356	COL4A2, COL4A1, PLXNA2, TNC, ABCA1, PRKCE, ANXA2, PRKAR2B, TNFRSF1A, UBC, FBXW2, UBB, CUX1	986	120	17854	1.81075	1	0.386588	62.7543
GOTERM_BP_FAT	GO:0016567~protein ubiquitination	8	0.705467	0.0675579	MGRN1, NEDD4, SIAH1A, UBE4B, BIRC6, SMURF1, UBE2H, LNX1	743	66	13588	2.21673	1	0.56261	71.3311
UP_SEQ_FEATURE	domain:Fibronectin type-III 9	4	0.352734	0.06765	TNR, TNC, FNDC3A, FNDC3B	965	16	16021	4.15052	1	0.992564	71.0795
GOTERM_BP_FAT	GO:0051348~negative regulation of transferase activity	7	0.617284	0.0676923	DUSP19, CAV1, GADD45G, SPRED2, FABP4, SPRED1, SPRY4	743	53	13588	2.4154	1	0.561825	71.4049
UP_SEQ_FEATURE	domain:PID	5	0.440917	0.0678098	ANKS1, RABGAP1L, SHC1, MAPK8IP1, TBC1D1	965	26	16021	3.19271	1	0.991638	71.1671
INTERPRO	IPR000198:RhoGAP	8	0.705467	0.0694126	DLC1, PRR5, ARHGAP19, OPHN1, ARHGAP11A, ARHGAP29, ARHGAP24, ARHGAP23	962	67	17763	2.20474	1	0.966372	69.7648
KEGG_PATHWAY	mmu05014:Amyotrophic lateral sclerosis (ALS)	8	0.705467	0.0702961	TNFRSF1A, DERL1, CASP9, MAPK14, RAC1, RAB5A, CAT, SOD1	369	57	5738	2.18248	0.999997	0.396128	59.0108
GOTERM_BP_FAT	GO:0046578~regulation of Ras protein signal transduction	16	1.41093	0.0705021	AGFG1, PSD3, RABGAP1L, AKAP13, ARHGEF12, ITSN1, ARHGEF10, TBC1D16, SOS1, PLEKHG6, TBC1D13, TBC1D4, BCL6, TBC1D1, IQSEC1, NET1	743	181	13588	1.61662	1	0.575589	72.9056
GOTERM_BP_FAT	GO:0006790~sulfur metabolic process	10	0.881834	0.070769	BGN, SULF2, CHST11, STAT5B, LIAS, GSTT2, SEPP1, SOD1, EXT1, SOD2	743	94	13588	1.94553	1	0.575491	73.0443
GOTERM_BP_FAT	GO:0006879~cellular iron ion homeostasis	5	0.440917	0.0708938	HIF1A, FXN, ACO1, SOD1, FTH1	743	29	13588	3.15311	1	0.574637	73.1089
GOTERM_BP_FAT	GO:0042733~embryonic digit morphogenesis	5	0.440917	0.0708938	LMBR1, C2CD3, GNAQ, CHST11, GLI2	743	29	13588	3.15311	1	0.574637	73.1089
INTERPRO	IPR008160:Collagen triple helix repeat	9	0.793651	0.0711459	COL18A1, COL4A2, COL4A1, COL6A3, COL1A2, COL15A1, COL6A1, COL5A3, ADIPOQ	962	81	17763	2.05163	1	0.965776	70.6876
GOTERM_BP_FAT	GO:0034614~cellular response to reactive oxygen species	4	0.352734	0.0717844	CAT, SOD1, PRDX1, SOD2	743	18	13588	4.064	1	0.577839	73.5656
KEGG_PATHWAY	mmu00760:Nicotinate and nicotinamide metabolism	5	0.440917	0.0723545	NMNAT2, NT5C3, NT5C2, AOX1, NNMT	369	25	5738	3.11003	0.999998	0.393313	60.1075
GOTERM_BP_FAT	GO:0046365~monosaccharide catabolic process	7	0.617284	0.0728154	LDHA, PFKL, H6PD, DLAT, RPIA, HIBADH, MDH1	743	54	13588	2.37067	1	0.581725	74.0851
SP_PIR_KEYWORDS	alternative promoter usage	5	0.440917	0.0730977	COL18A1, LIMA1, MECOM, ST5, MYLK	986	29	17854	3.12198	1	0.407289	65.8287
UP_SEQ_FEATURE	region of interest:Substrate binding	13	1.14638	0.0733511	GPD1, ACADM, GARS, NPL, ECHS1, GPCPD1, NAGK, PCK1, PCX, NT5C3, NT5C2, CPA2, TRIT1	965	125	16021	1.72662	1	0.993637	74.0565
GOTERM_BP_FAT	GO:0006633~fatty acid biosynthetic process	9	0.793651	0.0740845	ACSM3, SCD1, SCD2, MLYCD, FA2H, PRKAG2, FADS3, LTC4S, QK	743	81	13588	2.032	1	0.586772	74.7114
GOTERM_BP_FAT	GO:0016052~carbohydrate catabolic process	9	0.793651	0.0740845	GPD1, LDHA, PFKL, H6PD, DLAT, RPIA, HIBADH, CHIT1, MDH1	743	81	13588	2.032	1	0.586772	74.7114
GOTERM_BP_FAT	GO:0042325~regulation of phosphorylation	23	2.02822	0.0745002	IRAK2, CAV1, HCLS1, TGFBR2, PICK1, ZEB2, PRKCE, SOD1, IRS1, ADORA1, SPRY4, CARD10, PRKAR2B, ZFP91, DUSP19, RAC1, PSEN2, GADD45G, SPRED2, FABP4, SHC1, SPRED1, FGF1	743	290	13588	1.45043	1	0.587397	74.9134
INTERPRO	IPR000387:Dual-specific/protein-tyrosine phosphatase, conserved region	9	0.793651	0.0752965	DUSP4, DUSP19, PTPN4, SSH2, PTP4A2, PTPN14, PTPN22, DUSP22, PTPN1	962	82	17763	2.02661	1	0.969018	72.7911
KEGG_PATHWAY	mmu00230:Purine metabolism	16	1.41093	0.0772945	XDH, GDA, ADCY5, AK2, PDE4D, ZNRD1, DGUOK, NME2, POLE4, PRUNE, ADCY9, NT5C3, PDE1A, PDE4B, NT5C2, ENTPD5	369	157	5738	1.58473	0.999999	0.402765	62.6305
GOTERM_BP_FAT	GO:0006886~intracellular protein transport	22	1.94004	0.0775408	SEC24B, YWHAZ, STX8, DERL1, IPO13, MTX2, STAM2, PICK1, YWHAB, NFKBIA, AP3S1, IPO9, STX1B, MFN2, YWHAG, FOLR1, RAB1, TRAK1, TOMM20, TMED10, MRPL45, TOB1	743	276	13588	1.45774	1	0.601134	76.3455
GOTERM_BP_FAT	GO:0051726~regulation of cell cycle	18	1.5873	0.0776287	CDK1, FOXK1, ROCK2, STAT5B, RPL24, CCNG2, JUNB, CITED2, TGFB2, ZFP655, CCND2, MAPK14, GADD45G, MNT, RHOB, APBB2, ZWILCH, HSPA8	743	214	13588	1.53824	1	0.600073	76.3857
KEGG_PATHWAY	mmu04142:Lysosome	13	1.14638	0.0781186	ARSB, LIPA, LAPTM4A, MFSD8, PLA2G15, AP3S1, ACP2, ASAH1, MANBA, SLC17A5, GNPTAB, SORT1, SCARB2	369	119	5738	1.69875	0.999999	0.395018	63.0368
GOTERM_BP_FAT	GO:0051100~negative regulation of binding	5	0.440917	0.0784289	IRAK2, HMOX1, NFKBIA, CAT, DDIT3	743	30	13588	3.048	1	0.602503	76.7489
KEGG_PATHWAY	mmu00630:Glyoxylate and dicarboxylate metabolism	4	0.352734	0.0786443	ACO2, ACO1, CS, MDH1	369	16	5738	3.88753	0.999999	0.386534	63.2939
SP_PIR_KEYWORDS	iron	25	2.20459	0.08077	XDH, FDX1, SFXN1, SFXN5, CYP4F39, FTH1, TYW1, HMOX1, NOS3, LIAS, CAT, CYP2AB1, KDM5A, KDM5B, MB, MOCS1, SCD1, SCD2, ACO2, ACO1, FA2H, CYB5B, AOX1, JMJD1C, KDM6B	986	321	17854	1.41024	1	0.435262	69.6193
SP_PIR_KEYWORDS	phosphotransferase	12	1.0582	0.0809776	CDK1, PRKAR2B, NME2, MAGI1, PFKL, ROCK2, PHKG1, MAPK14, PIM1, PRKCI, CDK6, PRKCE	986	124	17854	1.75234	1	0.43121	69.7162
INTERPRO	IPR014352:FERM/acyl-CoA-binding protein, 3-helical bundle	6	0.529101	0.0810188	EPB4.1L1, PTPN4, PTPN14, MYLIP, ACBD5, ACBD4	962	43	17763	2.57646	1	0.973819	75.4594
SP_PIR_KEYWORDS	extracellular matrix	18	1.5873	0.0811067	COL18A1, COL4A2, COL4A1, TNC, DMP1, ADAMTS15, COL15A1, SPARC, ANXA2, LAMB3, BGN, TNR, COL6A3, COL1A2, TGFBR3, COL6A1, ANGPTL4, WNT8B	986	213	17854	1.53021	1	0.42693	69.7763
UP_SEQ_FEATURE	cross-link:Glycyl lysine isopeptide (Lys-Gly) (interchain with G-Cter in ubiquitin)	16	1.41093	0.0816022	CDK1, MCL1, ACO2, TNRC18, NFKBIA, FOS, HIF1A, PEX1, UBC, CALM3, HIST1H3E, GUF1, UBB, RBM25, CUL1, KLF4, DIAP1	965	168	16021	1.58115	1	0.995953	77.8573
INTERPRO	IPR001041:Ferredoxin	3	0.26455	0.0817397	XDH, FDX1, AOX1	962	9	17763	6.15489	1	0.971968	75.7776
INTERPRO	IPR000089:Biotin/lipoyl attachment	3	0.26455	0.0817397	DBT, PCX, DLAT	962	9	17763	6.15489	1	0.971968	75.7776
INTERPRO	IPR016038:Thiolase-like, subgroup	3	0.26455	0.0817397	ACAA1A, ACAA1B, SCP2	962	9	17763	6.15489	1	0.971968	75.7776
GOTERM_BP_FAT	GO:0006801~superoxide metabolic process	4	0.352734	0.0819209	SOD1, PRDX1, SOD3, SOD2	743	19	13588	3.85011	1	0.617703	78.2733
KEGG_PATHWAY	mmu04270:Vascular smooth muscle contraction	13	1.14638	0.0820463	ROCK2, ADCY5, RAF1, PRKCE, ARHGEF12, ITPR1, PLCB4, GNAQ, ADCY9, MYH11, PLA2G6, CALM3, MYLK	369	120	5738	1.6846	1	0.389621	64.9183
GOTERM_BP_FAT	GO:0015031~protein transport	45	3.96825	0.0824038	SEC24B, STX8, YWHAZ, DERL1, STAM2, MTX2, VPS37A, NFKBIA, AP3S1, ARF6, SELENBP1, GNPTAB, PEX1, FOLR1, TRAK1, LSG1, RAB11B, RHOB, TMED10, RANBP2, RAB20, EXOC2, SYNRG, MYO1C, IPO13, PICK1, YWHAB, IPO9, STX1B, TIMM22, TRAF3IP2, MFN2, COG4, YWHAG, CD36, RAB1, PSEN2, RAB5A, TOMM20, SERP2, MRPL45, H2-DMA, VPS26A, SNX10, TOB1	743	651	13588	1.26415	1	0.618479	78.4765
KEGG_PATHWAY	mmu04010:MAPK signaling pathway	24	2.1164	0.0826264	GRB2, TGFBR2, PPM1A, MKNK2, RAF1, HSPA1B, MECOM, DDIT3, TGFB2, FOS, DUSP4, TNFRSF1A, ELK4, SOS1, MAPK14, RRAS2, MAP3K8, RAC1, GADD45G, PLA2G6, MAPK8IP1, FGF1, HSPA8, AKT3	369	265	5738	1.40831	1	0.382007	65.1886
GOTERM_BP_FAT	GO:0016051~carbohydrate biosynthetic process	9	0.793651	0.08282	GPD2, B4GALT1, GPD1, PCX, ATF3, GBE1, PHKG1, CHST11, PCK1	743	83	13588	1.98304	1	0.61894	78.6502
GOTERM_BP_FAT	GO:0048706~embryonic skeletal system development	9	0.793651	0.08282	TAPT1, HOXA2, SP1, SP3, HOXD3, SIX1, CHST11, TGFBR2, SIX4	743	83	13588	1.98304	1	0.61894	78.6502
GOTERM_BP_FAT	GO:0002792~negative regulation of peptide secretion	3	0.26455	0.0830654	INHBB, PFKL, SIRT4	743	9	13588	6.09601	1	0.618609	78.752
GOTERM_BP_FAT	GO:0046676~negative regulation of insulin secretion	3	0.26455	0.0830654	INHBB, PFKL, SIRT4	743	9	13588	6.09601	1	0.618609	78.752
GOTERM_BP_FAT	GO:0033002~muscle cell proliferation	3	0.26455	0.0830654	AGT, TGFBR3, TGFB2	743	9	13588	6.09601	1	0.618609	78.752
GOTERM_BP_FAT	GO:0001570~vasculogenesis	6	0.529101	0.0834836	CAV1, ZMIZ1, TGFBR2, JUNB, QK, CITED2	743	43	13588	2.55182	1	0.619076	78.9244
GOTERM_BP_FAT	GO:0044242~cellular lipid catabolic process	7	0.617284	0.0837075	LPL, ACADM, NAPEPLD, EHHADH, ADIPOQ, ACOX3, HADHB	743	56	13588	2.286	1	0.618649	79.0162
SP_PIR_KEYWORDS	nad	15	1.32275	0.084331	XDH, GPD1, NMNAT2, LDHA, EHHADH, SIRT4, HIBADH, ART3, H6PD, HSDL2, AOX1, AHCYL2, ALDH9A1, MDH1, ENOX1	986	169	17854	1.60718	1	0.435241	71.2424
GOTERM_BP_FAT	GO:0016311~dephosphorylation	13	1.14638	0.0844478	NCEH1, PTPN4, SSH2, PPM1A, PTPN14, DUSP22, PTPN22, DUSP4, DUSP19, PPM1H, PTP4A2, SYNJ2, PTPN1	743	141	13588	1.68613	1	0.620582	79.3169
GOTERM_BP_FAT	GO:0045859~regulation of protein kinase activity	16	1.41093	0.0844754	IRAK2, CAV1, TGFBR2, PICK1, ZEB2, SOD1, ADORA1, SPRY4, CARD10, DUSP19, PSEN2, GADD45G, SPRED2, FABP4, SHC1, SPRED1	743	186	13588	1.57316	1	0.619263	79.3281
SP_PIR_KEYWORDS	antioxidant	3	0.26455	0.0845765	SOD1, PRDX1, SOD3	986	9	17854	6.03584	1	0.43152	71.3513
UP_SEQ_FEATURE	zinc finger region:RING-type; atypical	5	0.440917	0.084617	DTX4, RNF150, RNF122, ZNRF2, RNF111	965	28	16021	2.96466	1	0.996238	79.1099
INTERPRO	IPR018957:Zinc finger, C3HC4 RING-type	18	1.5873	0.0860057	DTX4, DTX2, TRIM27, LNX2, PDZRN3, TRIM25, ZNRF2, LNX1, RNF125, CBLB, RNF150, MGRN1, TRIM69, TRIM6, RNF11, RNF24, RNF122, RNF111	962	219	17763	1.51764	1	0.974466	77.5823
GOTERM_BP_FAT	GO:0046364~monosaccharide biosynthetic process	5	0.440917	0.0863454	GPD2, GPD1, PCX, ATF3, PCK1	743	31	13588	2.94968	1	0.626246	80.0694
GOTERM_BP_FAT	GO:0007411~axon guidance	10	0.881834	0.0868136	ALCAM, HOXA2, NRP1, RAC1, KIF5C, RPL24, APBB2, GLI2, SLIT3, TGFB2	743	98	13588	1.86612	1	0.626894	80.251
GOTERM_BP_FAT	GO:0002521~leukocyte differentiation	13	1.14638	0.0879222	EGR1, CEBPA, TGFBR2, STAT5B, PTPN22, MALT1, FOXP1, SP3, PSEN2, GADD45G, CASP8, BCL6, H2-DMA	743	142	13588	1.67426	1	0.630354	80.6749
KEGG_PATHWAY	mmu05212:Pancreatic cancer	9	0.793651	0.0883088	CASP9, RAC1, TGFBR2, VEGFA, RAF1, CDK6, STAT1, AKT3, TGFB2	369	72	5738	1.94377	1	0.393366	67.7371
SP_PIR_KEYWORDS	blocked amino end	5	0.440917	0.0889497	ACTB, CAV1, LMNA, ARF6, MARCKS	986	31	17854	2.92057	1	0.443946	73.2277
GOTERM_BP_FAT	GO:0050727~regulation of inflammatory response	7	0.617284	0.0894737	ZFP36, TNFRSF1A, SBNO2, STAT5B, FABP4, BCL6, ADORA1	743	57	13588	2.2459	1	0.635673	81.2537
GOTERM_BP_FAT	GO:0031589~cell-substrate adhesion	7	0.617284	0.0894737	DLC1, SORBS1, TRPM7, AGT, ITGB6, COL5A3, BCL2L11	743	57	13588	2.2459	1	0.635673	81.2537
BIOCARTA	m_ngfPathway:Nerve growth factor pathway (NGF)	5	0.440917	0.0898611	FOS, GRB2, SOS1, RAF1, SHC1	109	19	1171	2.82714	1	0.635068	68.7118
BIOCARTA	m_arenrf2Pathway:Oxidative Stress Induced Gene Expression Via Nrf2	5	0.440917	0.0898611	FOS, UGT1A6B, HMOX1, UGT1A6A, MAPK14, POR	109	19	1171	2.82714	1	0.635068	68.7118
GOTERM_BP_FAT	GO:0040017~positive regulation of locomotion	6	0.529101	0.0901793	COL18A1, PRR5, IRS2, HIF1A, RRAS2, IRS1	743	44	13588	2.49382	1	0.637286	81.5115
UP_SEQ_FEATURE	region of interest:Heparin-binding	4	0.352734	0.0902816	LPL, FGF1, THBS2, CYR61	965	18	16021	3.68935	1	0.99707	81.2849
GOTERM_BP_FAT	GO:0045184~establishment of protein localization	45	3.96825	0.0903824	SEC24B, STX8, YWHAZ, DERL1, STAM2, MTX2, VPS37A, NFKBIA, AP3S1, ARF6, SELENBP1, GNPTAB, PEX1, FOLR1, TRAK1, LSG1, RAB11B, RHOB, TMED10, RANBP2, RAB20, EXOC2, SYNRG, MYO1C, IPO13, PICK1, YWHAB, IPO9, STX1B, TIMM22, TRAF3IP2, MFN2, COG4, YWHAG, CD36, RAB1, PSEN2, RAB5A, TOMM20, SERP2, MRPL45, H2-DMA, VPS26A, SNX10, TOB1	743	656	13588	1.25451	1	0.636742	81.5851
INTERPRO	IPR001932:Protein phosphatase 2C-related	4	0.352734	0.0906893	PHLPP2, PPM1H, PPM1A, PPTC7	962	20	17763	3.69293	1	0.977068	79.4177
UP_SEQ_FEATURE	domain:SH2	10	0.881834	0.0914369	TNS4, GRB10, GRB2, STAT5B, RIN2, SHC1, SH2B2, STAT1, TENC1, BCAR3	965	90	16021	1.84467	1	0.996891	81.7014
SP_PIR_KEYWORDS	collagen	9	0.793651	0.0915922	COL18A1, COL4A2, COL4A1, COL6A3, COL1A2, COL15A1, COL6A1, COL5A3, ADIPOQ	986	84	17854	1.94009	1	0.449356	74.3055
GOTERM_BP_FAT	GO:0006637~acyl-CoA metabolic process	4	0.352734	0.0926328	DBT, EHHADH, ACOT2, SCP2	743	20	13588	3.6576	1	0.644829	82.3821
GOTERM_BP_FAT	GO:0007566~embryo implantation	4	0.352734	0.0926328	KLF9, GRN, TGFBR2, SOD1	743	20	13588	3.6576	1	0.644829	82.3821
INTERPRO	IPR019748:FERM central domain	6	0.529101	0.0943402	EPB4.1L1, FRMD8, PTPN4, PTPN14, FERMT1, MYLIP	962	45	17763	2.46195	1	0.978379	80.7495
SP_PIR_KEYWORDS	cell cycle control	4	0.352734	0.0948869	CDK1, CCND2, MAPK14, CDK6	986	20	17854	3.6215	1	0.456993	75.5928
KEGG_PATHWAY	mmu04120:Ubiquitin mediated proteolysis	14	1.23457	0.0951932	UBE4B, BIRC6, UBE2H, CDC16, CDC27, CBLB, RNF7, FBXW8, MGRN1, UBE2K, NEDD4, SIAH1A, SMURF1, CUL1	369	136	5738	1.60075	1	0.408101	70.5948
UP_SEQ_FEATURE	compositionally biased region:Asp/Glu-rich (acidic)	11	0.970018	0.0954816	NRF1, KLF9, NT5C2, NFE2L1, TERF2IP, MAPK8IP1, MDM4, MECOM, PTMA, HNRNPU, CITED2	965	104	16021	1.75599	1	0.997274	83.0917
KEGG_PATHWAY	mmu04144:Endocytosis	19	1.67549	0.0959077	STAM2, TGFBR2, PRKCI, PSD3, VPS37A, ARF6, HSPA1B, CBLB, ADRB1, NEDD4, SH3GLB1, PIKFYVE, RAB5A, RAB11B, GRK6, SMURF1, EHD1, IQSEC1, HSPA8	369	202	5738	1.46264	1	0.401312	70.8777
GOTERM_BP_FAT	GO:0034613~cellular protein localization	23	2.02822	0.096402	SEC24B, YWHAZ, STX8, DERL1, IPO13, MTX2, STAM2, PICK1, YWHAB, NFKBIA, AP3S1, IPO9, STX1B, MFN2, YWHAG, SH3GLB1, FOLR1, RAB1, TRAK1, TOMM20, TMED10, MRPL45, TOB1	743	299	13588	1.40677	1	0.658831	83.6444
GOTERM_BP_FAT	GO:0045765~regulation of angiogenesis	6	0.529101	0.0971439	COL4A2, ID1, BTG1, RHOB, NOS3, CX3CL1	743	45	13588	2.4384	1	0.660399	83.8826
INTERPRO	IPR016130:Protein-tyrosine phosphatase, active site	9	0.793651	0.0981865	DUSP4, DUSP19, PTPN4, SSH2, PTP4A2, PTPN14, PTPN22, DUSP22, PTPN1	962	87	17763	1.91014	1	0.979734	82.0647
INTERPRO	IPR011511:Variant SH3	7	0.617284	0.0983879	SASH1, SH3PXD2A, SORBS1, BAIAP2, RUSC2, MPP6, MPP7	962	59	17763	2.19072	1	0.977894	82.1312
INTERPRO	IPR017976:Endoglin/CD105 antigen subgroup	3	0.26455	0.0986184	UMODL1, TGFBR3, OIT3	962	10	17763	5.5394	1	0.976015	82.207
BIOCARTA	m_iresPathway:Internal Ribosome entry pathway	3	0.26455	0.0988761	E130317F20RIK, EIF3A, EIF4A1	109	6	1171	5.37156	1	0.651004	72.3286
SP_PIR_KEYWORDS	gtp-binding	24	2.1164	0.0993105	EEF1A1, GBP5, ARF6, EEF2, 1700017B05RIK, GNAT3, PCK1, MFN2, GNAQ, RAB1, RRAS2, RAC1, RAB5A, RAB11B, RHOT1, LSG1, RHOB, RHOC, GUF1, LRRK2, RAB20, TUBA1C, ARL4A, MOCS1	986	313	17854	1.38843	1	0.468401	77.2271

## Sheet: BA d-3 K27ac SE
Rank	Chr	Start	End	Gene	RPKM H3K27ac	Correlation	FPKM d-3	FPKM d7
1	chr11	86382085	86410925	Mir21	5.66211
5	chr11	94805333	94818427	Col1a1	4.76675	0.992373	3276.22	155.26
5	chr11	94805333	94818427	Samd14	4.76675	0.836383	22.6722	8.94646
6	chr2	152749105	152765453	Foxs1	4.76103	0.878395	4.63367	0.399435
7	chr12	109628711	109644375	Eml1	4.66852	0.898141	17.9447	2.58236
9	chr2	30291268	30323449	Ier5l	4.59486	0.68529	121.976	5.28663
11	chr7	117845884	117860535	Ampd3	4.47777	0.678311	8.24785	2.20286
12	chr4	43976283	43992490	Glipr2	4.43597	0.91392	85.0763	7.11412
13	chr2	30532498	30580583	Asb6	4.27589	0.763792	63.0795	19.6893
13	chr2	30532498	30580583	Mir3089	4.27589
14	chr2	32719885	32781258	1700019L03Rik	4.20915	0.974559	3.53753	0.601208
14	chr2	32719885	32781258	Fam129b	4.20915	0.900365	241.979	32.2693
14	chr2	32719885	32781258	Ptrh1	4.20915	0.93213	48.5736	3.36751
14	chr2	32719885	32781258	Stxbp1	4.20915	0.92451	74.0266	9.35035
15	chr11	115805865	115832639	Galk1	4.16381	0.762938	354.935	93.4629
15	chr11	115805865	115832639	Recql5	4.16381	0.844904	11.1501	6.05677
15	chr11	115805865	115832639	Unk	4.16381	0.868749	12.4813	5.06322
16	chr11	116667894	116685062	Mxra7	4.15053	0.993386	28.8668	5.40745
17	chr4	140828729	140844470	Arhgef19	4.09293	0.86947	31.5876	2.96377
17	chr4	140828729	140844470	Epha2	4.09293	0.981024	29.5502	0.759166
18	chr11	98779586	98795358	Rapgefl1	4.08772	0.760929	1.01026	0.424455
18	chr11	98779586	98795358	Rara	4.08772	0.888134	48.0479	14.9298
19	chr15	77607657	77682856	Myh9	4.08068	0.942605	395.227	37.5974
20	chr1	74334455	74347496	Mir26b	4.06933
21	chr17	84466485	84521120	Zfp36l2	4.05073	0.740184	27.7024	16.0736
23	chr11	120102947	120123866	Slc38a10	3.93317	0.552733	111.199	44.0489
24	chr19	5807337	5837419	Cdc42ep2	3.92345	0.588593	131.527	63.6989
25	chr15	78657366	78682833	Cdc42ep1	3.92333	0.985014	94.1978	19.1029
25	chr15	78657366	78682833	Sh3bp1	3.92333	0.965911	39.781	9.02117
26	chr15	77704175	77762772	Myh9	3.88031	0.776281	395.227	37.5974
27	chr14	70562004	70598143	2610301G19Rik	3.86843	0.89731	29.761	13.6202
27	chr14	70562004	70598143	9930012K11Rik	3.86843	0.977998	7.56812	0.993872
27	chr14	70562004	70598143	Pdlim2	3.86843	0.976447	134.223	10.2453
27	chr14	70562004	70598143	Sorbs3	3.86843	0.860551	352.25	19.7879
30	chr12	106213809	106245489	Mir3069	3.85179
30	chr12	106213809	106245489	Scarna13	3.85179	0.903908	1.13238	0
30	chr12	106213809	106245489	Syne3	3.85179	0.927739	12.7108	1.16063
31	chr9	102962818	102976442	Rab6b	3.82233	0.975643	21.4109	4.99813
32	chr16	32671629	32690027	Tnk2	3.75879	0.931839	87.568	10.7088
33	chr6	91140662	91159572	Fbln2	3.73883	0.951127	259.756	23.9035
34	chr11	119834931	119861698	1810043H04Rik	3.71216	0.739215	24.5741	35.9707
34	chr11	119834931	119861698	Mir3065	3.71216
34	chr11	119834931	119861698	Mir338	3.71216
36	chr2	167369683	167437945	Rnf114	3.65429	0.982702	22.5528	15.2628
36	chr2	167369683	167437945	Snai1	3.65429	0.973555	134.314	16.574
36	chr2	167369683	167437945	Spata2	3.65429	0.850304	9.64176	6.70105
37	chr10	116419294	116435512	4933412E12Rik	3.65218	0.927733	8.52512	1.28561
37	chr10	116419294	116435512	Frs2	3.65218	0.851938	4.77586	3.29244
38	chr19	5928077	5957845	Capn1	3.63551	0.84809	126.19	48.6626
38	chr19	5928077	5957845	Cdc42ep2	3.63551	0.812611	131.527	63.6989
38	chr19	5928077	5957845	Frmd8	3.63551	0.944572	42.6517	20.6325
40	chr12	112663321	112697359	Cdc42bpb	3.62925	0.836001	37.1077	13.3875
40	chr12	112663321	112697359	Tnfaip2	3.62925	0.826366	34.8721	9.24889
43	chr19	38078007	38113571	Myof	3.5864	0.899668	23.5357	3.2605
44	chr14	26526927	26576763	Zcchc24	3.5638	0.933568	35.1254	34.8811
45	chr18	60780298	60794454	Ndst1	3.56248	0.961227	37.2809	13.8363
45	chr18	60780298	60794454	Rbm22	3.56248	0.875603	26.6167	16.4144
45	chr18	60780298	60794454	Synpo	3.56248	0.999591	41.1213	6.60882
46	chr6	135271713	135285176	Emp1	3.53856	0.783659	43.2487	11.1035
47	chr12	86532736	86546756	Eif2b2	3.53445	0.944008	84.2115	38.0492
48	chr16	23444884	23460336	St6gal1	3.53376	0.885771	7.22924	1.19958
49	chr5	150175468	150209971	Medag	3.52515	0.844547	12.3001	2.31696
50	chr15	79852212	79868235	Cbx7	3.52263	0.783687	2.97475	1.41428
52	chr10	79486908	79570895	Gpx4	3.50156	0.822035	629.777	3821.38
54	chr7	108055628	108068729	Arhgef17	3.49915	0.939218	32.2147	2.59718
54	chr7	108055628	108068729	Mir3102	3.49915
56	chr2	92569985	92594675	Chst1	3.491	0.949824	41.5434	2.28419
57	chr5	114808893	114834843	Kctd10	3.48506	0.915018	133.095	21.7443
58	chr5	114322106	114335771	Coro1c	3.46777	0.687158	46.4599	10.5627
59	chr8	87231038	87289889	Ier2	3.46009	0.708538	20.9769	9.39388
60	chr17	87562750	87608041	Socs5	3.45377	0.935285	7.13849	2.30079
60	chr17	87562750	87608041	Ttc7	3.45377	0.92515	49.7919	4.19058
61	chr15	82970569	83015006	Poldip3	3.45355	0.822144	101.767	37.7295
62	chr9	57264306	57283107	Scamp5	3.44415	0.549731	25.3536	15.4855
63	chr11	117852953	117884982	Socs3	3.44401	0.788334	33.3295	3.15861
64	chr1	90998460	91030980	Sh3bp4	3.43592	0.705278	26.5932	8.15844
65	chr17	27274825	27331550	Itpr3	3.42975	0.987184	83.3527	2.23478
65	chr17	27274825	27331550	Lemd2	3.42975	0.821324	66.5546	37.3803
66	chr14	70494469	70508394	Bin3	3.42453	0.955317	15.0995	6.15523
68	chr5	143674324	143689238	Actb	3.41596	0.891412	4368.47	688.205
68	chr5	143674324	143689238	Fbxl18	3.41596	0.893113	12.0805	3.6023
68	chr5	143674324	143689238	Tnrc18	3.41596	0.805402	54.9411	5.95376
69	chr4	132931609	132965625	Mir5122	3.415
69	chr4	132931609	132965625	Wdtc1	3.415	0.895236	68.9937	49.333
70	chr5	32492945	32512334	Fosl2	3.41311	0.700103	27.0881	6.75169
72	chr11	96817274	96842157	Pnpo	3.41085	0.962258	8.16292	9.31703
73	chr11	98566581	98582322	Nr1d1	3.40962	0.831447	42.1993	16.9363
73	chr11	98566581	98582322	Thra	3.40962	0.861842	69.403	37.1604
75	chr11	117791326	117838681	Pgs1	3.3857	0.889772	47.6599	20.905
75	chr11	117791326	117838681	Socs3	3.3857	0.807194	33.3295	3.15861
77	chr11	118174024	118242163	BC100451	3.37752	0.913005	1.37229	0.149559
77	chr11	118174024	118242163	C1qtnf1	3.37752	0.834044	30.523	4.50733
77	chr11	118174024	118242163	Cant1	3.37752	0.881065	56.0649	43.2748
77	chr11	118174024	118242163	Timp2	3.37752	0.971468	580.491	137.011
78	chr19	9052127	9074535	Mir5136	3.36
78	chr19	9052127	9074535	Tut1	3.36	0.633262	16.8361	15.0065
79	chr19	5338409	5353872	Banf1	3.35239	0.958549	326.036	189.809
79	chr19	5338409	5353872	Cst6	3.35239	0.785482	1.99561	0.330451
80	chr10	85556128	85575429	Fbxo7	3.34926	0.667647	9.51112	9.25399
81	chr4	125785162	125820069	Thrap3	3.33606	0.898484	9.93274	10.125
82	chr16	92608249	92644936	Runx1	3.32016	0.586957	2.02237	0.174541
83	chr18	61026892	61062422	Mir5107	3.31273
83	chr18	61026892	61062422	Tcof1	3.31273	0.95516	63.6562	12.2563
84	chr5	115968937	115997540	Rplp0	3.29121	0.812401	2298.94	921.29
85	chr16	90881232	90894120	Eva1c	3.29036	0.730451	22.6845	1.92588
86	chr19	5420855	5444344	Ccdc85b	3.28573	0.832119	15.7938	6.90539
86	chr19	5420855	5444344	Fosl1	3.28573	0.828259	61.6673	39.3174
87	chr1	40490403	40502991	Il1rl1	3.27968	0.911314	12.6547	0.0948267
91	chr2	157232466	157246457	Src	3.27224	0.976835	91.764	7.55318
92	chr12	113813916	113875662	Inf2	3.25735	0.91294	254.59	32.5151
92	chr12	113813916	113875662	Siva1	3.25735	0.850986	57.1515	38.2981
92	chr12	113813916	113875662	Zbtb42	3.25735	0.905618	2.76193	0.864434
93	chr15	99412997	99426068	Aqp5	3.25396	0.791575	7.80995	0.0656547
93	chr15	99412997	99426068	Asic1	3.25396	0.789071	4.86029	1.46576
96	chr15	99377876	99395535	Aqp5	3.24268	0.761977	7.80995	0.0656547
96	chr15	99377876	99395535	Nckap5l	3.24268	0.79448	30.9463	3.0242
97	chr11	79534195	79572865	Mir193	3.23931
97	chr11	79534195	79572865	Mir365-2	3.23931
98	chr16	4598989	4667265	Glis2	3.23758	0.911945	81.321	7.79537
98	chr16	4598989	4667265	Nmral1	3.23758	0.951323	22.8929	6.37605
98	chr16	4598989	4667265	Tfap4	3.23758	0.83456	4.7822	1.11187
98	chr16	4598989	4667265	Vasn	3.23758	0.908622	56.3628	7.91089
100	chr10	126391598	126409691	Cdk4	3.23038	0.822815	675.54	164.558
100	chr10	126391598	126409691	Ctdsp2	3.23038	0.972675	246.518	58.7849
100	chr10	126391598	126409691	2013-03-09	3.23038	0.85361	29.2723	8.23263
100	chr10	126391598	126409691	Mettl1	3.23038	0.845142	21.6378	7.12083
100	chr10	126391598	126409691	Mir26a-2	3.23038
100	chr10	126391598	126409691	Mir546	3.23038
101	chr10	126362128	126377341	Mir26a-2	3.22694
101	chr10	126362128	126377341	Mir546	3.22694
103	chr19	53468678	53509312	Dusp5	3.214	0.718834	4.29664	2.23175
104	chr3	107527607	107557367	Csf1	3.21352	0.948443	114.463	6.5842
109	chr8	79944289	79958303	Arhgap10	3.19086	0.955531	13.4112	3.05693
110	chr17	71068643	71100201	Tgif1	3.18641	0.652429	34.7598	6.9735
111	chr2	179848640	179861636	Lama5	3.17831	0.756516	2.88435	0.118623
112	chr11	94733085	94746481	Col1a1	3.17786	0.638711	3276.22	155.26
115	chr15	76290682	76311340	Adck5	3.1538	0.809811	15.7736	12.1302
116	chr10	60240654	60289040	Slc29a3	3.14914	0.915827	16.1933	5.27279
116	chr10	60240654	60289040	Unc5b	3.14914	0.87904	25.3442	3.05069
117	chr17	27169132	27228631	Bak1	3.14743	0.941732	265.331	66.9442
117	chr17	27169132	27228631	Itpr3	3.14743	0.993569	83.3527	2.23478
117	chr17	27169132	27228631	Kifc5b	3.14743	0.849277	17.903	2.48204
117	chr17	27169132	27228631	Lemd2	3.14743	0.782322	66.5546	37.3803
117	chr17	27169132	27228631	Mir3083	3.14743
119	chr4	94757911	94775726	Jun	3.12641	0.955394	35.2394	16.4254
120	chr2	152604378	152651696	Bcl2l1	3.12526	0.866726	78.7607	20.8551
120	chr2	152604378	152651696	H13	3.12526	0.916087	131.521	59.0401
121	chr4	43402220	43431492	Arhgef39	3.12512	0.792	12.3853	1.99576
121	chr4	43402220	43431492	Rusc2	3.12512	0.918872	50.5501	24.4106
121	chr4	43402220	43431492	Tpm2	3.12512	0.895259	17.5513	1.17348
122	chr6	82946382	82975967	Ccdc142	3.12367	0.947957	1.99161	0.937333
122	chr6	82946382	82975967	Dok1	3.12367	0.979377	84.2465	5.85538
122	chr6	82946382	82975967	Htra2	3.12367	0.872193	55.7414	15.0769
122	chr6	82946382	82975967	Ino80b	3.12367	0.814266	28.0407	15.6928
123	chr4	118788144	118821926	AU022252	3.12189	0.665571	15.6321	9.89151
124	chr2	30097820	30118843	Nup188	3.11909	0.857322	54.6415	23.818
125	chr11	72828668	72845689	Camkk1	3.11729	0.922339	4.60579	0.517525
127	chr11	103171363	103187011	Map3k14	3.09744	0.803496	10.2305	3.18653
129	chr14	8654902	8697694	Flnb	3.08975	0.915493	210.189	23.2281
131	chr4	62388191	62422092	Rgs3	3.08672	0.579218	28.5954	6.78402
133	chr9	58282801	58305014	Cd276	3.08199	0.830625	42.759	3.85691
134	chr1	184420592	184458138	Capn2	3.08134	0.766232	77.8763	96.2448
136	chr2	32180044	32205887	Ciz1	3.0776	0.845955	65.4922	19.4535
136	chr2	32180044	32205887	Dnm1	3.0776	0.785606	163.416	18.0838
136	chr2	32180044	32205887	Golga2	3.0776	0.865866	37.5489	27.8321
136	chr2	32180044	32205887	Mir199b	3.0776
136	chr2	32180044	32205887	Prrc2b	3.0776	0.93872	68.8342	15.1838
137	chr10	76179527	76195460	Col6a1	3.07675	0.725184	603.869	729.748
139	chr17	12976095	12989534	Airn	3.07151	0.862759	2.65901	0.181957
139	chr17	12976095	12989534	Igf2r	3.07151	0.89183	30.0065	10.7756
140	chr7	25151096	25177343	Kcnn4	3.06485	0.90327	21.7858	0.482491
140	chr7	25151096	25177343	Smg9	3.06485	0.861678	21.6077	8.24219
141	chr9	65389249	65418184	Pif1	3.06154	0.812199	3.00165	0.254438
141	chr9	65389249	65418184	Plekho2	3.06154	0.869771	30.7668	3.95239
142	chr11	19729180	19743731	Spred2	3.06152	0.621774	7.98424	5.83422
143	chr11	95631580	95650570	Abi3	3.06083	0.872526	2.97132	140.424
143	chr11	95631580	95650570	Phospho1	3.06083	0.872448	46.8343	1809.56
144	chr11	69994463	70022334	0610010K14Rik	3.05979	0.868257	114.722	43.2774
144	chr11	69994463	70022334	Mir195	3.05979
144	chr11	69994463	70022334	Mir497	3.05979
145	chr5	137528009	137557752	Mir702	3.05801
145	chr5	137528009	137557752	Serpine1	3.05801	0.578234	9.99675	11.9575
149	chr19	42051149	42103369	Avpi1	3.03764	0.933732	113.286	47.3077
149	chr19	42051149	42103369	Ubtd1	3.03764	0.92698	132.812	47.5272
150	chr10	111012264	111035739	Phlda1	3.03381	0.758077	55.0299	7.88821
151	chr9	107598852	107637607	Gnai2	3.02142	0.922404	654.387	168.52
151	chr9	107598852	107637607	Sema3f	3.02142	0.929061	40.1475	4.18777
153	chr6	88909403	88922685	Mcm2	3.02	0.607017	71.9026	8.76882
154	chr1	88329950	88347821	Ptma	3.01933	0.927823	127.666	56.8447
155	chr8	72973665	72993668	Ell	3.01685	0.801325	23.0571	19.1251
156	chr19	46582570	46606691	Arl3	3.00828	0.970026	24.7571	14.4515
157	chr9	113913813	113926522	Fbxl2	3.00274	0.936817	2.48325	0.593211
160	chr4	127001736	127027800	Gja4	2.99723	0.844191	3.05063	0.0596746
160	chr4	127001736	127027800	Gjb4	2.99723	0.845667	14.9223	0.712619
160	chr4	127001736	127027800	Gjb5	2.99723	0.90113	4.46308	0.353751
161	chr15	101203491	101219496	Krt80	2.9947	0.924449	5.98083	0.5633
161	chr15	101203491	101219496	Mir1941	2.9947
163	chr2	167530872	167677896	Cebpb	2.99084	0.951294	20.5317	86.8719
164	chr14	121633678	121663548	Farp1	2.98657	0.806571	91.9007	6.0445
165	chr9	57472876	57485534	Fam219b	2.975	0.678837	8.87413	3.31419
166	chr4	137018713	137065246	Hspg2	2.97335	0.819943	301.177	20.6877
168	chr2	30597142	30652250	Mir3089	2.96882
168	chr2	30597142	30652250	Prrx2	2.96882	0.679093	130.454	20.937
170	chr3	87744443	87763676	Isg20l2	2.96376	0.658082	6.35368	2.86397
171	chr18	75540207	75558423	Smad7	2.96204	0.698228	1.47753	0.250488
173	chr19	10340449	10373205	Dagla	2.95223	0.853063	8.43871	8.71409
173	chr19	10340449	10373205	Fads1	2.95223	0.757296	127.349	154.217
174	chr11	102932217	102959115	Acbd4	2.95	0.812861	16.813	143.029
174	chr11	102932217	102959115	Hexim2	2.95	0.808294	1.79526	6.15447
174	chr11	102932217	102959115	Plcd3	2.95	0.799853	13.9324	12.7641
176	chr14	70450393	70470712	2610301G19Rik	2.9492	0.898358	29.761	13.6202
176	chr14	70450393	70470712	9930012K11Rik	2.9492	0.890643	7.56812	0.993872
176	chr14	70450393	70470712	Pdlim2	2.9492	0.821576	134.223	10.2453
177	chr5	136379471	136400179	Dtx2	2.94471	0.950407	26.6714	58.3376
177	chr5	136379471	136400179	Ywhag	2.94471	0.833853	95.93	177.351
178	chr3	88283920	88325405	Mex3a	2.94428	0.815369	1.84513	0.253967
178	chr3	88283920	88325405	Mir1905	2.94428
179	chr8	124748809	124771316	Zfpm1	2.94302	0.999068	39.9489	5.86465
180	chr5	136424287	136436970	Dtx2	2.94094	0.936628	26.6714	58.3376
181	chr12	88110569	88181883	Angel1	2.93883	0.768459	6.29574	3.37179
181	chr12	88110569	88181883	Irf2bpl	2.93883	0.985572	18.9115	2.59128
183	chr5	114077754	114123683	Cmklr1	2.92792	0.9071	33.926	2.2102
183	chr5	114077754	114123683	Ficd	2.92792	0.822195	4.32237	5.95196
183	chr5	114077754	114123683	Sart3	2.92792	0.784029	22.2897	8.47291
183	chr5	114077754	114123683	Wscd2	2.92792	0.899375	1.97321	0.733789
184	chr11	81818047	81831007	Ccl2	2.92711	0.603194	12.9963	0.881314
185	chr8	26082755	26101704	Plekha2	2.91784	0.749641	4.07095	1.62825
186	chr15	85875624	85947716	Gramd4	2.91007	0.831751	8.59927	4.90471
186	chr15	85875624	85947716	Tbc1d22a	2.91007	0.797696	27.3345	15.8465
190	chr10	80758710	80771400	Mir3057	2.89417
190	chr10	80758710	80771400	Zfr2	2.89417	0.859139	2.43907	1.63521
191	chr10	120008418	120103177	Hmga2	2.89198	0.853236	23.5102	0.556666
192	chr9	102890485	102906616	Slco2a1	2.88468	0.546579	4.67781	1.2935
193	chr2	92776598	92789514	Syt13	2.87865	0.951189	6.86366	1.22179
195	chr9	69309405	69334522	Mir3109	2.87345
196	chr1	134160443	134251398	Klhdc8a	2.87314	0.951109	91.0979	1.76234
196	chr1	134160443	134251398	Mir135b	2.87314
196	chr1	134160443	134251398	Nuak2	2.87314	0.89349	6.76654	0.39588
197	chr2	173059842	173090306	Pmepa1	2.87038	0.657483	16.9396	12.5501
198	chr18	60867823	60926821	Cd74	2.86569	0.92728	1.36509	0.26035
198	chr18	60867823	60926821	Mir5107	2.86569
199	chr2	35285724	35307406	Ggta1	2.86362	0.792342	5.97558	0.627625
204	chr19	5710277	5723528	Malat1	2.84767	0.761502	3.45506	9.37509
205	chr4	125911990	125926514	Thrap3	2.84597	0.744296	9.93274	10.125
206	chrX	70709798	70725982	Bgn	2.83914	0.917865	2722.13	660.423
207	chr2	131368236	131382988	Adra1d	2.83908	0.861192	25.3691	15.3054
208	chr1	92961449	92996898	Lrrfip1	2.83765	0.904549	9.4913	5.72346
209	chr14	70703197	70738743	Polr3d	2.83638	0.863664	11.4514	3.78808
209	chr14	70703197	70738743	Slc39a14	2.83638	0.799845	14.2751	2.48121
209	chr14	70703197	70738743	Sorbs3	2.83638	0.808909	352.25	19.7879
210	chr7	117429855	117451532	Swap70	2.83385	0.821037	3.44978	0.900359
212	chr4	107122070	107175869	Glis1	2.82743	0.872799	18.0012	3.66869
213	chr15	97618488	97671732	Hdac7	2.82621	0.940064	111.228	6.97709
213	chr15	97618488	97671732	Rapgef3	2.82621	0.937364	3.31599	0.0990641
213	chr15	97618488	97671732	Vdr	2.82621	0.842613	28.9234	1.38525
214	chr8	127156653	127178627	2310022B05Rik	2.82605	0.867623	100.705	28.3596
215	chr10	122324448	122347055	Mirlet7i	2.82565
215	chr10	122324448	122347055	Mon2	2.82565	0.940115	9.38965	8.14765
216	chr16	8654232	8669164	Pmm2	2.82339	0.622523	24.3203	46.6543
219	chr7	73503531	73527901	Lrrk1	2.81963	0.923734	39.791	3.47678
221	chr15	61936181	61972768	H2afy3	2.80967	0.792392	2.44483	0.906666
222	chr9	43056479	43074148	Oaf	2.80676	0.861107	131.215	28.1033
223	chr14	70039916	70067991	R3hcc1	2.80304	0.781405	43.9575	14.0128
224	chr15	77154782	77196189	Rbfox2	2.80139	0.57956	18.6649	6.08209
225	chr4	117626419	117757985	Artn	2.79528	0.968636	26.7269	0.224125
225	chr4	117626419	117757985	B4galt2	2.79528	0.842201	113.55	9.76496
225	chr4	117626419	117757985	Ccdc24	2.79528	0.886321	24.1005	2.05662
225	chr4	117626419	117757985	Ipo13	2.79528	0.903153	324.598	44.3258
226	chr6	88876334	88888895	Mcm2	2.79367	0.975603	71.9026	8.76882
226	chr6	88876334	88888895	Tpra1	2.79367	0.946064	23.8627	12.6263
227	chr1	156878085	156942868	Ier5	2.79151	0.812209	7.20308	2.62499
230	chr6	85316156	85333123	Mir705	2.78465
230	chr6	85316156	85333123	Rab11fip5	2.78465	0.916473	57.4241	12.6075
230	chr6	85316156	85333123	Smyd5	2.78465	0.897582	90.6684	25.3074
231	chr4	88686495	88707746	Mtap	2.78184	0.512978	31.0258	11.2711
232	chr2	152551479	152569427	Id1	2.7789	0.681357	59.1445	31.6441
234	chr15	83034624	83063749	Rrp7a	2.7764	0.827175	105.116	28.8131
236	chr2	125747760	125774918	Galk2	2.77088	0.889466	5.03056	2.29121
237	chr9	41278170	41296941	2610203C20Rik	2.77043	0.656031	5.45703	0.856841
237	chr9	41278170	41296941	Mir100	2.77043
237	chr9	41278170	41296941	Mir125b-1	2.77043
237	chr9	41278170	41296941	Mirlet7a-2	2.77043
238	chr15	73446065	73467995	Ptp4a3	2.77	0.515242	17.7542	7.74364
239	chr6	129161992	129186349	Clec2d	2.76704	0.878884	7.87617	23.7283
240	chr19	10086865	10107192	Rab3il1	2.76297	0.531404	21.7775	5.68425
242	chr19	47511306	47532205	Obfc1	2.75426	0.583351	11.7844	6.49818
243	chr5	66898219	66953456	Apbb2	2.75381	0.865812	6.60768	0.910587
244	chr4	135720840	135743075	E2f2	2.75142	0.859442	2.68478	0.702242
245	chr18	60809335	60843852	Dctn4	2.74686	0.832395	12.0885	11.7168
245	chr18	60809335	60843852	Rbm22	2.74686	0.809184	26.6167	16.4144
245	chr18	60809335	60843852	Synpo	2.74686	0.788701	41.1213	6.60882
247	chr4	150235362	150248138	Park7	2.74089	0.667073	198.617	186.344
249	chr9	58114305	58174501	Pml	2.73835	0.90991	53.9798	8.52257
251	chr2	157258968	157299117	Src	2.73697	0.81115	91.764	7.55318
252	chr2	156877825	156899797	9830001H06Rik	2.7331	0.636249	23.4278	7.42701
253	chr8	97301751	97314311	Ccl17	2.73111	0.824196	1.40179	0
253	chr8	97301751	97314311	Cx3cl1	2.73111	0.784607	65.4988	12.2176
253	chr8	97301751	97314311	Polr2c	2.73111	0.863771	37.0623	27.0555
254	chr4	107478933	107509173	Lrp8	2.73004	0.944217	6.3978	0.401152
255	chr5	125520682	125651547	Ncor2	2.72948	0.532537	109.971	16.6097
256	chr8	129347978	129383961	Tomm20	2.72717	0.711276	9.00944	14.9348
257	chr10	92693471	92770053	Cdk17	2.72303	0.609731	2.19961	2.98323
257	chr10	92693471	92770053	Mir1931	2.72303
259	chr19	5869169	5882938	Scyl1	2.71952	0.731298	84.157	62.5462
260	chr5	150121419	150156787	Medag	2.71701	0.711745	12.3001	2.31696
261	chr4	107264757	107303207	Glis1	2.71624	0.830502	18.0012	3.66869
262	chr6	128224927	128243212	Rhno1	2.71594	0.595358	35.0539	17.6642
263	chr7	29705871	29763412	Actn4	2.71452	0.647634	119.596	81.6754
264	chr4	117320210	117342273	Eri3	2.71061	0.891898	269.32	96.2156
265	chr8	110007872	110029521	Mir140	2.70146
265	chr8	110007872	110029521	Nob1	2.70146	0.898786	10.2427	7.41575
265	chr8	110007872	110029521	Nqo1	2.70146	0.957128	12.2545	8.65999
265	chr8	110007872	110029521	Psmd7	2.70146	0.855467	51.6922	53.2777
265	chr8	110007872	110029521	Wwp2	2.70146	0.924123	54.9799	11.0201
266	chr11	50060558	50085574	Mir804	2.69431
266	chr11	50060558	50085574	Tbc1d9b	2.69431	0.880068	66.4392	53.5196
269	chr5	53858157	53936520	Rbpj	2.69247	0.91837	8.31963	1.73442
270	chr4	45451917	45538673	Slc25a51	2.69081	0.717748	8.83681	46.4928
271	chr19	47956359	47983018	Itprip	2.68982	0.917017	19.3814	1.46494
273	chr10	75709186	75726242	Mir678	2.68822
273	chr10	75709186	75726242	Pcnt	2.68822	0.774305	3.88786	1.97261
274	chr11	74647710	74663483	Mettl16	2.68748	0.795902	1.93676	4.92513
274	chr11	74647710	74663483	Smg6	2.68748	0.862244	4.1804	5.83303
274	chr11	74647710	74663483	Srr	2.68748	0.81837	1.32178	6.24697
276	chr5	36412565	36432297	Sorcs2	2.68394	0.753581	9.12517	1.21837
280	chr2	152502718	152527766	Mcts2	2.67985	0.834056	7.20742	17.3558
281	chr1	137740654	137761751	Csrp1	2.67884	0.915167	182.715	25.6392
282	chr8	122729761	122750092	6430548M08Rik	2.67812	0.810384	7.01334	3.05255
283	chr12	112925320	112942020	Apopt1	2.67811	0.530357	10.8349	28.4477
284	chr6	34558359	34574636	Cald1	2.67648	0.633984	19.9951	3.71687
286	chr8	108004109	108017322	Atp6v0d1	2.6736	0.586748	211.973	265.687
287	chr18	35970157	36010993	Ube2d2a	2.67359	0.815008	12.3609	18.2586
288	chr1	92909257	92928400	Lrrfip1	2.67357	0.515477	9.4913	5.72346
291	chr9	34785184	34802222	Kirrel3	2.66541	0.56937	6.87533	0
292	chr3	95436360	95480616	Adamtsl4	2.66266	0.884747	38.8314	9.17848
293	chr8	109765738	109780942	Nfat5	2.66	0.912023	2.56026	1.51021
294	chr14	26283849	26398226	Mir3075	2.65919
295	chr2	91890817	91906956	Creb3l1	2.65909	0.794999	158.538	12.3226
296	chr11	97920561	97936644	Cacnb1	2.65905	0.785596	3.14854	1.51309
298	chr14	31370405	31388946	Mir3076	2.6581
298	chr14	31370405	31388946	Tkt	2.6581	0.838007	267.675	685.094
300	chr4	88559730	88573806	Mir31	2.65
301	chr2	38384895	38403649	Nek6	2.64955	0.681877	17.8647	9.16049
302	chr6	114809818	114850663	Vgll4	2.64755	0.832398	4.79008	20.4642
303	chr11	28671533	28684300	Efemp1	2.646	0.782248	50.9708	20.034
303	chr11	28671533	28684300	Mir216a	2.646
303	chr11	28671533	28684300	Mir216b	2.646
303	chr11	28671533	28684300	Mir217	2.646
306	chr19	9096912	9158266	Ahnak	2.64197	0.835465	26.1072	12.6733
306	chr19	9096912	9158266	Rom1	2.64197	0.869083	3.88017	3.14412
307	chr15	64187448	64224269	Asap1	2.64157	0.826064	17.7952	4.52588
308	chr15	97579131	97605350	Hdac7	2.63903	0.779081	111.228	6.97709
308	chr15	97579131	97605350	Rapgef3	2.63903	0.948079	3.31599	0.0990641
308	chr15	97579131	97605350	Vdr	2.63903	0.785337	28.9234	1.38525
309	chr9	106245810	106259516	Dusp7	2.63775	0.838157	9.91453	2.20517
309	chr9	106245810	106259516	Pcbp4	2.63775	0.799302	312.958	23.8699
309	chr9	106245810	106259516	Poc1a	2.63775	0.832286	22.5023	6.35481
310	chr5	124492871	124526245	Vps37b	2.63741	0.870165	24.5995	5.44133
311	chr11	86425499	86442560	Mir21	2.63692
313	chr6	42319594	42342273	Epha1	2.63408	0.77477	4.80208	0.144089
315	chr9	43573872	43587225	Pvrl1	2.63308	0.874348	15.3239	1.3475
316	chr1	33968482	34047475	Bend6	2.62749	0.728732	2.33187	0.169426
318	chr2	27596800	27676909	Rxra	2.62462	0.946401	57.4622	63.5684
319	chr10	76635794	76704495	Col18a1	2.62379	0.880737	70.119	13.1404
320	chr2	30498154	30516503	Mir3089	2.61701
324	chr10	79733980	79748922	Ndufs7	2.61192	0.871573	246.508	772.188
324	chr10	79733980	79748922	Pcsk4	2.61192	0.904185	1.355	17.3053
324	chr10	79733980	79748922	Reep6	2.61192	0.94837	8.23735	397.419
326	chr15	99237548	99254674	Nckap5l	2.60369	0.605913	30.9463	3.0242
328	chr10	61764140	61784778	Hk1	2.59915	0.618597	193.608	80.642
329	chr11	120544123	120571574	Alyref	2.59816	0.919922	72.1673	15.0882
329	chr11	120544123	120571574	Lrrc45	2.59816	0.9369	19.6677	4.58059
329	chr11	120544123	120571574	Mafg	2.59816	0.879873	13.7406	6.49365
329	chr11	120544123	120571574	Notum	2.59816	0.982975	1.96404	0.292361
330	chr6	55197210	55229780	Aqp1	2.59709	0.984288	270.943	71.8326
330	chr6	55197210	55229780	Fam188b	2.59709	0.801591	6.26519	1.66433
331	chr2	75593072	75607851	Nfe2l2	2.59709	0.659346	13.7808	13.6273
333	chr5	20992076	21011687	Lrrc17	2.58822	0.668942	11.166	1.24825
334	chr12	109451292	109483706	Ccdc85c	2.58669	0.773562	14.1127	10.0092
336	chr9	54585567	54669840	Crabp1	2.58512	0.789989	12.4646	0.16466
336	chr9	54585567	54669840	Wdr61	2.58512	0.919594	16.1768	7.975
337	chr8	73166790	73207125	Jund	2.5846	0.77703	165.846	95.1226
337	chr8	73166790	73207125	Lsm4	2.5846	0.800896	123.57	37.2648
337	chr8	73166790	73207125	Ssbp4	2.5846	0.808525	179.367	57.9138
338	chr4	107221215	107241021	Glis1	2.58357	0.696248	18.0012	3.66869
340	chr9	56718848	56764386	Cspg4	2.58292	0.753287	204.852	35.317
340	chr9	56718848	56764386	Ptpn9	2.58292	0.924016	8.32915	3.94917
340	chr9	56718848	56764386	Snx33	2.58292	0.843733	16.6917	4.84816
341	chr16	34320334	34337832	Kalrn	2.58167	0.540771	3.69902	0.183844
346	chr11	120213087	120232480	2310003H01Rik	2.57762	0.774848	38.5131	17.0275
347	chr11	117674610	117700566	Tnrc6c	2.57635	0.765958	3.21394	1.78509
350	chr4	11899010	11945257	Tmem67	2.56399	0.543835	1.07012	0.353769
351	chr15	79148350	79164319	Mir1943	2.55977
351	chr15	79148350	79164319	Pick1	2.55977	0.841375	7.74801	13.0189
351	chr15	79148350	79164319	Pla2g6	2.55977	0.928206	32.7743	117.965
354	chr2	36091810	36105376	Ptgs1	2.55008	0.886861	147.646	8.54491
355	chr3	152217912	152233482	Ak5	2.54967	0.963676	2.15943	0.0915232
359	chr1	94696377	94713194	Gpc1	2.54283	0.732517	347.09	74.9172
359	chr1	94696377	94713194	Mir149	2.54283
361	chr11	53570854	53589567	Irf1	2.53975	0.855091	13.6935	12.987
361	chr11	53570854	53589567	Slc22a5	2.53975	0.856842	1.7833	9.25271
362	chr2	30197666	30210803	Crat	2.53838	0.996706	38.1776	396.949
362	chr2	30197666	30210803	Dolk	2.53838	0.94173	23.0707	135.052
362	chr2	30197666	30210803	Fam73b	2.53838	0.897887	26.7826	161.531
362	chr2	30197666	30210803	Ppp2r4	2.53838	0.850797	443.726	532.807
362	chr2	30197666	30210803	Sh3glb2	2.53838	0.906014	112.78	250.894
364	chr1	43191997	43228514	Fhl2	2.53524	0.920293	24.1826	1.8221
368	chr14	32478044	32498121	Ankrd28	2.53131	0.619661	1.71302	1.16165
373	chr7	80533739	80574150	Chd2	2.51654	0.653823	1.18319	1.12713
375	chr15	83274712	83313490	Ttll12	2.51093	0.838567	117.121	35.6524
376	chr14	21583733	21607932	Camk2g	2.509	0.825805	9.83368	4.10842
376	chr14	21583733	21607932	Fut11	2.509	0.822524	2.60289	1.07032
376	chr14	21583733	21607932	Ndst2	2.509	0.94806	22.7995	7.59514
376	chr14	21583733	21607932	Plau	2.509	0.76663	11.0968	0.496159
377	chr9	43837246	43858225	C1qtnf5	2.50801	0.841229	5.83079	2.60581
377	chr9	43837246	43858225	Rnf26	2.50801	0.835079	119.418	32.7318
377	chr9	43837246	43858225	Thy1	2.50801	0.87243	95.2912	16.2319
378	chr14	68275658	68295562	Kctd9	2.50652	0.895357	4.09806	5.24323
379	chr16	10754900	10781146	Socs1	2.50361	0.846782	17.8594	0.467515
380	chr17	26686111	26788481	Ergic1	2.49827	0.828676	124.283	146.825
381	chr1	194606038	194634634	Hhat	2.4968	0.97401	2.94118	0.201691
381	chr1	194606038	194634634	Sertad4	2.4968	0.972634	4.09588	0.367611
383	chr3	107626391	107645982	Csf1	2.49147	0.978437	114.463	6.5842
384	chr10	119827106	119906531	Hmga2	2.48976	0.937817	23.5102	0.556666
384	chr10	119827106	119906531	Mir763	2.48976
385	chr17	17960328	17983733	Has1	2.48949	0.78853	2.34862	0.046843
385	chr17	17960328	17983733	Mir125a	2.48949
385	chr17	17960328	17983733	Mir99b	2.48949
385	chr17	17960328	17983733	Mirlet7e	2.48949
387	chr17	12915223	12931327	Igf2r	2.48782	0.623438	30.0065	10.7756
388	chr12	111438024	111453961	Mir1247	2.48746
389	chr2	31109647	31131096	Gpr107	2.48679	0.81267	20.4405	14.685
390	chr11	50029735	50046454	Sqstm1	2.48471	0.794368	453.191	616.226
391	chr17	64024981	64041697	Fbxl17	2.48206	0.831842	2.06187	1.15141
393	chr11	103093517	103133623	Plekhm1	2.48089	0.797729	30.0189	66.4675
394	chr12	103651200	103671155	Rin3	2.47809	0.801419	29.3439	3.71119
395	chr2	30772253	30784913	Ptges	2.47673	0.600764	2.34858	4.41827
396	chr14	69868415	69895327	Slc25a37	2.47655	0.866073	3.80042	1.05023
400	chr10	92787605	92809742	Elk3	2.46765	0.606027	28.7383	4.0381
401	chr8	125021204	125061778	Trappc2l	2.46705	0.558373	78.7853	98.8681
402	chr10	74554389	74582673	Bcr	2.46604	0.944502	53.2296	15.9208
402	chr10	74554389	74582673	Gnaz	2.46604	0.962305	1.90961	0.0792833
403	chr6	31041258	31069527	Mir29a	2.46482
403	chr6	31041258	31069527	Mir29b-1	2.46482
404	chr13	63188903	63242527	2010111I01Rik	2.45959	0.957734	2.87719	0.62936
406	chr1	58410111	58425280	Bzw1	2.45919	0.794543	8.20189	18.2837
406	chr1	58410111	58425280	Nif3l1	2.45919	0.752058	7.81681	8.46267
407	chr7	119266312	119298180	Mical2	2.45889	0.719644	37.3791	13.395
408	chr9	58060872	58091235	Loxl1	2.4587	0.838225	532.629	118.017
408	chr9	58060872	58091235	Pml	2.4587	0.954453	53.9798	8.52257
409	chr1	74040595	74096474	Tns1	2.45819	0.957792	16.3443	135.798
410	chr6	125105592	125122013	Mrpl51	2.45554	0.946931	26.8585	94.7326
411	chr8	111313069	111327381	Zfhx3	2.45513	0.772385	5.22186	0.893444
412	chr5	112688781	112733797	Tpst2	2.4527	0.512581	46.28	28.8935
415	chr10	127609002	127622782	Atp5b	2.44807	0.679262	1095.26	3863.67
415	chr10	127609002	127622782	Mir677	2.44807
418	chr15	79181164	79227269	Mir1943	2.44485
418	chr15	79181164	79227269	Pla2g6	2.44485	0.859057	32.7743	117.965
421	chr1	195214313	195279007	Mir205	2.44224
422	chr8	119803809	119827909	Cmip	2.44181	0.870314	26.9863	16.015
424	chr11	51679706	51710312	Cdkn2aipnl	2.43818	0.867794	12.9892	7.51195
424	chr11	51679706	51710312	Phf15	2.43818	0.92068	8.37639	3.72017
425	chr10	83833883	83862717	Nuak1	2.43752	0.962752	7.87488	1.70861
426	chr9	21587043	21614483	Spc24	2.43514	0.658668	16.8624	3.08944
427	chr15	72970088	72984029	Chrac1	2.4346	0.582271	15.7203	19.9541
428	chr8	96353816	96388997	Gnao1	2.42873	0.518488	96.425	41.3805
431	chr15	83241633	83260136	Pacsin2	2.42421	0.765689	16.1857	7.90447
433	chr5	22881379	22919721	5031425E22Rik	2.42409	0.928071	3.4526	2.30354
434	chr8	28204246	28220518	Gpr124	2.42369	0.770369	107.479	12.2853
436	chr19	6123743	6138229	Vps51	2.42195	0.922027	63.4812	41.1413
437	chr14	26591889	26619403	Ppif	2.41989	0.843162	14.7931	75.5005
439	chr10	74610346	74639959	Bcr	2.41913	0.668953	53.2296	15.9208
440	chr7	137797117	137823355	Tacc2	2.41737	0.884765	27.3386	4.22863
441	chr2	163487190	163501734	Ttpal	2.41568	0.593317	9.10552	3.83165
442	chr12	70532627	70597776	Arf6	2.41306	0.922527	24.4795	12.8389
444	chr4	129752291	129768076	Col16a1	2.40969	0.901249	84.8843	4.81825
444	chr4	129752291	129768076	Tinagl1	2.40969	0.898779	1.19237	0.454823
446	chr2	30728071	30754129	BC005624	2.40681	0.900015	12.2212	10.4643
447	chr10	80823604	80837116	4930404N11Rik	2.4056	0.953242	14.3401	108.95
447	chr10	80823604	80837116	Mfsd12	2.4056	0.946121	14.1036	100.393
447	chr10	80823604	80837116	Mir3057	2.4056
448	chr8	106895341	106912163	Cmtm4	2.40543	0.949325	6.06385	11.408
449	chr9	69278827	69294828	Mir3109	2.40523
450	chr9	44509519	44534744	Ddx6	2.405	0.706491	4.15089	5.95819
451	chr10	69029579	69043123	Ank3	2.40495	0.862884	8.41005	1.21292
453	chr5	65251091	65271977	Fam114a1	2.40473	0.890194	8.4888	3.12526
453	chr5	65251091	65271977	Klf3	2.40473	0.770341	10.5488	8.84402
453	chr5	65251091	65271977	Mir574	2.40473
455	chr11	3236573	3250899	Eif4enif1	2.4043	0.926712	6.78837	4.15473
455	chr11	3236573	3250899	Patz1	2.4043	0.86427	13.59	4.26473
456	chr15	101938803	101957836	Csad	2.40324	0.650416	10.3356	66.1835
457	chr18	80840237	80857149	Nfatc1	2.40022	0.953634	11.9946	4.1615
460	chr15	8749155	8766943	Slc1a3	2.39688	0.922255	9.25537	10.3206
461	chr11	8326787	8360674	Tns3	2.39584	0.72248	9.02466	1.15431
462	chr2	118482300	118496278	Bub1b	2.39138	0.564269	10.9155	2.09301
463	chr2	154202091	154216698	Snta1	2.3861	0.599559	49.4098	30.822
464	chr17	78791421	78809508	Fez2	2.38559	0.542341	11.2564	8.13409
465	chr19	5977669	5992410	Mrpl49	2.38297	0.516968	11.5122	19.6725
466	chr2	25048608	25061949	Tmem203	2.38074	0.630406	15.3053	18.433
469	chr2	35333674	35370778	Ggta1	2.3723	0.863872	5.97558	0.627625
470	chr4	62338769	62372133	Rgs3	2.37202	0.587235	28.5954	6.78402
471	chr8	73827105	73842297	Haus8	2.37143	0.744246	5.17022	2.29676
472	chr10	80145483	80161962	Mknk2	2.37113	0.768562	261.995	1296.16
474	chr17	6116422	6181294	Synj2	2.36868	0.940323	5.42522	1.31928
477	chr5	107502867	107556382	Tgfbr3	2.36437	0.598891	5.976	9.48101
478	chr5	136569799	136584653	Lrwd1	2.36402	0.791392	87.7595	13.613
478	chr5	136569799	136584653	Rasa4	2.36402	0.911818	71.8115	4.31435
480	chr4	94692262	94704832	Jun	2.36205	0.648282	35.2394	16.4254
481	chr8	129400391	129413332	Tomm20	2.36034	0.69683	9.00944	14.9348
482	chr9	21519482	21535323	Ldlr	2.35892	0.671678	131.457	71.3022
483	chr14	63748383	63769729	Ctsb	2.35729	0.990445	93.6312	275.107
486	chr11	115850332	115867095	H3f3b	2.35447	0.828369	63.1307	42.2175
486	chr11	115850332	115867095	Sap30bp	2.35447	0.791245	15.9383	10.5733
486	chr11	115850332	115867095	Unk	2.35447	0.859879	12.4813	5.06322
487	chr10	76984521	77014240	Mir1930	2.35276
488	chr11	50483428	50495969	Adamts2	2.34903	0.5859	8.58909	4.36826
490	chr17	5980723	6008905	Snx9	2.34781	0.764628	21.7717	15.7772
490	chr17	5980723	6008905	Synj2	2.34781	0.813067	5.42522	1.31928
492	chr17	56403262	56420718	Kdm4b	2.3463	0.86715	32.5219	50.8459
492	chr17	56403262	56420718	Mir7b	2.3463
493	chr11	76262608	76297221	Abr	2.34533	0.978922	18.9104	4.70521
498	chr17	47877745	47905914	Tomm6	2.34063	0.878297	202.071	363.062
502	chr1	135178813	135194123	Plekha6	2.33718	0.639454	2.01963	2.59427
503	chr13	49666177	49684041	Ogn	2.33555	0.711219	8.59784	5.37611
504	chr2	163621932	163663862	Wisp2	2.33537	0.851793	18.0417	16.7757
507	chr10	59751853	59765182	Psap	2.33362	0.902744	948.671	1611.34
508	chr12	86124329	86227880	Fcf1	2.33282	0.862617	11.7148	31.9492
508	chr12	86124329	86227880	Isca2	2.33282	0.782358	5.89152	47.4763
508	chr12	86124329	86227880	Npc2	2.33282	0.791047	90.9279	285.629
509	chr14	26169649	26209059	Zmiz1	2.33268	0.728487	59.4788	22.8994
510	chr7	152150384	152168785	Ccnd1	2.33015	0.746513	76.265	8.19917
511	chr2	156264297	156284065	2900097C17Rik	2.32872	0.978829	7.45021	7.9536
512	chr8	111405518	111440396	Mir3108	2.32745
512	chr8	111405518	111440396	Zfhx3	2.32745	0.561931	5.22186	0.893444
513	chr10	80996054	81012693	Ankrd24	2.3252	0.946889	1.23348	2.86785
514	chr9	32521073	32544884	Ets1	2.32449	0.917763	2.34578	1.29315
516	chr7	119417230	119459397	Mical2	2.32109	0.69311	37.3791	13.395
517	chr12	81290306	81349692	Actn1	2.32081	0.791009	196.615	18.9395
517	chr12	81290306	81349692	Zfp36l1	2.32081	0.909307	9.8519	9.83039
519	chr5	111862154	111880071	Pitpnb	2.31762	0.674464	10.1398	10.8472
520	chr2	128282907	128296728	Gm14005	2.31615	0.614796	5.65267	0.088298
521	chr12	109711123	109736782	Eml1	2.31571	0.791212	17.9447	2.58236
521	chr12	109711123	109736782	Evl	2.31571	0.836634	80.6939	17.2402
522	chr10	76579683	76594776	Slc19a1	2.31397	0.637883	32.2158	32.858
524	chr19	37976979	37997078	Myof	2.31302	0.731897	23.5357	3.2605
525	chr4	134848248	134870570	Clic4	2.31185	0.807643	30.3643	69.7233
527	chr6	115485550	115498244	Pparg	2.31175	0.956793	3.4192	60.4225
529	chr10	80227706	80241342	Mir1982	2.30966
529	chr10	80227706	80241342	Mknk2	2.30966	0.875581	261.995	1296.16
530	chr11	108225388	108239447	Prkca	2.30934	0.767606	3.84433	1.08322
531	chr8	49016832	49038582	Wwc2	2.30893	0.84178	7.91427	2.65899
532	chr13	70870155	70885826	BC018507	2.3087	0.903127	2.16472	1.00626
533	chr17	71130543	71143614	Tgif1	2.30783	0.74958	34.7598	6.9735
534	chr4	57875022	57900470	Txn1	2.30765	0.874725	120.911	41.6577
537	chr8	48956333	48976099	Wwc2	2.30593	0.742841	7.91427	2.65899
538	chr15	64041839	64059424	Asap1	2.30112	0.973264	17.7952	4.52588
539	chr2	118345566	118367945	Bmf	2.30066	0.968531	1.119	0.519198
540	chr5	33564293	33590110	Maea	2.30017	0.711434	35.7676	27.8098
541	chr13	32995144	33029101	Serpinb1a	2.29929	0.816398	1.30196	0.309588
541	chr13	32995144	33029101	Serpinb9	2.29929	0.867795	3.26768	0.775566
541	chr13	32995144	33029101	Serpinb9b	2.29929	0.888037	2.1673	0.0512689
542	chr17	35895521	35917437	Flot1	2.29678	0.864967	63.8361	43.8034
543	chr8	86859514	86882471	Zswim4	2.2951	0.608693	15.1069	7.34181
545	chr16	23231609	23276043	St6gal1	2.29455	0.923491	7.22924	1.19958
546	chr15	101138791	101184390	Krt80	2.29332	0.75161	5.98083	0.5633
546	chr15	101138791	101184390	Mir1941	2.29332
547	chr2	30853585	30870531	Fnbp1	2.2924	0.641014	8.38549	4.12903
548	chr5	77353057	77370940	Paics	2.2906	0.780601	14.7375	18.4336
550	chr9	40540838	40557548	Clmp	2.28991	0.880141	19.2081	4.15432
551	chr1	95105351	95122301	Mterfd2	2.28904	0.841515	3.01843	17.3416
551	chr1	95105351	95122301	Sned1	2.28904	0.90172	1.38466	8.3058
552	chr5	93417893	93430424	2013-09-11	2.28831	0.553539	20.1083	8.30309
553	chr19	4195934	4210305	Cdk2ap2	2.28701	0.937598	85.2124	116.07
553	chr19	4195934	4210305	Coro1b	2.28701	0.860962	292.72	479.401
553	chr19	4195934	4210305	Pitpnm1	2.28701	0.751775	54.2719	43.2492
553	chr19	4195934	4210305	Tmem134	2.28701	0.815203	91.7024	172.748
555	chr6	72594928	72615820	Tgoln1	2.28293	0.533021	1.06562	14.9328
557	chr10	21495941	21528332	Sgk1	2.2812	0.530741	17.7092	3.53606
558	chr14	26447966	26461471	Mir3075	2.2797
558	chr14	26447966	26461471	Ppif	2.2797	0.760303	14.7931	75.5005

## Sheet: BA d0 K27ac SE
Rank	Chr	Start	End	Gene	RPKM H3K27ac	Correlation	FPKM d-3	FPKM d0
2	chr4	118910361	118923732	Cldn19	5.75752	0.912698	0	46.6519
2	chr4	118910361	118923732	Lepre1	5.75752	0.806207	68.4891	183.252
3	chr2	152551479	152569427	Id1	5.581	0.730994	59.1445	88.7827
4	chr15	79019915	79034252	1700088E04Rik	5.45404	0.683855	3.45934	6.81933
5	chr11	98779586	98795358	Rapgefl1	5.41758	0.809428	1.01026	3.61872
5	chr11	98779586	98795358	Rara	5.41758	0.897744	48.0479	43.7342
6	chr10	126362128	126377341	Mir26a-2	5.32395
6	chr10	126362128	126377341	Mir546	5.32395
7	chr5	34021026	34050277	Fgfr3	5.29709	0.937088	0.208339	101.778
7	chr5	34021026	34050277	Slbp	5.29709	0.873532	4.50859	9.93858
7	chr5	34021026	34050277	Tmem129	5.29709	0.800594	18.412	24.9325
8	chr8	87231038	87289889	Ier2	5.14167	0.753766	20.9769	19.0922
9	chr9	21119556	21160914	Slc44a2	5.10996	0.888365	56.6102	212.315
10	chr10	76179527	76195460	Col6a1	5.10081	0.667126	603.869	1054.96
11	chr2	167369683	167430715	Rnf114	5.08501	0.991308	22.5528	27.8503
11	chr2	167369683	167430715	Snai1	5.08501	0.982037	134.314	171.594
11	chr2	167369683	167430715	Spata2	5.08501	0.876842	9.64176	8.85201
12	chr15	78664171	78682833	Cdc42ep1	5.08287	0.828515	94.1978	107.709
12	chr15	78664171	78682833	Sh3bp1	5.08287	0.762518	39.781	37.9583
13	chr2	30530554	30583738	Asb6	4.96177	0.782665	63.0795	32.9781
13	chr2	30530554	30583738	Mir3089	4.96177
14	chr10	83237801	83286038	1500009L16Rik	4.77571	0.977663	0.614719	7.99325
15	chr15	103119670	103133384	Cbx5	4.76642	0.667572	4.20717	5.51761
15	chr15	103119670	103133384	Mir148b	4.76642
16	chr1	134260250	134277792	Dstyk	4.75444	0.982254	1.35045	4.86272
17	chr8	109963831	110066649	Mir140	4.7318
17	chr8	109963831	110066649	Nfat5	4.7318	0.971348	2.56026	7.40364
17	chr8	109963831	110066649	Nob1	4.7318	0.885508	10.2427	17.8082
17	chr8	109963831	110066649	Nqo1	4.7318	0.963231	12.2545	100.658
17	chr8	109963831	110066649	Psmd7	4.7318	0.859374	51.6922	84.4588
17	chr8	109963831	110066649	Wwp2	4.7318	0.938653	54.9799	447.223
18	chr18	60809335	60844351	Dctn4	4.72881	0.807831	12.0885	16.7965
18	chr18	60809335	60844351	Rbm22	4.72881	0.837469	26.6167	36.2318
18	chr18	60809335	60844351	Synpo	4.72881	0.846943	41.1213	59.5345
19	chr2	32739877	32785518	1700019L03Rik	4.66003	0.980036	3.53753	1.0447
19	chr2	32739877	32785518	Fam129b	4.66003	0.813705	241.979	185.67
19	chr2	32739877	32785518	Stxbp1	4.66003	0.903122	74.0266	45.3101
20	chr15	85428850	85447285	Mirlet7b	4.64181
20	chr15	85428850	85447285	Mirlet7c-2	4.64181
21	chr5	115097268	115116968	Tchp	4.63713	0.973193	2.84482	6.58803
21	chr5	115097268	115116968	Trpv4	4.63713	0.949128	32.2528	109.314
22	chr10	79495508	79569382	Gpx4	4.59183	0.780795	629.777	434.247
23	chr7	35805582	35826439	Cebpa	4.52717	0.895792	0.785229	20.0036
23	chr7	35805582	35826439	Cebpg	4.52717	0.911197	1.19849	3.47945
25	chr10	116419294	116435512	4933412E12Rik	4.51934	0.927239	8.52512	13.2661
25	chr10	116419294	116435512	Frs2	4.51934	0.816608	4.77586	12.6084
26	chr4	125790173	125820069	Eva1b	4.49212	0.808855	34.8813	29.6129
26	chr4	125790173	125820069	Thrap3	4.49212	0.838322	9.93274	17.7825
27	chr11	116667894	116685062	Mxra7	4.47733	0.997919	28.8668	16.9535
28	chr11	94733085	94746481	Col1a1	4.47421	0.713878	3276.22	1218.36
29	chr5	109131832	109153636	Fgfrl1	4.37294	0.970742	52.867	401.673
29	chr5	109131832	109153636	Idua	4.37294	0.984688	1.9474	9.59353
29	chr5	109131832	109153636	Tmem175	4.37294	0.91254	7.74254	10.8994
30	chr2	150586545	150606633	Entpd6	4.35247	0.763625	19.3508	41.4784
32	chr11	115805865	115832639	Galk1	4.33347	0.7738	354.935	168.25
32	chr11	115805865	115832639	Recql5	4.33347	0.828349	11.1501	11.474
32	chr11	115805865	115832639	Unk	4.33347	0.852572	12.4813	19.9323
33	chr9	69309405	69332110	Mir3109	4.3187
34	chr18	60780298	60794454	Ndst1	4.29826	0.97979	37.2809	31.2023
34	chr18	60780298	60794454	Rbm22	4.29826	0.85186	26.6167	36.2318
34	chr18	60780298	60794454	Synpo	4.29826	0.994088	41.1213	59.5345
36	chr4	62842060	62862945	Col27a1	4.23773	0.969083	0.608531	56.9893
36	chr4	62842060	62862945	Mir455	4.23773
37	chr11	115849648	115868088	H3f3b	4.22978	0.798579	63.1307	112.379
37	chr11	115849648	115868088	Itgb4	4.22978	0.873995	0.569073	5.27058
37	chr11	115849648	115868088	Sap30bp	4.22978	0.781999	15.9383	21.4976
37	chr11	115849648	115868088	Trim47	4.22978	0.761196	119.5	144.132
37	chr11	115849648	115868088	Unk	4.22978	0.904115	12.4813	19.9323
38	chr2	30292885	30323449	Ier5l	4.22876	0.711439	121.976	54.9908
39	chr15	82970569	83017619	Poldip3	4.22768	0.798833	101.767	109.452
39	chr15	82970569	83017619	Rrp7a	4.22768	0.785505	105.116	60.0949
40	chr2	24257851	24275329	Il1rn	4.22463	0.999513	6.57871	88.0192
40	chr2	24257851	24275329	Psd4	4.22463	0.825371	0.330013	1.33018
41	chr11	87927989	87941762	Srsf1	4.21359	0.805127	6.92609	13.6484
41	chr11	87927989	87941762	Vezf1	4.21359	0.826214	3.99102	5.72652
42	chr19	5807337	5826593	Cdc42ep2	4.21102	0.779303	131.527	39.7948
42	chr19	5807337	5826593	Frmd8	4.21102	0.900246	42.6517	24.4971
43	chr13	54696260	54709278	Arl10	4.20539	0.65715	3.09017	9.27038
44	chrX	20436599	20451803	Cfp	4.20093	0.74317	0.790382	2.22292
45	chr7	108055628	108068729	Arhgef17	4.1842	0.95381	32.2147	37.1068
45	chr7	108055628	108068729	Mir3102	4.1842
46	chr2	156877825	156899797	9830001H06Rik	4.18337	0.732896	23.4278	34.8789
47	chr4	43976283	43992086	Glipr2	4.1793	0.915845	85.0763	14.9424
48	chr4	127001736	127027800	Gja4	4.16737	0.88602	3.05063	1.31997
48	chr4	127001736	127027800	Gjb3	4.16737	0.770566	1.32016	2.12167
48	chr4	127001736	127027800	Gjb4	4.16737	0.900054	14.9223	6.0185
48	chr4	127001736	127027800	Gjb5	4.16737	0.934247	4.46308	6.63921
49	chr8	10922030	10935469	Irs2	4.16472	0.65542	7.37507	4.48352
51	chr2	118345566	118367945	Bmf	4.13708	0.961415	1.119	14.8173
52	chr16	4648937	4669411	Glis2	4.13522	0.872906	81.321	39.8395
52	chr16	4648937	4669411	Nmral1	4.13522	0.879871	22.8929	19.4178
52	chr16	4648937	4669411	Tfap4	4.13522	0.771365	4.7822	4.33187
53	chr1	95101927	95126801	Mterfd2	4.12541	0.828491	3.01843	31.513
53	chr1	95101927	95126801	Sned1	4.12541	0.889067	1.38466	26.2605
54	chr11	98566581	98586051	Thra	4.12331	0.876621	69.403	185.722
55	chr14	70562004	70598143	2610301G19Rik	4.1143	0.901283	29.761	23.7043
55	chr14	70562004	70598143	9930012K11Rik	4.1143	0.976188	7.56812	4.59459
55	chr14	70562004	70598143	Pdlim2	4.1143	0.986803	134.223	39.2233
55	chr14	70562004	70598143	Sorbs3	4.1143	0.881855	352.25	64.5491
57	chr4	137018713	137063898	Hspg2	4.08578	0.875351	301.177	228.486
58	chr12	109630086	109644375	Eml1	4.03675	0.908398	17.9447	10.816
59	chr15	77610442	77682856	Myh9	4.02952	0.927381	395.227	246.624
60	chr3	88315530	88331783	Lmna	4.0235	0.816523	1249.87	580.267
60	chr3	88315530	88331783	Mex3a	4.0235	0.861682	1.84513	9.38638
60	chr3	88315530	88331783	Mir1905	4.0235
61	chr17	71130543	71143614	Tgif1	4.01532	0.841678	34.7598	36.1023
63	chr16	44612058	44657113	Boc	4.00567	0.947491	9.40707	113.744
63	chr16	44612058	44657113	Mir3081	4.00567
64	chr10	75707757	75726242	Dip2a	3.98907	0.845111	10.51	11.4137
64	chr10	75707757	75726242	Mir678	3.98907
64	chr10	75707757	75726242	Pcnt	3.98907	0.81211	3.88786	5.64978
65	chr9	57264306	57283107	Scamp5	3.98815	0.604923	25.3536	23.399
66	chr19	5710277	5723528	Malat1	3.98744	0.779386	3.45506	6.40767
67	chr2	30597142	30652250	Mir3089	3.98144
67	chr2	30597142	30652250	Prrx2	3.98144	0.857145	130.454	110.444
68	chr9	56707151	56748829	Ptpn9	3.97445	0.905837	8.32915	10.3421
68	chr9	56707151	56748829	Snx33	3.97445	0.842326	16.6917	16.0103
69	chr10	80758710	80771400	Mir3057	3.9733
69	chr10	80758710	80771400	Zfr2	3.9733	0.872772	2.43907	8.8724
70	chr11	97283074	97308092	Arhgap23	3.97114	0.525126	42.9441	28.8842
71	chr9	32243996	32264430	Fli1	3.9581	0.845852	0.180951	1.57302
72	chr5	135732747	135761641	Baz1b	3.9571	0.9504	7.34233	14.1474
72	chr5	135732747	135761641	Fzd9	3.9571	0.964835	2.5089	74.5508
73	chr10	126995384	127050190	Nxph4	3.9548	0.503019	11.1117	2.96191
74	chr15	78265105	78285038	C1qtnf6	3.95424	0.512315	56.1485	174.212
75	chr10	122318333	122353116	Mirlet7i	3.94064
75	chr10	122318333	122353116	Mon2	3.94064	0.915542	9.38965	13.8984
76	chr19	4553432	4570758	Pcx	3.94008	0.662896	87.3341	104.713
77	chr2	152502718	152527766	Mcts2	3.93734	0.838515	7.20742	9.77804
78	chr11	93990822	94007498	Tob1	3.91824	0.952246	3.42601	7.43496
79	chr9	44489523	44534744	Arcn1	3.91614	0.769916	8.58775	20.9584
79	chr9	44489523	44534744	Ddx6	3.91614	0.781829	4.15089	8.84065
80	chr18	60867823	60899719	Cd74	3.90763	0.948585	1.36509	4.2101
80	chr18	60867823	60899719	Mir5107	3.90763
81	chr18	65663221	65692641	Zfp532	3.89531	0.825908	3.76254	9.54438
83	chr6	55156716	55170000	Fam188b	3.88959	0.739224	6.26519	7.85522
84	chr14	70494469	70508394	Bin3	3.88953	0.925426	15.0995	23.1491
85	chr13	51401268	51424264	S1pr3	3.875	0.541114	0.771973	1.08038
87	chr9	58143588	58174501	Pml	3.86787	0.929399	53.9798	18.707
88	chr10	60240654	60289040	Slc29a3	3.86507	0.889239	16.1933	21.5506
88	chr10	60240654	60289040	Unc5b	3.86507	0.975264	25.3442	15.007
89	chr10	83513445	83529953	1500009L16Rik	3.86447	0.750963	0.614719	7.99325
91	chr10	126391598	126411037	Cdk4	3.85629	0.807215	675.54	755.677
91	chr10	126391598	126411037	Ctdsp2	3.85629	0.976027	246.518	259.105
91	chr10	126391598	126411037	LOC100504608	3.85629	0.807615	0.702435	1.79598
91	chr10	126391598	126411037	41342	3.85629	0.880953	29.2723	24.0885
91	chr10	126391598	126411037	Mettl1	3.85629	0.776838	21.6378	17.7035
91	chr10	126391598	126411037	Mir26a-2	3.85629
91	chr10	126391598	126411037	Mir546	3.85629
92	chr6	114803675	114833426	Vgll4	3.85392	0.855535	4.79008	11.5124
93	chr10	83442563	83467386	1500009L16Rik	3.85311	0.821572	0.614719	7.99325
94	chr18	61198622	61218925	Pdgfrb	3.85273	0.738722	138.007	106.041
95	chr4	106515140	106540340	Acot11	3.83846	0.921374	0.175035	1.82275
95	chr4	106515140	106540340	Ssbp3	3.83846	0.833003	75.7716	102.157
96	chr6	87163203	87175984	Antxr1	3.83158	0.980082	11.8223	48.2755
97	chr5	115968937	116002477	Gcn1l1	3.82773	0.75549	130.842	72.0077
97	chr5	115968937	116002477	Rplp0	3.82773	0.804538	2298.94	2105.9
99	chr1	74334455	74347496	Mir26b	3.81873
100	chr15	8593999	8614404	Slc1a3	3.81745	0.929962	9.25537	32.863
101	chr18	75540207	75558423	Smad7	3.80753	0.768713	1.47753	1.658
102	chr19	9052127	9075218	5730408K05Rik	3.79875	0.574386	10.367	5.17796
102	chr19	9052127	9075218	Mir5136	3.79875
104	chr11	118174024	118241399	C1qtnf1	3.78954	0.865627	30.523	16.1437
104	chr11	118174024	118241399	Cant1	3.78954	0.830922	56.0649	69.2429
104	chr11	118174024	118241399	Timp2	3.78954	0.95746	580.491	623.682
106	chr12	77597173	77611638	Mir5135	3.77787
107	chr10	79733980	79748922	Ndufs7	3.77656	0.898905	246.508	137.528
107	chr10	79733980	79748922	Pcsk4	3.77656	0.909398	1.355	2.38662
107	chr10	79733980	79748922	Reep6	3.77656	0.960873	8.23735	7.80803
109	chr9	20594351	20609932	Olfm2	3.765	0.601276	0.394892	12.1158
110	chr4	125911990	125926514	Thrap3	3.76098	0.704685	9.93274	17.7825
113	chr15	101938803	101958353	Csad	3.76	0.567907	10.3356	36.7158
114	chr19	46582570	46608389	Arl3	3.75005	0.97547	24.7571	37.8354
114	chr19	46582570	46608389	Sufu	3.75005	0.775949	24.5042	25.3351
114	chr19	46582570	46608389	Trim8	3.75005	0.808088	18.6377	21.0813
116	chr9	57472876	57485534	Fam219b	3.73826	0.77013	8.87413	8.4918
117	chr7	149660601	149676391	Mir675	3.73128
119	chr11	96817274	96842157	Pnpo	3.71319	0.887815	8.16292	7.86297
120	chr7	29705871	29741840	Actn4	3.7075	0.906601	119.596	110.894
120	chr7	29705871	29741840	Hnrnpl	3.7075	0.839989	155.541	141.822
121	chr4	107264757	107317959	Glis1	3.69561	0.901131	18.0012	31.7813
122	chr11	72828668	72845689	Camkk1	3.68617	0.964768	4.60579	2.24566
124	chr7	56505570	56527088	Nav2	3.67969	0.866956	8.15038	5.05876
125	chr5	150175468	150194916	Alox5ap	3.67478	0.749108	2.67484	1.23102
127	chr11	94777410	94792704	Col1a1	3.66903	0.744486	3276.22	1218.36
128	chrX	70709798	70725982	Bgn	3.66579	0.88949	2722.13	4530.59
129	chr8	87326860	87340124	Calr	3.6621	0.532088	1285.52	1494.75
131	chr4	107156068	107172848	Glis1	3.6498	0.915499	18.0012	31.7813
132	chr1	129314762	129342583	Mgat5	3.64454	0.7433	5.69654	8.70823
133	chr10	92693471	92770053	Elk3	3.64367	0.666238	28.7383	24.4263
133	chr10	92693471	92770053	Mir1931	3.64367
135	chr11	75958938	75983018	Fam57a	3.63418	0.816443	9.81902	9.67467
136	chr17	87562750	87608041	Socs5	3.62857	0.887805	7.13849	8.59523
136	chr17	87562750	87608041	Ttc7	3.62857	0.959726	49.7919	11.9143
137	chr13	63421570	63434681	Mir23b	3.62684
137	chr13	63421570	63434681	Mir24-1	3.62684
137	chr13	63421570	63434681	Mir27b	3.62684
137	chr13	63421570	63434681	Mir3074-1	3.62684
138	chr11	113112541	113157319	2610035D17Rik	3.62343	0.96597	0.634627	35.481
139	chr15	76290682	76311340	Adck5	3.62333	0.849038	15.7736	14.8199
141	chr4	128566329	128579559	Trim62	3.61924	0.821544	6.01138	9.05854
143	chr17	12971471	12989534	Airn	3.61732	0.819807	2.65901	2.86915
143	chr17	12971471	12989534	Igf2r	3.61732	0.97441	30.0065	52.9677
144	chr2	92581720	92594675	Chst1	3.61568	0.924058	41.5434	2.11718
145	chr17	27274825	27331550	Itpr3	3.61223	0.953249	83.3527	31.6946
145	chr17	27274825	27331550	Lemd2	3.61223	0.762704	66.5546	61.4865
146	chr11	86382175	86410509	Mir21	3.60692
147	chr2	32180044	32205887	Ciz1	3.60246	0.868599	65.4922	53.9911
147	chr2	32180044	32205887	Dnm1	3.60246	0.83375	163.416	93.2449
147	chr2	32180044	32205887	Golga2	3.60246	0.80447	37.5489	45.4632
147	chr2	32180044	32205887	Mir199b	3.60246
147	chr2	32180044	32205887	Prrc2b	3.60246	0.940018	68.8342	60.4123
148	chr14	70450393	70470712	2610301G19Rik	3.60006	0.935576	29.761	23.7043
148	chr14	70450393	70470712	9930012K11Rik	3.60006	0.94464	7.56812	4.59459
148	chr14	70450393	70470712	Pdlim2	3.60006	0.905596	134.223	39.2233
149	chr14	26526927	26576763	Zcchc24	3.59883	0.973751	35.1254	21.2342
151	chr11	117818290	117838681	Socs3	3.58854	0.515012	33.3295	12.5619
153	chr5	125559946	125669711	Ncor2	3.58525	0.791631	109.971	83.4314
155	chr5	118788227	118838546	2410131K14Rik	3.58168	0.738284	9.80174	9.44744
156	chr10	83563317	83576324	Nuak1	3.58058	0.777488	7.87488	56.5056
157	chr16	32671629	32689623	Tnk2	3.57913	0.949408	87.568	23.0447
158	chr16	21214512	21242179	Ephb3	3.57493	0.836917	32.9724	87.7997
159	chr12	113950640	113967897	Akt1	3.56991	0.583666	465.929	423.698
160	chr14	67428179	67465252	Dpysl2	3.5676	0.504374	9.33647	8.6652
161	chr2	163487190	163502908	Ttpal	3.565	0.652534	9.10552	8.69418
162	chr19	5928445	5957508	Capn1	3.56258	0.847466	126.19	45.6489
162	chr19	5928445	5957508	Cdc42ep2	3.56258	0.8094	131.527	39.7948
162	chr19	5928445	5957508	Frmd8	3.56258	0.932861	42.6517	24.4971
163	chr6	135271713	135285176	Emp1	3.56247	0.765405	43.2487	56.914
164	chr6	30565762	30631507	Mest	3.55998	0.955315	17.4933	162.88
164	chr6	30565762	30631507	Mir335	3.55998
165	chr18	61033628	61080485	Mir5107	3.55351
165	chr18	61033628	61080485	Tcof1	3.55351	0.958822	63.6562	37.6595
166	chr10	83328882	83398916	1500009L16Rik	3.55094	0.903365	0.614719	7.99325
168	chr12	110639944	110682642	Meg3	3.53106	0.815033	11.6869	20.1075
169	chr10	83833883	83875723	Nuak1	3.52368	0.983695	7.87488	56.5056
170	chr18	35970120	36026418	Ube2d2a	3.51815	0.773875	12.3609	18.5723
171	chr6	84514229	84528571	Exoc6b	3.51755	0.728417	3.13854	4.22882
172	chr1	167513815	167539022	Mpzl1	3.51234	0.96116	23.844	222.671
173	chr10	85526343	85578082	Fbxo7	3.51067	0.737771	9.51112	44.3273
175	chr17	68287815	68304476	Arhgap28	3.50987	0.832202	3.16426	5.28916
176	chr2	164198320	164216375	Matn4	3.50901	0.932681	1.23609	62.4146
176	chr2	164198320	164216375	Sdc4	3.50901	0.799469	43.7492	69.4497
180	chr10	77916336	77934012	Pdxk	3.50239	0.586472	31.4621	17.9248
181	chr4	107221215	107241021	Glis1	3.50093	0.746686	18.0012	31.7813
182	chr11	57463967	57489612	Galnt10	3.49721	0.727774	66.1347	71.9971
183	chr11	98225254	98253962	Ppp1r1b	3.49248	0.966263	0.475748	140.54
184	chr1	129283760	129298639	Mgat5	3.49093	0.780168	5.69654	8.70823
187	chr5	114077754	114122990	Cmklr1	3.48406	0.94227	33.926	6.80128
187	chr5	114077754	114122990	Ficd	3.48406	0.789946	4.32237	7.21722
187	chr5	114077754	114122990	Sart3	3.48406	0.800534	22.2897	21.1132
187	chr5	114077754	114122990	Wscd2	3.48406	0.855576	1.97321	21.9813
189	chr1	182272411	182289468	Itpkb	3.48152	0.670462	23.7569	53.9159
190	chr3	88283920	88302096	Mir1905	3.47567
190	chr3	88283920	88302096	Pmf1	3.47567	0.604584	130.845	63.185
192	chr4	134848248	134870570	Clic4	3.47233	0.762382	30.3643	52.3057
193	chr14	26169031	26222380	Zmiz1	3.47093	0.720093	59.4788	49.4303
194	chr8	111405518	111440887	Mir3108	3.46772
194	chr8	111405518	111440887	Zfhx3	3.46772	0.748519	5.22186	5.00635
198	chr7	56691278	56708244	Nav2	3.45721	0.754973	8.15038	5.05876
199	chr11	44783055	44798326	Ebf1	3.45546	0.673906	6.9011	17.9932
200	chr11	117853812	117884982	Socs3	3.45478	0.776077	33.3295	12.5619
201	chr17	27169132	27225439	Bak1	3.45145	0.970483	265.331	137.237
201	chr17	27169132	27225439	Itpr3	3.45145	0.993622	83.3527	31.6946
201	chr17	27169132	27225439	Kifc5b	3.45145	0.847812	17.903	12.2329
201	chr17	27169132	27225439	Mir3083	3.45145
201	chr17	27169132	27225439	Phf1	3.45145	0.775799	24.0322	19.2229
202	chr15	83241633	83260719	Pacsin2	3.45075	0.905139	16.1857	17.342
203	chr4	62388191	62422092	Rgs3	3.45068	0.548109	28.5954	32.4807
204	chr11	74796384	74815664	Mir684-1	3.446
206	chr6	53804135	53910084	Chn2	3.44072	0.89866	1.91776	10.532
206	chr6	53804135	53910084	Cpvl	3.44072	0.983435	0	1.0867
206	chr6	53804135	53910084	Tril	3.44072	0.792562	6.39381	29.7966
207	chr17	26817101	26836580	Atp6v0e	3.44071	0.851707	173.567	298.252
208	chr8	108052658	108071987	Atp6v0d1	3.43641	0.880708	211.973	238.938
208	chr8	108052658	108071987	Hsd11b2	3.43641	0.832515	0.211414	1.13513
208	chr8	108052658	108071987	Mir1966	3.43641
209	chr1	92962056	92991159	Lrrfip1	3.43421	0.961122	9.4913	7.81004
210	chr2	122176662	122189288	Shf	3.43284	0.665045	27.932	46.6913
211	chr19	38061481	38113571	Myof	3.42837	0.907724	23.5357	18.8303
212	chr19	4296306	4311015	Kdm2a	3.42831	0.852272	6.96976	11.5989
215	chr4	107122070	107141366	Glis1	3.40415	0.797663	18.0012	31.7813
216	chr8	28203729	28228544	Gpr124	3.40158	0.767508	107.479	105.469
217	chr14	8769364	8791110	Flnb	3.40006	0.925	210.189	212.28
218	chr3	86578562	86595586	Dclk2	3.39922	0.885807	4.07537	17.7005
219	chr2	143933195	143962992	Rrbp1	3.39621	0.84264	35.9316	82.3068
220	chr15	78711245	78739019	Lgals2	3.39152	0.696029	0.224019	1.83286
221	chr2	35510245	35539186	Dab2ip	3.38955	0.540225	28.8884	29.5973
222	chr1	184413668	184458138	Capn2	3.38846	0.77247	77.8763	50.5613
224	chr10	40211967	40248806	Cdk19	3.38287	0.970658	0.838009	10.0939
226	chr8	111232925	111296434	Zfhx3	3.38065	0.600961	5.22186	5.00635
228	chr12	88130969	88181883	Irf2bpl	3.37994	0.952781	18.9115	12.6968
230	chr4	62885127	62897743	Col27a1	3.37657	0.88546	0.608531	56.9893
230	chr4	62885127	62897743	Mir455	3.37657
231	chr18	60913058	60926985	Mir5107	3.37345
231	chr18	60913058	60926985	Ndst1	3.37345	0.848282	37.2809	31.2023
231	chr18	60913058	60926985	Tcof1	3.37345	0.952422	63.6562	37.6595
233	chr2	30498154	30516503	Cstad	3.36405	0.634707	0.283625	1.16027
233	chr2	30498154	30516503	Mir3089	3.36405
234	chr14	58320327	58333453	Lats2	3.36096	0.703627	4.23657	5.82842
234	chr14	58320327	58333453	Mir3077	3.36096
235	chr9	44300006	44322451	Rps25	3.35459	0.753921	211.421	264.828
236	chr12	99915511	99931544	Spata7	3.3492	0.869152	1.09875	2.10085
237	chr2	156255332	156284065	2900097C17Rik	3.3472	0.830609	7.45021	17.2168
238	chr8	109765738	109779878	Nfat5	3.34663	0.797366	2.56026	7.40364
239	chr11	3236573	3250899	Eif4enif1	3.34486	0.891601	6.78837	9.63107
239	chr11	3236573	3250899	Limk2	3.34486	0.761099	15.3627	12.873
239	chr11	3236573	3250899	Patz1	3.34486	0.951617	13.59	20.2566
239	chr11	3236573	3250899	Pik3ip1	3.34486	0.798794	5.33014	12.9521
240	chr2	167530872	167695927	Cebpb	3.33956	0.986289	20.5317	11.4224
242	chr16	92099161	92118361	Mrps6	3.33847	0.761057	294.649	403.81
243	chr1	137740654	137760198	Csrp1	3.33819	0.91497	182.715	166.253
243	chr1	137740654	137760198	Lad1	3.33819	0.790068	0.0311861	1.08441
245	chr11	75216391	75246872	Mir22	3.33462
245	chr11	75216391	75246872	Mir22hg	3.33462
245	chr11	75216391	75246872	Serpinf1	3.33462	0.852143	1009.87	1755.31
246	chr17	84466485	84521120	Zfp36l2	3.33281	0.737652	27.7024	17.4612
247	chr2	91890817	91906956	Creb3l1	3.32769	0.931081	158.538	85.4358
248	chr9	108906196	108930552	Atrip	3.32763	0.863498	2.97409	5.10696
248	chr9	108906196	108930552	Mir711	3.32763
248	chr9	108906196	108930552	Tma7	3.32763	0.871268	27.0002	32.404
250	chr19	47511306	47532205	Obfc1	3.3243	0.589152	11.7844	16.9814
252	chr9	113913813	113932240	Fbxl2	3.32337	0.930207	2.48325	6.62414
253	chr5	143674324	143689238	Actb	3.32267	0.869644	4368.47	2331.2
253	chr5	143674324	143689238	Fbxl18	3.32267	0.865791	12.0805	7.34526
254	chr15	77144179	77196189	Apol9a	3.32263	0.691638	8.96991	1.74893
255	chr19	10768897	10790592	Dak	3.31692	0.732524	24.0032	35.5768
256	chr2	101948419	101981720	Ldlrad3	3.31622	0.971606	2.63988	27.7102
257	chr12	8959903	8977857	Laptm4a	3.31104	0.86247	61.2002	180.796
257	chr12	8959903	8977857	Wdr35	3.31104	0.896046	1.63222	5.41456
258	chr13	63188903	63222449	2010111I01Rik	3.30861	0.989828	2.87719	2.61101
259	chr4	125942446	125992396	Col8a2	3.30565	0.880403	3.26557	18.3794
259	chr4	125942446	125992396	Thrap3	3.30565	0.8633	9.93274	17.7825
260	chr6	88054265	88067751	Rpn1	3.30061	0.775791	61.5058	78.1631
261	chr10	110975097	110998344	Gm5176	3.3003	0.872203	2.57043	2.43122
262	chr9	121713960	121729763	Zfp651	3.29973	0.715102	11.7507	19.3641
264	chr5	122133985	122151587	Atxn2	3.2968	0.727609	17.9072	29.4953
265	chr15	97572605	97605350	Hdac7	3.29531	0.852977	111.228	32.9918
265	chr15	97572605	97605350	Rapgef3	3.29531	0.966498	3.31599	4.65922
265	chr15	97572605	97605350	Vdr	3.29531	0.767915	28.9234	44.0117
266	chr11	86750468	86800010	Ypel2	3.29494	0.969061	0.444183	5.42287
267	chr15	97841087	97883024	Col2a1	3.29148	0.832157	106.279	2122.18
267	chr15	97841087	97883024	Pfkm	3.29148	0.751119	47.2957	104.402
267	chr15	97841087	97883024	Senp1	3.29148	0.93526	3.18553	7.23336
269	chr12	112658336	112695465	Cdc42bpb	3.28906	0.821817	37.1077	29.8417
269	chr12	112658336	112695465	Tnfaip2	3.28906	0.846334	34.8721	19.2058
270	chr7	119597391	119627811	Mical2	3.2886	0.618447	37.3791	2.28996
271	chr16	92199081	92231822	Mrps6	3.28765	0.898771	294.649	403.81
274	chr11	119834983	119861698	1810043H04Rik	3.2837	0.75883	24.5741	14.0986
274	chr11	119834983	119861698	Mir3065	3.2837
274	chr11	119834983	119861698	Mir338	3.2837
275	chr11	52230337	52243835	9530068E07Rik	3.28268	0.979102	45.7974	101.063
276	chr15	12408717	12451711	Pdzd2	3.28162	0.961242	1.51621	3.64885
277	chr11	22472547	22511876	Tmem17	3.28039	0.850234	1.78952	3.58408
278	chr19	46507774	46565774	Actr1a	3.27962	0.533856	183.52	163.023
278	chr19	46507774	46565774	Mir146b	3.27962
279	chr16	4598989	4634803	Glis2	3.27703	0.850745	81.321	39.8395
279	chr16	4598989	4634803	Nmral1	3.27703	0.986085	22.8929	19.4178
279	chr16	4598989	4634803	Tfap4	3.27703	0.976852	4.7822	4.33187
281	chr19	10340449	10373837	Dagla	3.27376	0.922248	8.43871	4.25788
281	chr19	10340449	10373837	Fads1	3.27376	0.768818	127.349	131.498
282	chr10	80611630	80635094	Mir3057	3.27349
282	chr10	80611630	80635094	Sgta	3.27349	0.762081	298.618	252.932
283	chr12	113814242	113845740	Inf2	3.27298	0.965216	254.59	54.1489
283	chr12	113814242	113845740	Siva1	3.27298	0.803746	57.1515	43.9352
285	chr8	96353562	96388997	Gnao1	3.26703	0.70848	96.425	38.7833
286	chr15	78761538	78774480	Nol12	3.26575	0.787874	19.3426	20.0305
288	chr2	157232466	157246457	Src	3.26	0.963094	91.764	43.8913
289	chr5	136509794	136528717	Lrwd1	3.25672	0.795046	87.7595	32.5515
289	chr5	136509794	136528717	Orai2	3.25672	0.763501	13.6602	6.02744
289	chr5	136509794	136528717	Rasa4	3.25672	0.969176	71.8115	18.3294
291	chr6	83080668	83098668	Dctn1	3.25395	0.763468	155.822	139.865
291	chr6	83080668	83098668	Mogs	3.25395	0.945185	34.6295	39.8172
291	chr6	83080668	83098668	Wbp1	3.25395	0.918126	83.9417	121.015
293	chr6	91142306	91159572	Fbln2	3.2486	0.950777	259.756	90.693
294	chr15	99993414	100013126	Dip2b	3.24789	0.746022	4.35271	9.39283
296	chr10	82551854	82658371	Chst11	3.24261	0.521337	2.27393	47.9839
297	chr15	99237548	99254674	Nckap5l	3.2398	0.639631	30.9463	37.501
298	chr4	43402581	43431175	Arhgef39	3.23941	0.758163	12.3853	6.45875
298	chr4	43402581	43431175	Rusc2	3.23941	0.873933	50.5501	34.7982
298	chr4	43402581	43431175	Tpm2	3.23941	0.876688	17.5513	5.53471
299	chr15	85885322	85951550	Gramd4	3.23886	0.762299	8.59927	8.43499
300	chr11	95631580	95645304	Abi3	3.2379	0.799655	2.97132	1.55076
300	chr11	95631580	95645304	Phospho1	3.2379	0.793217	46.8343	26.022
301	chr16	91399599	91416526	Ifnar1	3.236	0.764188	4.36089	8.74521
302	chr10	69879918	69894052	Fam13c	3.235	0.975247	1.8766	3.00838
303	chr2	152582838	152651696	Bcl2l1	3.23246	0.958525	78.7607	63.7258
303	chr2	152582838	152651696	H13	3.23246	0.912199	131.521	102.637
303	chr2	152582838	152651696	Id1	3.23246	0.790614	59.1445	88.7827
303	chr2	152582838	152651696	Tpx2	3.23246	0.765456	7.97218	10.06
304	chr1	156896327	156942868	Ier5	3.23164	0.74283	7.20308	8.17877
305	chr17	28135736	28171298	Anks1	3.22932	0.76266	11.2321	17.043
306	chr11	102068773	102082146	Hdac5	3.2281	0.699093	85.8682	56.9385
307	chr1	33968482	34047475	Bend6	3.22763	0.967194	2.33187	1.49052
308	chr6	128224335	128240925	Tead4	3.21858	0.572608	9.4001	4.34526
309	chr2	163954622	163985332	Stk4	3.21832	0.974057	1.86631	3.17522
309	chr2	163954622	163985332	Tomm34	3.21832	0.940302	16.1701	24.2973
310	chr14	8715850	8751970	Flnb	3.21692	0.750965	210.189	212.28
311	chr1	88314588	88362817	Ptma	3.21527	0.881344	127.666	245.142
312	chr8	111311519	111327381	Zfhx3	3.21349	0.812589	5.22186	5.00635
313	chr2	27556392	27643214	Rxra	3.21163	0.950675	57.4622	59.6456
314	chr9	62201615	62220732	Anp32a	3.21115	0.591291	8.97123	14.364
315	chr15	100893263	100912444	Fignl2	3.20595	0.844575	0.60803	3.73105
316	chr14	51587712	51600256	Osgep	3.20581	0.845953	15.5431	31.7291
317	chr4	140808805	140844470	Arhgef19	3.20098	0.916611	31.5876	39.8522
317	chr4	140808805	140844470	Epha2	3.20098	0.949711	29.5502	3.31553
318	chr4	117931567	117977076	Kdm4a	3.1995	0.541462	32.6891	42.601
319	chr4	4104369	4124929	Penk	3.19889	0.610631	16.7693	1100.48
320	chr4	132931609	132979188	Mir5122	3.19781
320	chr4	132931609	132979188	Wdtc1	3.19781	0.922293	68.9937	58.6141
323	chr10	66567301	66583884	Reep3	3.19307	0.993978	4.23826	7.06295
324	chr2	38370386	38403649	Nek6	3.18502	0.916309	17.8647	21.5969
325	chr15	83045500	83063749	Poldip3	3.18459	0.750624	101.767	109.452
325	chr15	83045500	83063749	Rrp7a	3.18459	0.919103	105.116	60.0949
326	chr16	30471586	30506472	Atp13a3	3.18451	0.523717	2.13917	6.39695
327	chr11	107845344	107859006	Prkca	3.18351	0.719365	3.84433	6.46925
328	chr16	18225621	18244065	Dgcr8	3.18183	0.91866	3.1746	7.59713
328	chr16	18225621	18244065	Mir1306	3.18183
328	chr16	18225621	18244065	Mir185	3.18183
329	chr10	80823604	80837116	4930404N11Rik	3.18129	0.961311	14.3401	17.0197
329	chr10	80823604	80837116	Mfsd12	3.18129	0.954718	14.1036	17.1544
329	chr10	80823604	80837116	Mir3057	3.18129
330	chr2	30728071	30754129	BC005624	3.18079	0.792354	12.2212	14.951
330	chr2	30728071	30754129	Prrx2	3.18079	0.881374	130.454	110.444
331	chr14	58346168	58360824	Mir3077	3.1785
331	chr14	58346168	58360824	Ska3	3.1785	0.923481	1.69154	2.16246
331	chr14	58346168	58360824	Zdhhc20	3.1785	0.892403	1.38752	2.06025
332	chr12	113170826	113191584	Ppp1r13b	3.17792	0.603164	5.11709	29.817
333	chr17	88903510	88916310	Ppp1r21	3.17256	0.614657	4.4497	8.34309
334	chr9	22479520	22493321	Bbs9	3.17242	0.786555	0.574528	4.44804
335	chr8	125021204	125083587	Mvd	3.17126	0.797141	124.16	44.3164
335	chr8	125021204	125083587	Trappc2l	3.17126	0.917596	78.7853	63.4965
336	chr4	62969823	62987079	Col27a1	3.16746	0.816781	0.608531	56.9893
336	chr4	62969823	62987079	Mir455	3.16746
337	chr11	53335999	53356955	Kif3a	3.16407	0.942316	1.04138	2.96696
337	chr11	53335999	53356955	Shroom1	3.16407	0.785352	2.30213	33.2203
339	chr15	101877953	101898328	Eif4b	3.15697	0.587472	63.9842	79.5313
341	chr2	31109647	31131096	Ncs1	3.15628	0.96209	42.8726	21.3081
342	chr8	24534045	24567033	Sfrp1	3.15504	0.823474	2.54504	51.14
344	chr1	135979087	136001889	Btg2	3.14814	0.61151	2.95964	2.56357
345	chr14	8663966	8697694	Flnb	3.14793	0.921106	210.189	212.28
348	chr15	75968643	75989939	Mir1942	3.14091
348	chr15	75968643	75989939	Nrbp2	3.14091	0.922126	2.73129	16.4108
350	chr16	8654232	8666885	Pmm2	3.1383	0.556083	24.3203	18.9745
351	chr17	56407580	56423234	Kdm4b	3.1375	0.827749	32.5219	43.0625
351	chr17	56407580	56423234	Mir7b	3.1375
353	chr19	5869169	5887963	Scyl1	3.1358	0.867257	84.157	71.5588
354	chr16	31000765	31022166	Acap2	3.13197	0.507728	2.03928	4.28432
355	chr2	103524634	103550089	Abtb2	3.12965	0.924453	8.47719	29.134
356	chr8	119803809	119826736	Cmip	3.12939	0.961955	26.9863	26.2486
357	chr5	65251091	65271977	Fam114a1	3.12935	0.766774	8.4888	21.0238
357	chr5	65251091	65271977	Klf3	3.12935	0.760066	10.5488	13.4434
357	chr5	65251091	65271977	Mir574	3.12935
358	chr7	119936952	119951547	Tead1	3.12922	0.887743	7.16745	9.56356
359	chr11	51679706	51710312	Cdkn2aipnl	3.1277	0.878181	12.9892	15.2126
359	chr11	51679706	51710312	Phf15	3.1277	0.988609	8.37639	6.42499
361	chr2	24303871	24353273	Il1rn	3.12605	0.890946	6.57871	88.0192
361	chr2	24303871	24353273	Psd4	3.12605	0.954626	0.330013	1.33018
362	chr1	164173058	164186461	Dnm3os	3.12167	0.777785	0.731711	1.60028
362	chr1	164173058	164186461	Mir199a-2	3.12167
362	chr1	164173058	164186461	Mir214	3.12167
363	chr10	61745290	61798447	2210417K05Rik	3.12042	0.858483	6.15554	3.27359
363	chr10	61745290	61798447	Hk1	3.12042	0.915484	193.608	115.084
364	chr6	82946382	82975967	Ccdc142	3.11951	0.877279	1.99161	1.85444
364	chr6	82946382	82975967	Dok1	3.11951	0.931223	84.2465	41.599
364	chr6	82946382	82975967	Htra2	3.11951	0.928067	55.7414	20.2723
367	chr11	117674610	117700566	Tmc6	3.10899	0.620596	19.2645	39.9951
368	chr12	106191931	106244984	Mir3069	3.10884
368	chr12	106191931	106244984	Syne3	3.10884	0.95546	12.7108	5.21408
369	chr2	60702843	60722599	Rbms1	3.10796	0.776552	6.23759	7.34517
370	chr12	109711123	109736782	Eml1	3.10714	0.89179	17.9447	10.816
370	chr12	109711123	109736782	Evl	3.10714	0.837681	80.6939	92.403
371	chr10	86266973	86308395	Hsp90b1	3.10706	0.858205	86.4021	145.877
371	chr10	86266973	86308395	Nt5dc3	3.10706	0.896239	17.0945	15.5788
372	chr15	8749155	8785778	Slc1a3	3.10335	0.887758	9.25537	32.863
374	chr6	125104734	125122013	Mrpl51	3.09933	0.971254	26.8585	32.0467
375	chr12	3537058	3551441	Dtnb	3.09276	0.835019	8.56145	9.26823
376	chr13	49544064	49576489	Cenpp	3.09266	0.73919	0.613671	1.98743
377	chr1	94696510	94715343	Gpc1	3.08925	0.889035	347.09	290.911
377	chr1	94696510	94715343	Mir149	3.08925
378	chr9	65393858	65421851	Pif1	3.08879	0.771368	3.00165	1.76515
378	chr9	65393858	65421851	Plekho2	3.08879	0.817418	30.7668	22.7954
379	chr6	72453154	72483429	Tgoln1	3.08783	0.755575	1.06562	3.7577
380	chr17	44722303	44747402	Runx2	3.08728	0.848298	9.46339	12.306
381	chr1	137630904	137673560	Csrp1	3.08628	0.776892	182.715	166.253
381	chr1	137630904	137673560	Lad1	3.08628	0.910298	0.0311861	1.08441
382	chr5	125520682	125542213	Ncor2	3.0858	0.754831	109.971	83.4314
384	chr2	25048608	25061949	Ndor1	3.084	0.543741	11.1146	8.17818
386	chr5	136379471	136396210	Dtx2	3.08031	0.970682	26.6714	15.5451
386	chr5	136379471	136396210	Ywhag	3.08031	0.87088	95.93	55.9917
387	chr17	79693205	79714777	Cdc42ep3	3.07927	0.940489	1.5288	17.1988
388	chr8	123152777	123170528	1190005I06Rik	3.07774	0.776555	11.9731	43.4448
388	chr8	123152777	123170528	Cox4i1	3.07774	0.784985	1092.76	931.232
389	chr16	91835231	91885206	Atp5o	3.07718	0.806665	237.526	307.251
391	chr5	65127736	65141463	Klf3	3.07547	0.706708	10.5488	13.4434
392	chr6	22369461	22398300	Fam3c	3.07333	0.990372	12.6218	33.5692
393	chr2	24165564	24179046	Il1rn	3.07283	0.917605	6.57871	88.0192
394	chr12	81069532	81104045	Zfp36l1	3.07017	0.673922	9.8519	33.6496
395	chr15	27682520	27780365	Trio	3.06979	0.957307	6.34438	8.47283
396	chr11	104461848	104489815	Itgb3	3.06943	0.931136	1.90274	39.6052
397	chr1	92906573	92922734	Lrrfip1	3.06832	0.62953	9.4913	7.81004
399	chr8	108121128	108147975	Hsd11b2	3.06404	0.698909	0.211414	1.13513
399	chr8	108121128	108147975	Mir1966	3.06404
400	chr16	90881232	90894120	Eva1c	3.06011	0.727318	22.6845	4.11567
401	chr6	88864606	88888895	Mcm2	3.05983	0.854747	71.9026	54.5833
402	chr6	134134105	134158730	Etv6	3.05842	0.844712	6.43221	8.13106
403	chr15	97618488	97671732	Hdac7	3.05757	0.984657	111.228	32.9918
403	chr15	97618488	97671732	Rapgef3	3.05757	0.846603	3.31599	4.65922
404	chr19	42059534	42101377	Avpi1	3.05738	0.966356	113.286	41.9213
404	chr19	42059534	42101377	Ubtd1	3.05738	0.966841	132.812	49.8015
405	chr2	29478729	29505513	Rapgef1	3.05366	0.602269	77.04	44.5373
406	chr11	100280888	100295241	Fkbp10	3.05343	0.78821	311.69	455.428
406	chr11	100280888	100295241	Leprel4	3.05343	0.843688	97.0342	130.304
406	chr11	100280888	100295241	Nt5c3l	3.05343	0.930997	26.6346	33.8113
408	chr14	26283923	26403028	Mir3075	3.05294
409	chr5	111862154	111879068	Pitpnb	3.05231	0.500167	10.1398	12.6097
411	chr16	44501903	44517744	Boc	3.05016	0.951623	9.40707	113.744
411	chr16	44501903	44517744	Mir3081	3.05016
413	chr5	53858157	53902815	Rbpj	3.04504	0.89387	8.31963	6.57036
414	chr4	140474477	140490013	Mfap2	3.03883	0.969331	0.204523	9.64228
414	chr4	140474477	140490013	Padi2	3.03883	0.981167	0.0212142	5.6456
417	chr12	56521745	56582339	1110008L16Rik	3.03562	0.909173	1.4924	4.44153
417	chr12	56521745	56582339	Psma6	3.03562	0.860988	32.8887	39.578
418	chr11	107991599	108028412	Prkca	3.03496	0.89876	3.84433	6.46925
419	chr12	109451292	109475063	Ccdc85c	3.03016	0.80276	14.1127	5.23041
421	chr7	90833739	90850142	Il16	3.02597	0.941301	0.526963	3.21501
422	chr2	157928750	157968255	Tgm2	3.02581	0.945638	6.00446	9.88916
424	chr9	45587961	45609240	Bace1	3.02412	0.96972	11.6367	20.1693
424	chr9	45587961	45609240	Cep164	3.02412	0.796421	13.6907	8.61641
425	chr4	45467681	45534411	Shb	3.02411	0.725997	21.942	7.94692
427	chr10	80146039	80161962	Mknk2	3.01589	0.927311	261.995	85.9104
429	chr14	68495052	68545721	Dock5	3.01114	0.843622	7.02056	5.50352
430	chr3	100952700	100968319	Ptgfrn	3.00815	0.977456	18.0534	83.5078
431	chr10	59419424	59445823	Anapc16	3.00708	0.93581	8.42355	13.7127
432	chr11	75920383	75938128	Fam101b	3.0068	0.959748	7.94019	31.0302
432	chr11	75920383	75938128	Fam57a	3.0068	0.767083	9.81902	9.67467
434	chr19	56499659	56528880	Nhlrc2	2.9945	0.684674	5.82762	6.91359
435	chr15	77704175	77762772	Myh9	2.98934	0.729997	395.227	246.624

## Sheet: BA d2 K27ac SE
Rank	Chr	Start	End	Gene	RPKM H3K27ac	Correlation	FPKM d-3	FPKM d2
2	chr7	35805582	35826439	Cebpa	6.54391	0.832054	0.785229	398.114
2	chr7	35805582	35826439	Cebpg	6.54391	0.852823	1.19849	8.44915
3	chr10	79733980	79751808	Ndufs7	5.99518	0.900074	246.508	486.058
3	chr10	79733980	79751808	Pcsk4	5.99518	0.910891	1.355	9.64447
3	chr10	79733980	79751808	Reep6	5.99518	0.960514	8.23735	139.458
4	chr11	93990822	94008500	Tob1	5.89298	0.963188	3.42601	47.7639
6	chr15	84461668	84474896	Prr5	5.57573	0.659868	20.8431	48.3372
7	chr10	79495508	79570895	Atp5d	5.40019	0.732991	1589.55	3002.57
8	chr15	85521169	85549327	Cdpf1	5.25963	0.955562	8.16549	16.4734
8	chr15	85521169	85549327	Mirlet7b	5.25963
8	chr15	85521169	85549327	Mirlet7c-2	5.25963
9	chr11	98778460	98795358	Rara	5.15554	0.958932	48.0479	59.851
10	chr19	4487680	4503648	2010003K11Rik	5.15383	0.854643	0	18.6373
10	chr19	4487680	4503648	Pcx	5.15383	0.956788	87.3341	2023.92
10	chr19	4487680	4503648	Syt12	5.15383	0.893579	0.778514	4.30464
11	chr8	87231038	87289889	Ier2	5.0653	0.87284	20.9769	27.0306
12	chr10	126978998	127050190	Lrp1	5.0601	0.629589	587.163	257.352
13	chr15	85428850	85447285	Mirlet7b	5.04354
13	chr15	85428850	85447285	Mirlet7c-2	5.04354
14	chr4	97752927	97791533	Nfia	5.03307	0.689948	1.11164	7.8492
15	chr10	126362128	126377341	Mir26a-2	4.97168
15	chr10	126362128	126377341	Mir546	4.97168
15	chr10	126362128	126377341	Xrcc6bp1	4.97168	0.583574	5.03691	5.43427
16	chr2	35119121	35154802	Rab14	4.89039	0.5924	16.0778	29.3764
17	chr2	167509044	167695927	Cebpb	4.84916	0.985594	20.5317	143.892
18	chr11	59995764	60062887	Srebf1	4.84002	0.869293	39.74	201.223
19	chr5	136379471	136400447	Dtx2	4.75953	0.970101	26.6714	34.0934
19	chr5	136379471	136400447	Ywhag	4.75953	0.854632	95.93	171.787
21	chr9	44300006	44322451	Rps25	4.72656	0.883235	211.421	422.384
22	chr16	35200477	35221965	Adcy5	4.64939	0.925839	0	3.39923
22	chr16	35200477	35221965	Ptplb	4.64939	0.794591	1.08717	39.8718
24	chr1	74334455	74347496	Mir26b	4.6298
25	chr10	76179527	76195460	Col6a1	4.54887	0.6564	603.869	2043.69
26	chr15	81658039	81679177	Aco2	4.53969	0.952848	91.1296	685.596
28	chr4	104861374	104906425	Ppap2b	4.50091	0.873207	20.8991	97.1205
29	chr2	32739877	32785518	1700019L03Rik	4.39171	0.968677	3.53753	1.05622
29	chr2	32739877	32785518	Fam129b	4.39171	0.899268	241.979	152.168
29	chr2	32739877	32785518	Stxbp1	4.39171	0.9423	74.0266	17.226
30	chr14	26526927	26576763	Zcchc24	4.36647	0.932853	35.1254	38.6231
31	chr14	26283849	26403028	Mir3075	4.35949
32	chr15	88657120	88689429	Pim3	4.34152	0.975403	14.6022	299.055
33	chr8	129347978	129381254	Tomm20	4.31651	0.714391	9.00944	23.9459
34	chr11	117117287	117218769	41526	4.30825	0.651135	179.488	137.729
36	chr11	119834931	119861698	Enthd2	4.24905	0.857679	14.2491	11.9797
36	chr11	119834931	119861698	Mir3065	4.24905
36	chr11	119834931	119861698	Mir338	4.24905
37	chr10	80823604	80837116	4930404N11Rik	4.24669	0.860273	14.3401	96.421
37	chr10	80823604	80837116	Mfsd12	4.24669	0.846204	14.1036	78.5136
37	chr10	80823604	80837116	Mir3057	4.24669
38	chr10	82551854	82660252	Chst11	4.23679	0.601545	2.27393	35.0789
39	chr2	152502718	152527766	Cox4i2	4.22962	0.52842	0.332419	1.72425
41	chr19	5710277	5723528	Malat1	4.21254	0.819532	3.45506	9.20248
42	chr2	27556392	27643110	Col5a1	4.19246	0.759852	194.555	262.134
42	chr2	27556392	27643110	Rxra	4.19246	0.912105	57.4622	216.067
44	chr2	156877825	156899797	9830001H06Rik	4.15429	0.861916	23.4278	19.7807
45	chr16	36925798	36942854	Hcls1	4.12832	0.85856	0	4.32582
46	chr6	128224335	128240033	Rhno1	4.11946	0.74871	35.0539	32.1847
47	chr4	118910361	118923732	Lepre1	4.07658	0.868083	68.4891	45.5649
47	chr4	118910361	118923732	Ppih	4.07658	0.763328	2.10626	1.1671
48	chr19	9052127	9075218	5730408K05Rik	4.05294	0.918541	10.367	7.25314
48	chr19	9052127	9075218	Eef1g	4.05294	0.779745	1009.16	1050.31
48	chr19	9052127	9075218	Ints5	4.05294	0.858851	81.1228	50.6456
48	chr19	9052127	9075218	Mir5136	4.05294
49	chr10	80224669	80257925	Dot1l	4.04709	0.768376	22.2995	52.7073
49	chr10	80224669	80257925	Mir1982	4.04709
49	chr10	80224669	80257925	Mknk2	4.04709	0.849159	261.995	1185.96
50	chr4	132591296	132677771	Ahdc1	4.03718	0.636086	26.5958	12.1809
51	chr15	100887814	100915576	Fignl2	3.99898	0.836473	0.60803	4.75328
52	chr7	35897186	35975712	Cebpa	3.99487	0.856995	0.785229	398.114
52	chr7	35897186	35975712	Cebpg	3.99487	0.768843	1.19849	8.44915
52	chr7	35897186	35975712	Lrp3	3.99487	0.846186	0.535567	40.4871
52	chr7	35897186	35975712	Pepd	3.99487	0.881068	12.0213	15.7527
52	chr7	35897186	35975712	Slc7a10	3.99487	0.938571	0.0497963	2.99365
53	chr8	108031145	108074867	Atp6v0d1	3.98177	0.908655	211.973	406.797
53	chr8	108031145	108074867	Hsd11b2	3.98177	0.874773	0.211414	25.5507
53	chr8	108031145	108074867	Mir1966	3.98177
54	chr4	47238638	47265838	Col15a1	3.96713	0.706843	0.322978	232.793
55	chr2	27410594	27506715	Rxra	3.96473	0.869425	57.4622	216.067
56	chr4	125785162	125820069	Eva1b	3.96393	0.89478	34.8813	13.5404
56	chr4	125785162	125820069	Map7d1	3.96393	0.797992	218.282	85.4523
56	chr4	125785162	125820069	Oscp1	3.96393	0.759231	6.56105	2.59291
58	chr6	114803675	114864678	Vgll4	3.93906	0.69387	4.79008	18.883
59	chr5	107576157	107606683	Tgfbr3	3.93873	0.544505	5.976	26.1858
60	chr10	127857204	127877492	Coq10a	3.93192	0.93016	7.96596	21.8346
60	chr10	127857204	127877492	Cs	3.93192	0.992668	190.45	624.11
60	chr10	127857204	127877492	Myl6b	3.93192	0.872982	7.03317	10.7522
61	chr1	95101927	95126801	Sned1	3.93021	0.794421	1.38466	48.0467
62	chr4	47133424	47166798	Col15a1	3.92774	0.817789	0.322978	232.793
64	chr4	107273329	107303207	Glis1	3.91699	0.94813	18.0012	14.1979
66	chr19	5807337	5837419	Fam89b	3.91068	0.744167	145.675	141.37
67	chr6	72453154	72471899	Mat2a	3.88246	0.876106	11.8909	29.1733
68	chr2	30532498	30580583	Asb6	3.87742	0.826305	63.0795	19.3244
68	chr2	30532498	30580583	Mir3089	3.87742
70	chr8	127096426	127114124	Agt	3.87114	0.974759	0.265883	49.5935
70	chr8	127096426	127114124	Ttc13	3.87114	0.817463	4.49252	21.1467
71	chr10	125428094	125448138	Lrig3	3.86759	0.659655	6.96309	13.8723
72	chr15	101938803	101958353	Eif4b	3.85848	0.709033	63.9842	60.5942
73	chr4	43976283	43992086	Glipr2	3.85682	0.910899	85.0763	10.8831
74	chr2	118345566	118367945	Bmf	3.84477	0.964497	1.119	6.65961
75	chr5	109131832	109157231	Fgfrl1	3.83809	0.961814	52.867	420.512
75	chr5	109131832	109157231	Idua	3.83809	0.963664	1.9474	7.22729
75	chr5	109131832	109157231	Tmem175	3.83809	0.887343	7.74254	12.7527
76	chr1	195135396	195165609	G0s2	3.8268	0.876429	0.544175	755.051
76	chr1	195135396	195165609	Hsd11b1	3.8268	0.956809	0.152093	25.6001
77	chr11	98905626	99013621	Igfbp4	3.82423	0.918819	12.6541	427.632
78	chr2	32094773	32110670	Mir199b	3.82418
78	chr2	32094773	32110670	Pomt1	3.82418	0.912594	18.1291	36.3407
78	chr2	32094773	32110670	Swi5	3.82418	0.93146	81.6889	120.4
78	chr2	32094773	32110670	Uck1	3.82418	0.952522	23.3909	150.395
79	chr10	80611630	80635094	Mir3057	3.80946
79	chr10	80611630	80635094	Sgta	3.80946	0.512022	298.618	437.006
80	chr16	4648937	4669411	Glis2	3.8049	0.890281	81.321	7.76531
80	chr16	4648937	4669411	Nmral1	3.8049	0.902694	22.8929	9.61266
80	chr16	4648937	4669411	Tfap4	3.8049	0.780837	4.7822	1.70092
80	chr16	4648937	4669411	Vasn	3.8049	0.794202	56.3628	23.1464
82	chr6	72592422	72657380	Tcf7l1	3.74434	0.624293	64.5503	162.933
84	chr16	32671629	32689623	Tnk2	3.7366	0.975754	87.568	24.2463
86	chr4	124770326	124795717	Zc3h12a	3.71533	0.571406	5.71879	3.71552
87	chr1	74034024	74141777	Rufy4	3.7122	0.975845	0	1.45891
87	chr1	74034024	74141777	Tns1	3.7122	0.96828	16.3443	58.1108
88	chr2	30197666	30210803	Crat	3.70852	0.979633	38.1776	191.119
88	chr2	30197666	30210803	Dolk	3.70852	0.856238	23.0707	110.751
88	chr2	30197666	30210803	Dolpp1	3.70852	0.754914	14.2529	20.2139
88	chr2	30197666	30210803	Fam73b	3.70852	0.814375	26.7826	188.158
88	chr2	30197666	30210803	Ppp2r4	3.70852	0.943977	443.726	415.068
88	chr2	30197666	30210803	Sh3glb2	3.70852	0.968575	112.78	238.117
89	chr6	124641786	124655483	Lpcat3	3.69921	0.911697	51.7554	243.408
89	chr6	124641786	124655483	Mir141	3.69921
89	chr6	124641786	124655483	Mir200c	3.69921
89	chr6	124641786	124655483	Phb2	3.69921	0.891247	254.956	462.506
92	chr2	150586545	150605115	Entpd6	3.68772	0.78527	19.3508	59.1232
94	chr13	37923914	38046546	Rreb1	3.6735	0.988831	3.2611	24.1162
95	chr4	125911990	125926514	Eva1b	3.6718	0.805626	34.8813	13.5404
96	chr9	58143588	58165849	Loxl1	3.6622	0.783412	532.629	243.14
96	chr9	58143588	58165849	Pml	3.6622	0.950858	53.9798	8.00136
97	chr8	10897840	10937571	Irs2	3.66101	0.758042	7.37507	29.6086
99	chr11	78830010	78955046	Ksr1	3.63861	0.894214	6.9717	33.1619
100	chr1	184413668	184458138	Capn2	3.63449	0.899865	77.8763	44.7664
101	chr10	128352319	128368110	Itga7	3.63313	0.987801	4.21525	22.0535
101	chr10	128352319	128368110	Ormdl2	3.63313	0.982831	3.48315	5.7693
102	chr8	129397278	129460057	Tomm20	3.63264	0.794836	9.00944	23.9459
104	chr12	74553766	74584587	Slc38a6	3.61799	0.745296	0.284037	1.08041
105	chr9	44494357	44534744	Arcn1	3.61551	0.80025	8.58775	15.4865
105	chr9	44494357	44534744	Ddx6	3.61551	0.761671	4.15089	6.62313
105	chr9	44494357	44534744	Ift46	3.61551	0.775014	11.7669	11.3185
106	chr11	98566581	98586051	Med24	3.59906	0.804029	60.0081	28.8378
106	chr11	98566581	98586051	Thra	3.59906	0.75486	69.403	189.183
107	chr14	79654861	79692558	Rgcc	3.5904	0.917078	1.22442	112.667
107	chr14	79654861	79692558	Vwa8	3.5904	0.828349	7.0975	21.8775
108	chr11	35536208	35575391	Mir103-1	3.58422
108	chr11	35536208	35575391	Pank3	3.58422	0.951126	1.53598	28.2784
110	chr15	82970569	82998871	Poldip3	3.58297	0.868663	101.767	71.6257
110	chr15	82970569	82998871	Rrp7a	3.58297	0.930191	105.116	45.463
112	chr17	56224380	56254093	Lrg1	3.57178	0.979039	0	37.7172
112	chr17	56224380	56254093	Plin4	3.57178	0.886914	13.8279	205.635
112	chr17	56224380	56254093	Plin5	3.57178	0.844492	0.0501246	1.30038
113	chr10	80758710	80771400	Mir3057	3.56702
113	chr10	80758710	80771400	Zfr2	3.56702	0.86867	2.43907	3.22036
115	chr4	117931567	117955337	Kdm4a	3.54018	0.751773	32.6891	31.7867
116	chr3	41293802	41315595	Phf17	3.53843	0.902939	1.3024	10.1043
117	chr10	60258618	60281121	Slc29a3	3.53623	0.918	16.1933	9.88036
117	chr10	60258618	60281121	Unc5b	3.53623	0.973434	25.3442	2.30957
118	chr3	10273042	10305445	Fabp4	3.52438	0.984153	1.79017	4149.83
119	chr10	79872252	79908724	Tcf3	3.52364	0.62524	117.879	31.7771
120	chr19	4128846	4144246	Cdk2ap2	3.52175	0.857946	85.2124	140.953
120	chr19	4128846	4144246	Tmem134	3.52175	0.875502	91.7024	134.712
121	chr16	91833125	91885206	Itsn1	3.51823	0.716496	7.99123	22.66
122	chr19	47474893	47494028	Obfc1	3.51385	0.590876	11.7844	5.87292
123	chr15	103132629	103149650	Copz1	3.51222	0.794142	102.485	187.554
123	chr15	103132629	103149650	Mir148b	3.51222
124	chr2	167369683	167453650	Rnf114	3.50918	0.98201	22.5528	19.126
124	chr2	167369683	167453650	Snai1	3.50918	0.989021	134.314	80.2736
124	chr2	167369683	167453650	Spata2	3.50918	0.931734	9.64176	8.32331
125	chr10	76097010	76165657	Lss	3.50614	0.864625	45.5083	70.456
127	chr4	107221215	107241021	Glis1	3.49096	0.914709	18.0012	14.1979
128	chr7	31864534	31890867	Fxyd1	3.47752	0.878096	0.257092	139.16
128	chr7	31864534	31890867	Fxyd7	3.47752	0.795075	0	1.33171
129	chr7	119597391	119623114	Parva	3.47394	0.659618	100.109	22.9855
130	chr12	113315704	113351952	Aspg	3.46946	0.90397	0.0687868	15.0924
130	chr12	113315704	113351952	Mir203	3.46946
130	chr12	113315704	113351952	Mir3073	3.46946
131	chr2	35526316	35539186	Dab2ip	3.4646	0.727484	28.8884	16.3886
132	chr11	79534195	79571279	Mir193	3.46185
132	chr11	79534195	79571279	Mir365-2	3.46185
133	chr11	74647710	74666479	Smg6	3.45888	0.721122	4.1804	6.07786
134	chr10	59750410	59769952	4632428N05Rik	3.456	0.809465	0.43095	6.43224
134	chr10	59750410	59769952	Psap	3.456	0.75163	948.671	1334.67
135	chr8	72973665	72993668	Ell	3.4515	0.730698	23.0571	28.6468
136	chr2	30226097	30313208	Crat	3.44957	0.935714	38.1776	191.119
136	chr2	30226097	30313208	Dolk	3.44957	0.78106	23.0707	110.751
136	chr2	30226097	30313208	Ppp2r4	3.44957	0.948133	443.726	415.068
136	chr2	30226097	30313208	Sh3glb2	3.44957	0.895944	112.78	238.117
137	chr15	78664171	78682833	Cdc42ep1	3.44384	0.919129	94.1978	32.3677
137	chr15	78664171	78682833	Sh3bp1	3.44384	0.877243	39.781	13.4017
138	chr11	96798182	96842157	Cdk5rap3	3.42752	0.802506	42.8736	47.8234
138	chr11	96798182	96842157	Mir152	3.42752
139	chr5	107622263	107667930	Tgfbr3	3.42533	0.820168	5.976	26.1858
140	chr16	8650751	8669164	Carhsp1	3.42398	0.514073	43.1611	70.01
141	chr15	77607657	77665643	Myh9	3.42358	0.949258	395.227	53.6462
142	chr19	46507774	46565774	Mir146b	3.41718
142	chr19	46507774	46565774	Sufu	3.41718	0.90695	24.5042	20.1602
143	chr6	125104734	125122013	Mrpl51	3.41495	0.863575	26.8585	63.85
144	chr14	70495191	70508394	Bin3	3.41062	0.931199	15.0995	7.16581
145	chr8	72884721	72917436	Crlf1	3.40755	0.943031	74.7033	424.335
145	chr8	72884721	72917436	Ddx49	3.40755	0.83034	37.7944	55.525
146	chr17	35275939	35294424	Csnk2b	3.40743	0.613326	383.433	435.374
147	chr18	35963794	36026418	Ube2d2a	3.40041	0.801348	12.3609	15.4352
148	chr14	66507542	66524435	Clu	3.3999	0.576164	4.39055	152.443
149	chr6	90440854	90466600	Klf15	3.39468	0.836664	0	8.76073
151	chr19	55662788	55676171	Vti1a	3.39378	0.537332	4.07439	6.19923
152	chr5	115968937	116002477	Gcn1l1	3.38685	0.86196	130.842	64.3855
152	chr5	115968937	116002477	Pxn	3.38685	0.878915	80.0988	26.8604
152	chr5	115968937	116002477	Rplp0	3.38685	0.762801	2298.94	3470.2
153	chr8	42075338	42122306	Mtus1	3.38673	0.977895	0.286044	18.8657
154	chr9	69309405	69332110	Mir3109	3.38413
155	chr11	60675001	60687984	Dhrs7b	3.38383	0.935057	13.5765	38.9128
155	chr11	60675001	60687984	Gm16515	3.38383	0.988135	17.8953	37.7447
155	chr11	60675001	60687984	Tmem11	3.38383	0.965701	17.2541	36.7369
156	chr17	26817101	26847239	Atp6v0e	3.38078	0.731209	173.567	335.894
157	chr12	85494331	85550852	Elmsan1	3.37916	0.840682	4.94848	4.9253
158	chr15	84487639	84507038	Prr5	3.37858	0.57101	20.8431	48.3372
159	chr7	108055628	108068729	Arhgef17	3.37483	0.966276	32.2147	8.24259
159	chr7	108055628	108068729	Mir3102	3.37483
160	chr2	153424866	153439617	8430427H17Rik	3.37451	0.643004	0.0642748	1.26828
162	chr7	80352457	80369453	A730056A06Rik	3.36306	0.599214	1.26833	1.55128
163	chr8	121935674	121955211	Cdh13	3.35524	0.607346	11.5872	3.89152
164	chr7	28386387	28423125	Akt2	3.35406	0.856487	112.724	352.843
165	chr17	28627688	28651078	Fkbp5	3.3531	0.909864	5.41063	65.321
166	chr16	92080079	92122518	Mrps6	3.34984	0.897695	294.649	522.255
166	chr16	92080079	92122518	Slc5a3	3.34984	0.802103	1.72654	8.20616
167	chr19	46582570	46608389	Arl3	3.34809	0.93858	24.7571	28.0177
167	chr19	46582570	46608389	Sufu	3.34809	0.792953	24.5042	20.1602
167	chr19	46582570	46608389	Trim8	3.34809	0.898218	18.6377	15.1767
168	chr2	156310852	156325125	Aar2	3.34626	0.556287	27.7477	26.1107
172	chr8	119845976	119883111	Cmip	3.31844	0.64684	26.9863	46.6582
173	chr19	40498760	40513889	Sorbs1	3.31784	0.974295	0.770413	29.4877
174	chr2	152551479	152569427	Id1	3.31704	0.841413	59.1445	45.2837
175	chr9	102633020	102688035	Gm5627	3.31077	0.696979	0	5.3342
176	chr3	10200235	10215333	Fabp4	3.31011	0.921263	1.79017	4149.83
177	chr14	26591889	26633898	Ppif	3.30062	0.80027	14.7931	73.5652
178	chr17	34816090	34849998	C4a	3.28009	0.9295	0.236045	1.96189
178	chr17	34816090	34849998	C4b	3.28009	0.912976	0.100538	6.09854
178	chr17	34816090	34849998	Ppt2	3.28009	0.946014	50.1989	104.413
178	chr17	34816090	34849998	Tnxb	3.28009	0.819383	0.0371383	1.95091
180	chr10	87837565	87854561	Chpt1	3.27538	0.900523	4.01629	44.7855
181	chr11	120102947	120146667	2310003H01Rik	3.2739	0.913219	38.5131	23.3769
182	chr4	53113961	53162423	Abca1	3.27068	0.808498	0.043233	10.1719
183	chr11	87926878	87941762	Cuedc1	3.26654	0.834095	18.4424	13.2287
183	chr11	87926878	87941762	Srsf1	3.26654	0.776508	6.92609	9.58182
183	chr11	87926878	87941762	Vezf1	3.26654	0.894627	3.99102	3.15841
185	chr11	120711314	120734169	Fasn	3.24521	0.779888	419.497	1602.14
188	chr18	60867823	60899719	Mir5107	3.23099
188	chr18	60867823	60899719	Ndst1	3.23099	0.786884	37.2809	15.0949
188	chr18	60867823	60899719	Synpo	3.23099	0.764352	41.1213	7.19641
189	chr9	57264306	57283107	Scamp5	3.22477	0.698014	25.3536	11.4145
190	chr11	51620571	51647647	Sar1b	3.22288	0.667787	2.98363	17.1096
192	chr11	76510248	76536528	Tusc5	3.21873	0.94977	0.0860013	3.47947
195	chr19	5483508	5496124	Mus81	3.2159	0.726501	55.857	47.5431
198	chr10	79156623	79174991	Bsg	3.2095	0.920088	846.354	1439.62
199	chr6	114758823	114789742	Vgll4	3.20356	0.821467	4.79008	18.883
202	chr4	40100273	40154044	Aco1	3.19065	0.980361	25.0386	185.759
202	chr4	40100273	40154044	Ndufb6	3.19065	0.991948	72.1647	282.513
203	chr19	7657224	7692147	Atl3	3.19031	0.910658	3.21148	16.2487
203	chr19	7657224	7692147	Lgals12	3.19031	0.989807	0	5.41417
203	chr19	7657224	7692147	Pla2g16	3.19031	0.978796	0.916893	93.3424
203	chr19	7657224	7692147	Rtn3	3.19031	0.960675	51.0931	111.456
209	chr11	116667894	116685062	Mxra7	3.16979	0.996189	28.8668	6.10784
210	chr3	87964168	87978699	Mir3093	3.16917
210	chr3	87964168	87978699	Mir9-1	3.16917
211	chr9	50601852	50697272	1110032A03Rik	3.16913	0.865469	1.37743	3.25798
211	chr9	50601852	50697272	Ppp2r1b	3.16913	0.916985	6.63532	53.3293
211	chr9	50601852	50697272	Sik2	3.16913	0.807055	6.07187	62.709
212	chr11	61290262	61304036	Mapk7	3.16286	0.781458	44.8469	18.9873
213	chr11	98229871	98251836	Ppp1r1b	3.16252	0.826896	0.475748	144.668
217	chr11	95631580	95645754	Phospho1	3.14421	0.666865	46.8343	222.578
218	chr5	139872418	139886564	Cox19	3.13869	0.719131	30.589	96.8177
218	chr5	139872418	139886564	Mir339	3.13869
221	chr5	143022311	143036397	Radil	3.12289	0.926085	8.36181	10.3886
222	chr8	123143699	123185092	1190005I06Rik	3.11446	0.804667	11.9731	43.7281
222	chr8	123143699	123185092	Cox4i1	3.11446	0.840149	1092.76	3271.95
224	chr12	31975215	32014236	Dld	3.10746	0.899376	4.13619	51.1807
225	chr10	80145483	80161962	Mknk2	3.10669	0.867262	261.995	1185.96
226	chr8	14989777	15014679	Kbtbd11	3.10505	0.893966	0.282638	1.14617
229	chr16	18404496	18421582	Comt	3.1019	0.972486	24.645	37.4227
229	chr16	18404496	18421582	Mir185	3.1019
230	chr7	17327812	17348248	Slc1a5	3.10056	0.991157	9.22573	382.911
231	chr4	132931609	132979188	Mir5122	3.0993
231	chr4	132931609	132979188	Slc9a1	3.0993	0.920414	73.1814	46.5343
231	chr4	132931609	132979188	Wdtc1	3.0993	0.905668	68.9937	65.7133
232	chr12	32779926	32796976	Prkar2b	3.09809	0.90606	2.7843	76.6003
233	chr9	48501473	48576522	Nnmt	3.09498	0.910686	0.347739	10.3413
233	chr9	48501473	48576522	Zbtb16	3.09498	0.884841	0	6.88902
234	chr10	66564446	66583884	Jmjd1c	3.09338	0.796019	1.1589	3.05524
234	chr10	66564446	66583884	Reep3	3.09338	0.811444	4.23826	8.39263
235	chr5	124908606	124921516	Eif2b1	3.09274	0.668221	6.41803	33.1861
236	chr5	125520682	125669711	Ncor2	3.0921	0.951125	109.971	41.3496
237	chr15	79148921	79164319	Mir1943	3.09114
237	chr15	79148921	79164319	Pick1	3.09114	0.881982	7.74801	8.80081
237	chr15	79148921	79164319	Pla2g6	3.09114	0.885785	32.7743	79.136
237	chr15	79148921	79164319	Tmem184b	3.09114	0.796469	91.9226	44.3262
238	chr15	78265105	78283454	C1qtnf6	3.08901	0.79264	56.1485	21.6165
238	chr15	78265105	78283454	Kctd17	3.08901	0.866539	224.654	33.5098
239	chr10	59419424	59445823	Ddit4	3.0881	0.832138	16.3789	27.8317
239	chr10	59419424	59445823	Dnajb12	3.0881	0.834404	41.1459	44.4654
240	chr17	56403262	56423234	Kdm4b	3.0858	0.830242	32.5219	48.2936
240	chr17	56403262	56423234	Mir7b	3.0858
241	chr17	29179999	29201275	Cdkn1a	3.08119	0.580818	172.336	266.039
242	chr18	61198622	61218925	Pdgfrb	3.08083	0.782953	138.007	30.6233
243	chr2	130638397	130661575	4930402H24Rik	3.07581	0.868349	2.49258	7.37259
244	chr8	26648887	26701810	Whsc1l1	3.07331	0.689374	3.24712	4.87985
245	chr5	111862154	111880071	Mn1	3.07319	0.70848	59.0895	17.3885
246	chr12	112991587	113009408	Mark3	3.06991	0.594353	6.00975	9.59593
247	chr14	26416746	26485910	Mir3075	3.06369
248	chr6	91526434	91543792	Lsm3	3.0626	0.578424	9.56756	25.3413
249	chr4	114207992	114225473	Trabd2b	3.0588	0.863158	0.610124	3.41787
250	chr11	88698515	88717710	Akap1	3.05819	0.970406	10.2334	23.7139
251	chr7	82891337	82908911	Klhl25	3.05629	0.969505	15.2658	68.181
252	chr8	127348900	127407416	Egln1	3.05551	0.831234	15.2944	18.556
252	chr8	127348900	127407416	Fam89a	3.05551	0.899632	0.39127	2.84131
252	chr8	127348900	127407416	Gnpat	3.05551	0.98762	21.7367	154.018
253	chr9	31061468	31074719	Aplp2	3.05326	0.794698	31.0954	340.82
253	chr9	31061468	31074719	Mir3471-1	3.05326
254	chr11	100732320	100763244	Stat5a	3.0516	0.855812	10.0891	85.3776
254	chr11	100732320	100763244	Stat5b	3.0516	0.969223	7.67412	16.5243
255	chr11	50001014	50046454	Sqstm1	3.05131	0.812425	453.191	724.805
256	chr10	66477764	66490660	Reep3	3.05038	0.742611	4.23826	8.39263
257	chr2	30597142	30652250	Mir3089	3.0493
257	chr2	30597142	30652250	Prrx2	3.0493	0.941648	130.454	49.0433
258	chr15	76290682	76331769	Adck5	3.04898	0.889086	15.7736	19.4685
258	chr15	76290682	76331769	Bop1	3.04898	0.890675	180.117	178.747
258	chr15	76290682	76331769	Fam203a	3.04898	0.751841	11.3965	15.3992
259	chr8	129308237	129333836	Tomm20	3.04488	0.98069	9.00944	23.9459
260	chr15	83045500	83063749	Poldip3	3.04276	0.843924	101.767	71.6257
260	chr15	83045500	83063749	Rrp7a	3.04276	0.989214	105.116	45.463
262	chr5	111788198	111825823	Pitpnb	3.03735	0.657681	10.1398	19.5834
263	chr8	119803809	119832405	Cmip	3.03734	0.872216	26.9863	46.6582
264	chr8	125021204	125083587	Cdt1	3.0369	0.724525	41.7442	3.94921
265	chr7	87335472	87350328	Cib1	3.03591	0.817337	48.8905	48.0118
265	chr7	87335472	87350328	Mir1965	3.03591
265	chr7	87335472	87350328	Sema4b	3.03591	0.837231	11.9885	11.1109
266	chr10	80174894	80194568	Dot1l	3.03503	0.890512	22.2995	52.7073
266	chr10	80174894	80194568	Mir1982	3.03503
266	chr10	80174894	80194568	Mknk2	3.03503	0.774143	261.995	1185.96
267	chr15	57830645	57855941	9130401M01Rik	3.03472	0.914261	14.9761	26.4931
267	chr15	57830645	57855941	Fam83a	3.03472	0.816078	0.00355559	59.694
269	chr4	62277206	62291406	Rgs3	3.03155	0.502417	28.5954	16.6186
270	chr4	107122070	107172848	Glis1	3.02817	0.914245	18.0012	14.1979
272	chr17	47877745	47911279	Tomm6	3.02458	0.813887	202.071	435.014
273	chr4	43745855	43758496	Hrct1	3.01667	0.733285	3.3106	12.084
274	chr7	20270757	20292433	Apoc1	3.01616	0.8203	0	1.59547
274	chr7	20270757	20292433	Apoc4	3.01616	0.902387	0	2.00998
274	chr7	20270757	20292433	Apoe	3.01616	0.830019	0.581258	132.314
275	chr15	12400252	12424274	Pdzd2	3.01614	0.947703	1.51621	3.98803
277	chr10	122324448	122353116	Mirlet7i	3.00877
277	chr10	122324448	122353116	Mon2	3.00877	0.867061	9.38965	10.1464
278	chr7	97184615	97197173	Picalm	3.00698	0.874131	6.65121	18.7117
279	chr6	30565762	30631025	Cpa1	3.00463	0.796572	0	3.74165
279	chr6	30565762	30631025	Mest	3.00463	0.854514	17.4933	174.25
279	chr6	30565762	30631025	Mir335	3.00463
279	chr6	30565762	30631025	Tsga14	3.00463	0.786708	1.28669	1.64721
280	chr19	5420855	5444344	Ccdc85b	3.00367	0.95166	15.7938	8.85175
280	chr19	5420855	5444344	Mus81	3.00367	0.810671	55.857	47.5431
281	chr11	77620432	77632961	Nufip2	3.0025	0.595153	0.648182	2.16767
282	chr8	124479380	124502301	Banp	3.00042	0.545037	2.33867	3.49297
283	chr11	97283074	97341401	Arhgap23	2.99966	0.841884	42.9441	26.3672
283	chr11	97283074	97341401	Socs7	2.99966	0.89009	3.99578	2.99301
285	chr11	100577766	100595860	Dnajc7	2.99715	0.80907	7.54793	16.6017
286	chr6	120538119	120554395	Cecr5	2.99504	0.854669	5.00031	8.7337
287	chr1	182272411	182287625	Itpkb	2.99447	0.872054	23.7569	16.4737
289	chr1	92771397	92806853	Mlph	2.98309	0.954758	0.162521	1.29212
290	chr15	5100252	5115437	Prkaa1	2.97972	0.642307	2.71531	7.80207
291	chr4	58180537	58213538	Svep1	2.97921	0.822707	48.4309	63.8253
292	chr11	83255035	83268941	Taf15	2.97407	0.740196	5.60781	11.4395
295	chr10	79382343	79400146	Polr2e	2.96802	0.803153	266.322	250.482
295	chr10	79382343	79400146	Wdr18	2.96802	0.868133	107.846	105.712
296	chr17	28529017	28562906	Fkbp5	2.96715	0.742088	5.41063	65.321
297	chr12	113031331	113061508	Xrcc3	2.96408	0.921257	5.80161	25.0096
297	chr12	113031331	113061508	Zfyve21	2.96408	0.893379	10.5334	31.7219
299	chr2	25048608	25061949	Ndor1	2.96357	0.86936	11.1146	6.84481
300	chr2	29478077	29494242	Rapgef1	2.9585	0.766856	77.04	32.1325
301	chr17	12972596	12989534	Airn	2.95621	0.765536	2.65901	4.08572
301	chr17	12972596	12989534	Igf2r	2.95621	0.978029	30.0065	23.3748
302	chr4	124482843	124496289	1110065P20Rik	2.95545	0.558081	50.71	68.6384
302	chr4	124482843	124496289	Mir697	2.95545
302	chr4	124482843	124496289	Mir698	2.95545
303	chr4	45451917	45469549	Shb	2.95393	0.704873	21.942	15.6603
304	chr19	4553432	4628560	2010003K11Rik	2.95084	0.826739	0	18.6373
304	chr19	4553432	4628560	Pcx	2.95084	0.927337	87.3341	2023.92
304	chr19	4553432	4628560	Syt12	2.95084	0.944517	0.778514	4.30464
305	chr2	146396831	146413888	Ralgapa2	2.9476	0.969329	0.415985	4.67023
306	chr2	72864936	72887560	Ola1	2.94576	0.562349	5.73498	20.3872
308	chr5	112711395	112723947	Tfip11	2.9391	0.881546	38.2242	31.0463
309	chr8	111232925	111295631	Zfhx3	2.93827	0.812354	5.22186	1.53902
310	chr19	3610863	3680699	Lrp5	2.93825	0.913095	23.0236	130.099
310	chr19	3610863	3680699	Ppp6r3	2.93825	0.780866	3.09161	8.28007
311	chr6	115406041	115498244	Pparg	2.93818	0.981458	3.4192	40.9099
312	chr9	108906196	108932540	Atrip	2.93717	0.935625	2.97409	5.14217
312	chr9	108906196	108932540	Mir711	2.93717
312	chr9	108906196	108932540	Tma7	2.93717	0.909912	27.0002	34.9516
313	chr11	51679706	51710312	Cdkn2aipnl	2.9325	0.96338	12.9892	13.9639
313	chr11	51679706	51710312	Phf15	2.9325	0.952279	8.37639	8.26126
314	chr11	53607327	53628433	Irf1	2.93185	0.753754	13.6935	11.2655
314	chr11	53607327	53628433	Slc22a5	2.93185	0.944841	1.7833	2.81384
315	chr10	82454326	82536591	Chst11	2.93119	0.812291	2.27393	35.0789
316	chr10	76579683	76595333	Col18a1	2.92551	0.888115	70.119	41.3498
318	chr16	92199081	92241722	Mrps6	2.92501	0.840362	294.649	522.255
319	chr4	132749600	132783066	Map3k6	2.92386	0.577997	1.83204	9.8086
321	chr8	96345973	96388997	Gnao1	2.91811	0.811435	96.425	88.2041
322	chr19	5928445	5992410	Capn1	2.91757	0.82791	126.19	49.355
322	chr19	5928445	5992410	Frmd8	2.91757	0.9316	42.6517	18.5757
322	chr19	5928445	5992410	Pola2	2.91757	0.800899	23.3058	6.47499
322	chr19	5928445	5992410	Vps51	2.91757	0.842285	63.4812	35.7148
323	chr18	5803452	5818218	Zeb1	2.91724	0.686721	2.60754	4.91096
325	chr14	121736566	121774490	Farp1	2.91317	0.584054	91.9007	11.2241
326	chr12	103838882	103899608	Itpk1	2.91218	0.971899	8.16355	95.2657
326	chr12	103838882	103899608	Mir1936	2.91218
327	chr4	65136163	65170702	Trim32	2.90935	0.701847	12.2462	11.1953
328	chr11	115805865	115832639	Galk1	2.90461	0.772374	354.935	87.907
328	chr11	115805865	115832639	Recql5	2.90461	0.830857	11.1501	9.61142
328	chr11	115805865	115832639	Unk	2.90461	0.852787	12.4813	7.0135
329	chr11	75059109	75076357	Mir132	2.90007
329	chr11	75059109	75076357	Mir212	2.90007
329	chr11	75059109	75076357	Rtn4rl1	2.90007	0.830394	0.308126	1.39483
329	chr11	75059109	75076357	Smyd4	2.90007	0.878488	0.761087	1.01124
330	chr17	46175125	46224555	Vegfa	2.89982	0.682103	4.90215	27.6451
331	chr1	88386076	88407965	Ptma	2.8997	0.711814	127.666	80.2245
335	chr12	112665897	112695465	Cdc42bpb	2.88953	0.907301	37.1077	19.2477
335	chr12	112665897	112695465	Tnfaip2	2.88953	0.881428	34.8721	8.52148
336	chr10	127545549	127591490	Atp5b	2.88859	0.948544	1095.26	2214.44
336	chr10	127545549	127591490	Mir677	2.88859
338	chr5	114079748	114122990	Cmklr1	2.88327	0.939128	33.926	9.2213
338	chr5	114079748	114122990	Sart3	2.88327	0.870111	22.2897	10.8282
338	chr5	114079748	114122990	Wscd2	2.88327	0.878025	1.97321	2.4652
339	chr4	106679878	106695338	Ssbp3	2.87895	0.563728	75.7716	43.2085
340	chr4	134837770	134870570	Clic4	2.87889	0.65781	30.3643	77.0669
341	chr2	30672966	30693159	Mir3089	2.87591
341	chr2	30672966	30693159	Prrx2	2.87591	0.939206	130.454	49.0433
343	chr9	121926979	121942697	Snrk	2.86959	0.92617	2.40523	10.6968
346	chr10	80359679	80377681	Mir1982	2.86709
346	chr10	80359679	80377681	Timm13	2.86709	0.57774	102.948	158.473
347	chr11	103093586	103133623	Map3k14	2.86685	0.790179	10.2305	3.06801
348	chr10	80095526	80115944	Mknk2	2.86626	0.712938	261.995	1185.96
350	chr6	134538672	134560182	Lrp6	2.86424	0.859644	2.90403	14.2263
351	chr5	136478294	136528717	Dtx2	2.86063	0.887538	26.6714	34.0934
352	chr6	83327901	83386236	Dguok	2.86023	0.920984	19.4796	47.9812
353	chr19	5745603	5765683	Rela	2.86022	0.93132	98.7476	47.2053
355	chr7	107611035	107625447	Mrpl48	2.85618	0.790944	9.24341	10.3173
355	chr7	107611035	107625447	Ucp2	2.85618	0.926212	0.287688	39.0964
357	chr19	44453330	44471672	Mir5114	2.84973
357	chr19	44453330	44471672	Scd2	2.84973	0.891882	125.28	222.06
358	chr6	88679801	88727945	Mgll	2.847	0.896837	0.678695	240.282
359	chr16	24042255	24078199	Bcl6	2.84645	0.810026	1.77789	18.0924
360	chr12	8434442	8469988	Rhob	2.84356	0.814459	66.5305	217.042
362	chr4	45416914	45431838	Slc25a51	2.8402	0.948338	8.83681	22.0576
363	chr11	97572060	97602591	Rpl23	2.83935	0.821191	171.126	279.919
365	chr10	93940256	94033489	Tmcc3	2.83672	0.936199	2.10758	23.6401
367	chr11	59692859	59716890	Cops3	2.83157	0.763243	9.43611	36.7301
367	chr11	59692859	59716890	Nt5m	2.83157	0.961977	19.171	37.4023
367	chr11	59692859	59716890	Rasd1	2.83157	0.990742	3.74076e-12	12.7756
368	chr17	30324810	30351183	Zfand3	2.82866	0.511831	37.6599	39.6787
369	chr19	8903987	8922537	AI462493	2.82719	0.769701	12.4782	34.16
369	chr19	8903987	8922537	B3gat3	2.82719	0.985612	50.3699	66.9916
369	chr19	8903987	8922537	Bscl2	2.82719	0.950763	15.1917	178.989
369	chr19	8903987	8922537	Mir5136	2.82719
370	chr7	20411161	20431151	Bcl3	2.82553	0.665667	22.7088	10.673
371	chr12	31854737	31871229	Fam110c	2.82545	0.823806	0.352581	2.85297
372	chr14	66340040	66366938	Ccdc25	2.82379	0.75221	1.38963	6.64324
372	chr14	66340040	66366938	Scara5	2.82379	0.840346	4.26857	26.3623
373	chr11	74951842	74978951	Dph1	2.82336	0.802386	18.3178	23.7554
373	chr11	74951842	74978951	Mir132	2.82336
373	chr11	74951842	74978951	Mir212	2.82336
373	chr11	74951842	74978951	Mir684-1	2.82336
374	chr11	54733653	54750294	Lyrm7	2.82316	0.652184	0.132002	1.27809
376	chr6	83080668	83098307	1700003E16Rik	2.81718	0.900752	9.37269	1.75897
376	chr6	83080668	83098307	Dctn1	2.81718	0.927939	155.822	106.021
376	chr6	83080668	83098307	Ino80b	2.81718	0.920327	28.0407	21.1951
376	chr6	83080668	83098307	Mogs	2.81718	0.981484	34.6295	32.6203
376	chr6	83080668	83098307	Rtkn	2.81718	0.908131	40.5947	13.4171
376	chr6	83080668	83098307	Wbp1	2.81718	0.943428	83.9417	81.0888
377	chr6	72672951	72716166	Tcf7l1	2.81509	0.993895	64.5503	162.933
378	chr10	77072626	77099018	Mir1930	2.81484
380	chr15	81983744	82025238	AI848285	2.80507	0.747742	0.0543398	4.397
380	chr15	81983744	82025238	Mir33	2.80507
382	chr12	113831234	113844597	Akt1	2.80402	0.841067	465.929	214.464
382	chr12	113831234	113844597	Inf2	2.80402	0.968782	254.59	19.8678
384	chr13	53068536	53082041	Auh	2.79957	0.751072	2.89548	10.6712
384	chr13	53068536	53082041	Nfil3	2.79957	0.812781	19.3534	36.7744
385	chr11	116065703	116082521	Mrpl38	2.7992	0.853702	92.0553	155.053
386	chr11	115277375	115290726	Mir3968	2.79753
386	chr11	115277375	115290726	Mir684-1	2.79753
386	chr11	115277375	115290726	Sumo2	2.79753	0.886683	24.9299	29.0197
387	chr1	182092847	182141520	Adck3	2.79696	0.935013	1.14964	88.751
387	chr1	182092847	182141520	Psen2	2.79696	0.920338	15.7595	52.241
389	chr11	44468646	44483580	Ebf1	2.7915	0.795828	6.9011	22.5823
390	chr6	85200352	85214840	Mir705	2.78973
392	chr17	27278159	27331550	Itpr3	2.78648	0.982927	83.3527	3.65487
392	chr17	27278159	27331550	Lemd2	2.78648	0.815894	66.5546	44.2692
393	chr4	107715585	107753676	Echdc2	2.78634	0.951405	16.13	53.742
393	chr4	107715585	107753676	Podn	2.78634	0.84773	1.23205	4.9038
393	chr4	107715585	107753676	Scp2	2.78634	0.931978	7.45759	120.484
394	chr12	71141769	71163295	Sav1	2.78432	0.908282	16.546	24.3183
397	chr11	75349760	75390456	Mir22	2.77774
397	chr11	75349760	75390456	Mir22hg	2.77774
397	chr11	75349760	75390456	Mir3971	2.77774
397	chr11	75349760	75390456	Slc43a2	2.77774	0.827032	0.975039	16.6903
399	chr10	77736747	77752542	Agpat3	2.77537	0.879727	53.0824	116.566
400	chr3	89164189	89189536	Flad1	2.77466	0.944496	13.3661	33.369
400	chr3	89164189	89189536	Gm15417	2.77466	0.964457	1.60665	5.94127
400	chr3	89164189	89189536	Lenep	2.77466	0.932659	2.81006	8.1624
400	chr3	89164189	89189536	Zbtb7b	2.77466	0.897334	44.1848	78.0898
401	chr2	35555554	35584943	Dab2ip	2.77432	0.58305	28.8884	16.3886
402	chr15	85939872	85956526	Tbc1d22a	2.77289	0.772051	27.3345	13.4478
403	chr2	160552189	160569210	Zhx3	2.77147	0.53279	2.72477	10.2097
404	chr15	78711245	78774142	Nol12	2.76849	0.642367	19.3426	11.6463
405	chr2	31109647	31123483	Ncs1	2.76764	0.913417	42.8726	3.97904
406	chr16	43330745	43343545	Zbtb20	2.76743	0.999497	0.960583	5.35073
407	chr11	117791326	117838681	Pgs1	2.76724	0.883927	47.6599	25.8003
407	chr11	117791326	117838681	Socs3	2.76724	0.893267	33.3295	7.23014
408	chr10	76659711	76708632	Col18a1	2.76654	0.51971	70.119	41.3498
409	chr12	8326670	8352186	1110057K04Rik	2.76607	0.891395	5.53101	16.2769
410	chr8	13460378	13482590	Gas6	2.76552	0.936935	7.24248	104.469
411	chr10	59347341	59406647	Micu1	2.76131	0.704872	70.6484	37.2551
412	chr12	88200846	88215247	Irf2bpl	2.75937	0.527114	18.9115	4.23532
416	chr12	56540836	56588689	1110008L16Rik	2.75764	0.819262	1.4924	3.11449
417	chr2	131368821	131382988	Adra1d	2.75672	0.919506	25.3691	11.7792
419	chr11	45927153	45945511	Adam19	2.75342	0.862396	11.8481	7.52767
420	chr8	119895779	119911482	Cmip	2.75264	0.844172	26.9863	46.6582
421	chr12	53482394	53500076	Nubpl	2.75259	0.636321	1.14278	2.73579
422	chr16	31000765	31020062	Acap2	2.75217	0.863074	2.03928	2.08685
423	chr10	39241944	39264306	Fyn	2.75042	0.702408	6.13229	2.11769
424	chr15	101008515	101044125	Acvr1b	2.74869	0.940238	2.63134	6.48679
424	chr15	101008515	101044125	Grasp	2.74869	0.760533	8.59838	7.2547
424	chr15	101008515	101044125	Nr4a1	2.74869	0.975413	3.55897	10.9174
425	chr17	56848815	56862082	Ranbp3	2.74704	0.769288	56.2409	41.6327
426	chr11	53570854	53589567	Irf1	2.74658	0.946437	13.6935	11.2655
427	chr15	88702114	88735347	Pim3	2.74479	0.850188	14.6022	299.055
429	chr13	59021919	59036159	Ntrk2	2.74241	0.64915	0.255772	4.42846
430	chr12	86532895	86546214	Eif2b2	2.74218	0.964036	84.2115	44.6685
431	chr17	56469346	56483444	Mir7b	2.74129
431	chr17	56469346	56483444	Plin3	2.74129	0.632054	66.7757	25.3534
432	chr18	5132899	5160760	Svil	2.74077	0.575487	3.40814	9.00762
433	chr19	12537894	12564630	Dtx4	2.73246	0.919641	5.59249	3.93797
434	chr7	119936952	119951547	Tead1	2.7315	0.969611	7.16745	7.73394
435	chr14	52608192	52631621	Hnrnpc	2.72622	0.585805	17.3978	30.0781
436	chr5	118789846	118838546	2410131K14Rik	2.72586	0.744537	9.80174	10.534
437	chr6	121091240	121106686	Mical3	2.72469	0.972231	4.01347	6.69244
438	chr4	109099277	109117834	Rnf11	2.71988	0.608239	6.98987	36.8176
439	chr15	101062268	101074923	Acvr1b	2.71805	0.643705	2.63134	6.48679
440	chr19	10086865	10137632	Rab3il1	2.71565	0.693596	21.7775	10.3581
441	chr1	51550225	51572654	Nabp1	2.71549	0.632456	1.0563	27.7374
444	chr15	79182719	79226236	Maff	2.71037	0.779754	9.26091	2.31703
444	chr15	79182719	79226236	Mir1943	2.71037
444	chr15	79182719	79226236	Tmem184b	2.71037	0.905616	91.9226	44.3262
447	chrX	70709798	70725982	Bgn	2.70123	0.879736	2722.13	3348.17
449	chr5	125962329	125985532	Aacs	2.6975	0.84698	114.651	90.715
449	chr5	125962329	125985532	Bri3bp	2.6975	0.79635	9.17687	9.42696
450	chr13	49545435	49577923	Aspn	2.69682	0.94802	3.68517	8.44414
450	chr13	49545435	49577923	Bicd2	2.69682	0.828398	6.11189	6.35143
450	chr13	49545435	49577923	Ippk	2.69682	0.885185	1.30579	1.48677
451	chr4	148448173	148468763	Pex14	2.69568	0.962766	29.1648	110.85
451	chr4	148448173	148468763	Pgd	2.69568	0.855048	255.24	381.549
452	chr10	60885903	60906446	Pald1	2.69389	0.845999	6.47306	11.5243
453	chr5	124427733	124467836	Hip1r	2.69362	0.55949	20.5952	11.2642
454	chr19	47511825	47532205	Obfc1	2.69339	0.69898	11.7844	5.87292
455	chr18	60780298	60793996	Ndst1	2.69177	0.989736	37.2809	15.0949
455	chr18	60780298	60793996	Rbm22	2.69177	0.838221	26.6167	17.7506
455	chr18	60780298	60793996	Synpo	2.69177	0.988608	41.1213	7.19641

## Sheet: BA d7 K27ac SE
Rank	Chr	Start	End	Gene	RPKM H3K27ac	Correlation	FPKM d-3	FPKM d7
1	chr5	136376433	136400447	Dtx2	6.29446	0.956846	26.6714	58.3376
1	chr5	136376433	136400447	Ywhag	6.29446	0.815631	95.93	177.351
2	chr10	79733980	79751808	Ndufs7	5.92637	0.905707	246.508	772.188
2	chr10	79733980	79751808	Pcsk4	5.92637	0.916497	1.355	17.3053
2	chr10	79733980	79751808	Reep6	5.92637	0.966399	8.23735	397.419
3	chr15	85521169	85562868	Cdpf1	5.55492	0.862168	8.16549	15.9801
3	chr15	85521169	85562868	Mirlet7b	5.55492
3	chr15	85521169	85562868	Mirlet7c-2	5.55492
3	chr15	85521169	85562868	Ppara	5.55492	0.985135	0	15.9124
3	chr15	85521169	85562868	Ttc38	5.55492	0.789836	1.32677	2.59319
4	chr16	35199442	35221965	Adcy5	5.21953	0.927876	0	8.61488
4	chr16	35199442	35221965	Ptplb	5.21953	0.778716	1.08717	9.6795
5	chr12	104715129	104730112	Ifi27l1	5.07766	0.988055	30.61	437.157
5	chr12	104715129	104730112	Ifi27l2a	5.07766	0.981472	2.01321	1478.81
5	chr12	104715129	104730112	Ifi27l2b	5.07766	0.94793	0	1.75737
6	chr10	79495508	79570895	Gpx4	4.96168	0.763961	629.777	3821.38
7	chr15	101798681	101812865	Krt79	4.88863	0.666542	0	24.3407
9	chr2	32094773	32110670	Mir199b	4.86089
9	chr2	32094773	32110670	Pomt1	4.86089	0.899006	18.1291	50.3283
9	chr2	32094773	32110670	Swi5	4.86089	0.923793	81.6889	119.78
9	chr2	32094773	32110670	Uck1	4.86089	0.952071	23.3909	265.19
10	chr19	6536705	6551263	Slc22a12	4.69784	0.544989	0	1.64018
11	chr9	121926979	121942697	Snrk	4.65801	0.935206	2.40523	44.8942
12	chr17	31155862	31179753	Abcg1	4.60986	0.916166	0	7.21542
13	chr3	10200235	10216635	Fabp4	4.60243	0.908037	1.79017	9459.5
14	chr10	79156623	79174991	Bsg	4.5117	0.926682	846.354	4440.39
17	chr15	84448761	84474896	Prr5	4.3629	0.622332	20.8431	65.2851
18	chr15	101757704	101773819	Krt79	4.33577	0.780019	0	24.3407
19	chr17	46140654	46155408	Mrps18a	4.31873	0.867793	89.6986	253.893
20	chr2	167509044	167692942	Cebpb	4.29375	0.976983	20.5317	86.8719
21	chr2	35119121	35143663	Rab14	4.22448	0.73112	16.0778	27.3287
22	chr2	29478077	29494389	Rapgef1	4.16964	0.719359	77.04	62.4009
23	chr11	60675001	60687984	Dhrs7b	4.09901	0.931494	13.5765	76.7071
23	chr11	60675001	60687984	Gm16515	4.09901	0.990184	17.8953	73.5274
23	chr11	60675001	60687984	Tmem11	4.09901	0.961175	17.2541	43.5775
24	chr15	79552196	79568627	Tomm22	4.09808	0.930545	37.1069	60.931
25	chr8	127096426	127114124	Agt	4.05028	0.979113	0.265883	91.9544
25	chr8	127096426	127114124	Ttc13	4.05028	0.81792	4.49252	11.7197
26	chr2	30225550	30314795	Crat	4.04177	0.93775	38.1776	396.949
26	chr2	30225550	30314795	Dolk	4.04177	0.793972	23.0707	135.052
26	chr2	30225550	30314795	Ppp2r4	4.04177	0.931319	443.726	532.807
26	chr2	30225550	30314795	Sh3glb2	4.04177	0.880889	112.78	250.894
27	chr9	55245540	55278446	Etfa	4.03653	0.910372	5.8651	71.1701
28	chr11	93990822	94045639	Tob1	4.02164	0.925516	3.42601	33.1916
29	chr15	79148921	79164319	Mir1943	4.02154
29	chr15	79148921	79164319	Pick1	4.02154	0.871498	7.74801	13.0189
29	chr15	79148921	79164319	Pla2g6	4.02154	0.887862	32.7743	117.965
29	chr15	79148921	79164319	Tmem184b	4.02154	0.777342	91.9226	103.642
31	chr7	35897186	35975712	Cebpa	4.01352	0.867026	0.785229	196.342
31	chr7	35897186	35975712	Cebpg	4.01352	0.781544	1.19849	6.15447
31	chr7	35897186	35975712	Lrp3	4.01352	0.858677	0.535567	45.3357
31	chr7	35897186	35975712	Pepd	4.01352	0.875652	12.0213	16.0359
31	chr7	35897186	35975712	Slc7a10	4.01352	0.945788	0.0497963	2.83441
32	chr6	114803675	114833426	Vgll4	3.99683	0.798711	4.79008	20.4642
33	chr3	10273042	10305445	Fabp4	3.99376	0.985849	1.79017	9459.5
34	chr19	47047569	47064078	Nt5c2	3.92837	0.775731	2.21941	16.7954
34	chr19	47047569	47064078	Usmg5	3.92837	0.847277	44.3468	205.391
35	chr4	135505387	135525669	Hmgcl	3.91701	0.868136	18.1217	56.0313
36	chr2	164677268	164692777	Acot8	3.91411	0.700094	8.17055	25.3066
37	chr15	81655439	81679177	Aco2	3.91401	0.947975	91.1296	1129.29
38	chr4	104861374	104906425	Ppap2b	3.90597	0.877072	20.8991	82.3724
38	chr4	104861374	104906425	Prkaa2	3.90597	0.911654	0.108728	1.27187
40	chr2	30197666	30210803	Crat	3.85779	0.9869	38.1776	396.949
40	chr2	30197666	30210803	Dolk	3.85779	0.87384	23.0707	135.052
40	chr2	30197666	30210803	Dolpp1	3.85779	0.756958	14.2529	15.781
40	chr2	30197666	30210803	Fam73b	3.85779	0.831278	26.7826	161.531
40	chr2	30197666	30210803	Ppp2r4	3.85779	0.93139	443.726	532.807
40	chr2	30197666	30210803	Sh3glb2	3.85779	0.962762	112.78	250.894
41	chr10	127857204	127877492	Coq10a	3.84968	0.939834	7.96596	41.897
41	chr10	127857204	127877492	Cs	3.84968	0.990299	190.45	908.934
41	chr10	127857204	127877492	Myl6b	3.84968	0.867647	7.03317	29.2618
43	chr16	36925798	36941624	Hcls1	3.82738	0.867108	0	3.07148
44	chr19	23102787	23116272	Klf9	3.82637	0.587377	0.909551	6.76543
46	chr19	5710277	5723528	Malat1	3.7857	0.817181	3.45506	9.37509
48	chr12	16626267	16651573	Lpin1	3.77156	0.892938	3.03104	116.014
48	chr12	16626267	16651573	Ntsr2	3.77156	0.948693	0	1.4487
50	chr2	172931989	172965072	1300015D01Rik	3.73023	0.935987	0	3.35173
51	chr1	74334455	74347496	Mir26b	3.70916
52	chr14	32039068	32051942	Sema3g	3.70333	0.929965	0.149824	3.53059
52	chr14	32039068	32051942	Smim4	3.70333	0.958315	4.36494	24.8639
53	chr14	66842213	66856178	Ephx2	3.67089	0.771858	0.195035	1543.28
54	chr14	26526927	26577756	Zcchc24	3.66432	0.941854	35.1254	34.8811
55	chr10	126995384	127050190	Lrp1	3.65883	0.592223	587.163	64.6825
56	chr1	184415383	184458138	Capn2	3.65618	0.907096	77.8763	96.2448
57	chr7	52813335	52843915	Fgf21	3.65593	0.754847	0	21.661
59	chr2	32739877	32785518	Fam129b	3.65032	0.923893	241.979	32.2693
59	chr2	32739877	32785518	Stxbp1	3.65032	0.957955	74.0266	9.35035
60	chr19	4128846	4145763	Cabp4	3.64936	0.874783	0	1.04339
60	chr19	4128846	4145763	Cdk2ap2	3.64936	0.812656	85.2124	116.07
60	chr19	4128846	4145763	Coro1b	3.64936	0.754814	292.72	479.401
60	chr19	4128846	4145763	Tmem134	3.64936	0.893695	91.7024	172.748
61	chr7	35805582	35826439	Cebpa	3.64891	0.829398	0.785229	196.342
61	chr7	35805582	35826439	Cebpg	3.64891	0.852447	1.19849	6.15447
62	chr19	5807337	5837419	Fam89b	3.63372	0.763011	145.675	116.966
64	chr9	31060940	31074980	Aplp2	3.62862	0.801481	31.0954	275.463
64	chr9	31060940	31074980	Mir3471-1	3.62862
65	chr10	87955058	87979107	Chpt1	3.61516	0.879578	4.01629	151.922
66	chr8	87231038	87289889	Ier2	3.60262	0.85577	20.9769	9.39388
68	chr18	61595353	61613028	Arhgef37	3.59713	0.875655	0.516519	2.5978
69	chr11	120711314	120734169	Fasn	3.58625	0.75909	419.497	1675.47
70	chr12	56563342	56585898	1110008L16Rik	3.58152	0.735681	1.4924	5.99076
71	chr8	129347978	129459604	Tomm20	3.56507	0.767565	9.00944	14.9348
72	chr9	58143588	58165849	Loxl1	3.55825	0.799411	532.629	118.017
72	chr9	58143588	58165849	Pml	3.55825	0.950212	53.9798	8.52257
73	chr19	10340449	10373837	Dagla	3.55515	0.920322	8.43871	8.71409
73	chr19	10340449	10373837	Fads1	3.55515	0.952257	127.349	154.217
75	chr5	36014955	36031634	Ablim2	3.5366	0.759532	0	2.50899
75	chr5	36014955	36031634	Acox3	3.5366	0.81987	4.31033	11.3591
75	chr5	36014955	36031634	Htra3	3.5366	0.92164	0.614195	25.1433
75	chr5	36014955	36031634	Sh3tc1	3.5366	0.77961	0	5.10915
76	chr19	12537894	12564630	Dtx4	3.53174	0.911394	5.59249	13.3317
77	chr18	5803452	5818218	Zeb1	3.52934	0.712244	2.60754	3.99435
78	chr18	61646099	61671537	Arhgef37	3.52882	0.783884	0.516519	2.5978
80	chr6	108181554	108200180	Itpr1	3.52572	0.972174	0.305624	5.65982
81	chr11	88695310	88717710	Akap1	3.51374	0.957657	10.2334	57.079
82	chr15	84487639	84507038	Prr5	3.51089	0.591562	20.8431	65.2851
83	chr18	67462598	67497154	Afg3l2	3.5054	0.79182	4.60021	26.4954
83	chr18	67462598	67497154	Cidea	3.5054	0.846266	0	925.231
84	chr19	4487680	4505265	2010003K11Rik	3.50526	0.841012	0	58.9554
84	chr19	4487680	4505265	Pcx	3.50526	0.942302	87.3341	1711.91
84	chr19	4487680	4505265	Syt12	3.50526	0.871661	0.778514	5.30997
85	chr10	80224669	80257925	Dot1l	3.49348	0.791289	22.2995	29.5619
85	chr10	80224669	80257925	Mir1982	3.49348
85	chr10	80224669	80257925	Mknk2	3.49348	0.844078	261.995	1296.16
87	chr10	128352319	128368110	Itga7	3.48478	0.977022	4.21525	28.438
87	chr10	128352319	128368110	Ormdl2	3.48478	0.979132	3.48315	7.39757
89	chr5	136478294	136528717	Dtx2	3.48065	0.887526	26.6714	58.3376
90	chr6	91526434	91543792	Lsm3	3.47854	0.629108	9.56756	21.1206
93	chr4	43745855	43758760	Hrct1	3.47533	0.702084	3.3106	21.8265
94	chr5	143022311	143036397	Mmd2	3.46732	0.763825	0	3.41554
94	chr5	143022311	143036397	Radil	3.46732	0.90786	8.36181	29.9223
96	chr1	73998166	74165993	Tns1	3.46408	0.968464	16.3443	135.798
97	chr4	97756299	97789640	Nfia	3.46229	0.702251	1.11164	6.20206
98	chr15	83957047	83972126	Samm50	3.46172	0.867088	72.8865	238.402
99	chr9	43932402	43947583	Mcam	3.45385	0.89235	0.485194	25.2032
101	chr5	28356847	28382608	Insig1	3.4475	0.883757	10.9217	118.368
102	chr11	54859624	54899736	Gm2a	3.44453	0.782295	7.66055	20.5392
102	chr11	54859624	54899736	Slc36a2	3.44453	0.868787	0.0976042	326.625
103	chr1	195085774	195165609	G0s2	3.43549	0.941284	0.544175	857.003
103	chr1	195085774	195165609	Hsd11b1	3.43549	0.983438	0.152093	27.8397
104	chr10	61647256	61689925	2010107G23Rik	3.42253	0.818795	5.1813	3.47497
104	chr10	61647256	61689925	Tspan15	3.42253	0.820665	12.1288	30.6236
105	chr11	76506702	76550135	Tusc5	3.4168	0.950591	0.0860013	103.984
106	chr15	88657120	88735347	Pim3	3.41429	0.953853	14.6022	103.094
108	chr10	87827889	87854561	Dram1	3.40425	0.845433	2.60539	18.1096
109	chr10	82454326	82660262	Chst11	3.40245	0.722454	2.27393	21.2498
111	chr7	126115414	126128665	Gprc5b	3.39241	0.727008	10.7488	50.6776
112	chr6	124641786	124655483	Lpcat3	3.3896	0.875581	51.7554	396.071
112	chr6	124641786	124655483	Mir141	3.3896
112	chr6	124641786	124655483	Mir200c	3.3896
112	chr6	124641786	124655483	Phb2	3.3896	0.864605	254.956	337.714
113	chr17	73371674	73387113	Lclat1	3.38643	0.746438	5.11579	9.871
115	chr10	80823604	80837116	4930404N11Rik	3.38071	0.833211	14.3401	108.95
115	chr10	80823604	80837116	Mfsd12	3.38071	0.816504	14.1036	100.393
115	chr10	80823604	80837116	Mir3057	3.38071
116	chr19	7295731	7324051	Cox8a	3.37309	0.831191	632.236	2298.9
116	chr19	7295731	7324051	Macrod1	3.37309	0.890351	19.4011	67.0483
116	chr19	7295731	7324051	Naa40	3.37309	0.913324	10.7587	18.8634
117	chr17	47877745	47906615	Tomm6	3.37233	0.837568	202.071	363.062
118	chr4	107671157	107692437	Cpt2	3.36717	0.950425	21.23	304.534
118	chr4	107671157	107692437	Podn	3.36717	0.987526	1.23205	3.72984
118	chr4	107671157	107692437	Scp2	3.36717	0.994012	7.45759	161.171
119	chr11	120672123	120696564	Cbr2	3.3622	0.85896	219.628	639.364
119	chr11	120672123	120696564	Fasn	3.3622	0.750998	419.497	1675.47
120	chr8	14993552	15032956	Kbtbd11	3.36194	0.876982	0.282638	6.46867
121	chr5	136170428	136213490	Mdh2	3.35393	0.86725	447.281	1482.06
121	chr5	136170428	136213490	Por	3.35393	0.755713	121.138	385.245
121	chr5	136170428	136213490	Tmem120a	3.35393	0.763531	128.791	1231.49
122	chr5	44624326	44649080	Tapt1	3.35043	0.896909	1.79983	27.5154
123	chr11	86382085	86410509	Mir21	3.3485
124	chr15	79181164	79227269	Maff	3.34846	0.752578	9.26091	11.5258
124	chr15	79181164	79227269	Mir1943	3.34846
124	chr15	79181164	79227269	Tmem184b	3.34846	0.891058	91.9226	103.642
125	chr15	85428850	85447285	Mirlet7b	3.34206
125	chr15	85428850	85447285	Mirlet7c-2	3.34206
126	chr14	26283849	26403028	Mir3075	3.34056
127	chr11	98779586	98794918	Rara	3.33966	0.935654	48.0479	14.9298
128	chr4	53113961	53164430	Abca1	3.33159	0.832089	0.043233	8.82163
129	chr11	88758931	88781506	Akap1	3.32875	0.975795	10.2334	57.079
131	chr6	121091240	121106686	Mical3	3.32537	0.981323	4.01347	9.58878
132	chr15	89250165	89264397	Chkb	3.31958	0.981984	11.6005	102.752
132	chr15	89250165	89264397	Cpt1b	3.31958	0.818371	0.00262449	351.689
133	chr10	76095309	76165657	Lss	3.31818	0.818994	45.5083	124.965
134	chr15	77625145	77664280	Myh9	3.3125	0.966677	395.227	37.5974
135	chr7	31864534	31885306	Fxyd1	3.31034	0.895729	0.257092	397.013
136	chr11	77585567	77601756	Myo18a	3.29917	0.955752	39.954	13.5158
137	chr12	74553766	74584587	Slc38a6	3.29417	0.738765	0.284037	1.54626
138	chr7	104560641	104575854	Kctd21	3.29029	0.82535	1.66421	4.37577
138	chr7	104560641	104575854	Ndufc2	3.29029	0.840687	30.6152	185.181
138	chr7	104560641	104575854	Thrsp	3.29029	0.763709	0.10424	362.101
139	chr11	116065703	116082521	Mrpl38	3.28917	0.86575	92.0553	201.856
141	chr19	40499769	40513889	Sorbs1	3.27731	0.970367	0.770413	93.4434
143	chr9	44512084	44534744	Arcn1	3.27693	0.70486	8.58775	11.4839
144	chr19	9052127	9075218	1810009A15Rik	3.27642	0.822936	28.445	19.1459
144	chr19	9052127	9075218	5730408K05Rik	3.27642	0.888661	10.367	3.43333
144	chr19	9052127	9075218	Eef1g	3.27642	0.810161	1009.16	335.748
144	chr19	9052127	9075218	Ints5	3.27642	0.865619	81.1228	27.0478
144	chr19	9052127	9075218	Mir5136	3.27642
144	chr19	9052127	9075218	Tut1	3.27642	0.782715	16.8361	15.0065
145	chr15	76833536	76870587	Mb	3.27176	0.567217	0.341359	91.6125
146	chr9	102633728	102666644	Gm5627	3.2672	0.82578	0	7.17648
147	chr9	44300006	44322451	Rps25	3.26504	0.903527	211.421	204.547
148	chr3	96345398	96382616	Txnip	3.26177	0.711346	5.15718	87.1862
149	chr11	94890854	94908416	Pdk2	3.26134	0.783789	17.0175	400.643
150	chr4	47136529	47165308	Anks6	3.26021	0.75129	12.3358	11.4383
150	chr4	47136529	47165308	Col15a1	3.26021	0.841539	0.322978	117.605
151	chr5	139839495	139886564	Gpr146	3.25386	0.710352	1.68896	20.133
151	chr5	139839495	139886564	Mir339	3.25386
152	chr16	92099161	92118361	Mrps6	3.24876	0.931568	294.649	338.205
152	chr16	92099161	92118361	Slc5a3	3.24876	0.751599	1.72654	3.6828
153	chr17	56224380	56254093	Lrg1	3.24869	0.978458	0	53.1843
153	chr17	56224380	56254093	Plin4	3.24869	0.863987	13.8279	442.551
153	chr17	56224380	56254093	Plin5	3.24869	0.809199	0.0501246	22.9459
155	chr1	92771397	92808329	Mlph	3.24479	0.948458	0.162521	3.08817
156	chr14	66705960	66772681	Chrna2	3.24367	0.900831	0	22.2503
156	chr14	66705960	66772681	Ephx2	3.24367	0.924906	0.195035	1543.28
157	chr4	86322699	86341556	Plin2	3.24314	0.820832	83.9477	2113.04
158	chr17	26686111	26788087	Dusp1	3.24228	0.789626	9.85502	35.4163
158	chr17	26686111	26788087	Ergic1	3.24228	0.993845	124.283	146.825
159	chr2	132719435	132732140	Crls1	3.24152	0.830766	2.68998	42.3759
159	chr2	132719435	132732140	Lrrn4	3.24152	0.829142	0	1.59526
160	chr5	37090225	37133492	Bloc1s4	3.23636	0.620413	5.99587	10.7534
161	chr16	8650281	8669164	Carhsp1	3.23599	0.5119	43.1611	46.4109
162	chr2	150586545	150604010	Entpd6	3.23223	0.789496	19.3508	27.0792
163	chr11	53606714	53635730	Irf1	3.22991	0.77664	13.6935	12.987
163	chr11	53606714	53635730	Slc22a5	3.22991	0.942361	1.7833	9.25271
165	chr10	76179527	76195460	Col6a1	3.225	0.642658	603.869	729.748
166	chr2	90940027	90954372	Nr1h3	3.21556	0.881708	0.761703	190.733
172	chr11	59996023	60062399	Srebf1	3.19837	0.842866	39.74	192.079
174	chr4	40100273	40154044	Aco1	3.19053	0.98838	25.0386	218.647
174	chr4	40100273	40154044	Ndufb6	3.19053	0.983184	72.1647	375.064
175	chr6	83431398	83453818	Dguok	3.1848	0.883024	19.4796	56.5989
176	chr11	94771677	94792704	Col1a1	3.17748	0.732868	3276.22	155.26
178	chr11	96817274	96842157	Cdk5rap3	3.17265	0.767052	42.8736	27.4155
179	chr11	79534195	79571279	Mir193	3.16787
179	chr11	79534195	79571279	Mir365-2	3.16787
180	chr6	125104734	125122013	Mrpl51	3.16739	0.688519	26.8585	94.7326
181	chr10	59714525	59728098	Psap	3.16296	0.772261	948.671	1611.34
183	chr15	78261653	78285038	Kctd17	3.15534	0.739028	224.654	31.308
185	chr1	193228828	193295569	Ppp2r5a	3.14874	0.901363	3.16522	112.707
187	chr12	113328564	113351952	Aspg	3.13559	0.895294	0.0687868	14.0638
187	chr12	113328564	113351952	Mir203	3.13559
187	chr12	113328564	113351952	Mir3073	3.13559
189	chr15	12399189	12424274	Pdzd2	3.13037	0.965312	1.51621	3.80993
190	chr7	119323876	119342529	Mical2	3.12842	0.542278	37.3791	13.395
191	chr11	117117147	117218769	41526	3.12663	0.67981	179.488	71.6976
193	chr4	107717454	107753676	Echdc2	3.12186	0.954623	16.13	65.6389
193	chr4	107717454	107753676	Podn	3.12186	0.86831	1.23205	3.72984
193	chr4	107717454	107753676	Scp2	3.12186	0.948886	7.45759	161.171
194	chr11	116539170	116552903	Gm11744	3.11348	0.504706	0.582449	1.33304
196	chr17	28951365	28975774	Mapk14	3.11101	0.907576	19.2846	40.1946
197	chr11	74647710	74666479	Smg6	3.11081	0.713769	4.1804	5.83303
198	chr4	148448173	148470618	Pex14	3.11056	0.971109	29.1648	130.538
198	chr4	148448173	148470618	Pgd	3.11056	0.852742	255.24	528.188
199	chr19	42083463	42098682	Avpi1	3.10962	0.968578	113.286	47.3077
199	chr19	42083463	42098682	Ubtd1	3.10962	0.962213	132.812	47.5272
200	chr15	78231156	78248351	Tmprss6	3.10877	0.762241	0.145494	1.00637
201	chr5	109131832	109157231	Fgfrl1	3.105	0.949792	52.867	304.629
201	chr5	109131832	109157231	Idua	3.105	0.945011	1.9474	6.77964
201	chr5	109131832	109157231	Tmem175	3.105	0.857055	7.74254	11.3898
202	chr3	50985991	51017141	Ccrn4l	3.10404	0.92229	2.2761	21.7014
203	chr16	91833125	91885206	Itsn1	3.09872	0.772753	7.99123	10.0055
204	chr5	137528009	137553648	Ap1s1	3.09747	0.571884	136.689	78.3795
204	chr5	137528009	137553648	Mir702	3.09747
205	chr2	132677400	132703607	Crls1	3.09667	0.8635	2.68998	42.3759
205	chr2	132677400	132703607	Lrrn4	3.09667	0.864904	0	1.59526
206	chr17	29519257	29533916	BC004004	3.08647	0.96891	12.4496	45.0525
206	chr17	29519257	29533916	Pim1	3.08647	0.96595	1.51548	14.3305
207	chr12	8329988	8344615	1110057K04Rik	3.08424	0.88549	5.53101	30.9304
208	chr11	95631580	95724195	Abi3	3.08385	0.762006	2.97132	140.424
208	chr11	95631580	95724195	Phospho1	3.08385	0.75333	46.8343	1809.56
211	chr4	124482843	124496289	1110065P20Rik	3.07137	0.663851	50.71	62.7535
211	chr4	124482843	124496289	Mir697	3.07137
211	chr4	124482843	124496289	Mir698	3.07137
212	chr14	26608632	26633898	Ppif	3.06841	0.847943	14.7931	75.5005
213	chr19	34568776	34596908	Lipa	3.06457	0.828988	30.6687	91.2224
214	chr13	37923914	38046546	Rreb1	3.06297	0.984985	3.2611	15.9672
216	chr4	62842321	62870142	Col27a1	3.05223	0.941129	0.608531	14.344
216	chr4	62842321	62870142	Mir455	3.05223
217	chr11	35536208	35575391	Mir103-1	3.05126
217	chr11	35536208	35575391	Pank3	3.05126	0.959519	1.53598	19.4773
218	chr9	50601852	50697272	1110032A03Rik	3.05125	0.834108	1.37743	6.27698
218	chr9	50601852	50697272	Ppp2r1b	3.05125	0.942638	6.63532	45.7456
218	chr9	50601852	50697272	Sik2	3.05125	0.847058	6.07187	44.5881
219	chr2	131367796	131382988	Adra1d	3.05	0.90416	25.3691	15.3054
220	chr15	78808406	78835818	Gcat	3.04859	0.772744	92.0238	29.0601
220	chr15	78808406	78835818	Triobp	3.04859	0.868565	77.7609	26.8561
221	chr5	125962329	126005645	Aacs	3.04788	0.864936	114.651	326.273
221	chr5	125962329	126005645	Bri3bp	3.04788	0.765056	9.17687	11.1729
222	chr11	101239588	101265458	Aarsd1	3.04773	0.821791	36.1161	45.04
222	chr11	101239588	101265458	Aoc2	3.04773	0.852804	0.857898	2.88353
222	chr11	101239588	101265458	Aoc3	3.04773	0.885866	8.90848	166.116
223	chr7	107608767	107628584	Dnajb13	3.04754	0.791312	0	6.3099
223	chr7	107608767	107628584	Mrpl48	3.04754	0.765613	9.24341	15.2341
223	chr7	107608767	107628584	Ucp2	3.04754	0.93984	0.287688	67.9361
223	chr7	107608767	107628584	Ucp3	3.04754	0.921587	0	7.64593
225	chr19	46515821	46564587	Mir146b	3.04291
225	chr19	46515821	46564587	Sufu	3.04291	0.894711	24.5042	12.7289
226	chr14	79654861	79692558	Rgcc	3.0408	0.929464	1.22442	64.0172
226	chr14	79654861	79692558	Vwa8	3.0408	0.769901	7.0975	38.6978
228	chr16	18387687	18421582	Comt	3.03357	0.804171	24.645	100.741
228	chr16	18387687	18421582	Mir185	3.03357
229	chr8	42075338	42122306	Mtus1	3.03039	0.981813	0.286044	9.27982
230	chr6	72453154	72471730	Mat2a	3.02533	0.87852	11.8909	20.7
231	chr17	84427091	84518402	Zfp36l2	3.02211	0.900124	27.7024	16.0736
232	chr6	85236504	85255519	Mir705	3.01562
232	chr6	85236504	85255519	Sfxn5	3.01562	0.910321	2.16739	4.43495
233	chr5	136416362	136436970	Srcrb4d	3.01537	0.867149	3.65727	3.75524
234	chr4	132591296	132677771	Ahdc1	3.01446	0.664669	26.5958	4.02271
235	chr15	76290682	76304592	Bop1	3.0142	0.851992	180.117	53.9908
235	chr15	76290682	76304592	Fam203a	3.0142	0.7654	11.3965	5.42328
235	chr15	76290682	76304592	Hsf1	3.0142	0.927344	73.3804	22.3536
236	chr16	23963477	23979773	Bcl6	3.01415	0.622958	1.77789	15.2714
237	chr14	68279993	68294329	Kctd9	3.01317	0.73475	4.09806	5.24323
239	chr10	127562562	127591490	Atp5b	3.01265	0.935472	1095.26	3863.67
239	chr10	127562562	127591490	Mir677	3.01265
240	chr10	61086951	61136641	Aifm2	3.00708	0.797205	21.6653	253.062
242	chr10	80143603	80161962	Mknk2	2.99261	0.660426	261.995	1296.16
243	chr15	82970569	82998871	Poldip3	2.98517	0.893205	101.767	37.7295
243	chr15	82970569	82998871	Rrp7a	2.98517	0.915124	105.116	28.8131
244	chr8	127328164	127418664	Egln1	2.98382	0.852232	15.2944	78.5859
244	chr8	127328164	127418664	Fam89a	2.98382	0.885318	0.39127	1.83078
244	chr8	127328164	127418664	Gnpat	2.98382	0.983237	21.7367	215.712
244	chr8	127328164	127418664	Trim67	2.98382	0.884519	0	1.46997
246	chr10	79697487	79718153	Ndufs7	2.97107	0.748012	246.508	772.188
247	chr6	115405796	115498244	Pparg	2.96725	0.991949	3.4192	60.4225
248	chr9	40130597	40144649	Gramd1b	2.95952	0.701756	1.73227	25.2109
249	chr2	27556392	27613637	Rxra	2.959	0.960321	57.4622	63.5684
250	chr1	138275482	138298479	Ddx59	2.95871	0.746115	0.856845	3.93129
252	chr11	98905626	98973138	Igfbp4	2.95372	0.925893	12.6541	142.847
253	chr5	136688678	136739127	Cux1	2.95348	0.961146	13.0927	33.8787
253	chr5	136688678	136739127	Sh2b2	2.95348	0.759063	2.86095	108.21
255	chr6	147892239	147904771	Far2	2.94796	0.758229	0.0418509	4.45884
258	chr8	125027449	125083587	Zc3h18	2.9453	0.726252	10.8681	6.33627
259	chr10	77072626	77093407	Mir1930	2.94277
263	chr8	10897840	10996268	Irs2	2.93325	0.652063	7.37507	17.3727
264	chr4	129582113	129598932	Ptp4a2	2.93321	0.745083	10.5266	20.9251
265	chr4	44997117	45017482	Grhpr	2.93212	0.910702	55.6343	307.528
267	chr5	124615518	124697296	2810006K23Rik	2.92834	0.756612	2.08264	4.4805
267	chr5	124615518	124697296	4930568K20Rik	2.92834	0.880377	0	1.81378
268	chr10	79382343	79400146	Polr2e	2.92726	0.891019	266.322	208.043
268	chr10	79382343	79400146	Wdr18	2.92726	0.944098	107.846	82.2346
270	chr5	145653630	145722150	Smurf1	2.92254	0.900394	33.0064	28.1867
271	chr11	119809501	119867908	Enthd2	2.91848	0.897571	14.2491	10.9908
271	chr11	119809501	119867908	Mir3065	2.91848
271	chr11	119809501	119867908	Mir338	2.91848
273	chr5	92516628	92540105	G3bp2	2.91331	0.793998	4.01191	22.9192
275	chr9	48453674	48603823	Nnmt	2.89944	0.922926	0.347739	96.447
275	chr9	48453674	48603823	Zbtb16	2.89944	0.911392	0	3.18829
276	chr12	31854737	31872867	Fam110c	2.89931	0.818504	0.352581	2.15185
277	chr10	68668842	68684421	Rhobtb1	2.89921	0.643726	2.09892	7.91476
278	chr4	148523149	148555053	Kif1b	2.89803	0.818148	2.25855	5.6573
280	chr6	88656000	88727945	Mgll	2.89132	0.908996	0.678695	290.365
281	chr7	106334245	106379472	Dgat2	2.89033	0.898231	2.46352	1084.64
282	chr11	96996023	97015746	Npepps	2.88804	0.688543	14.9221	22.5602
283	chr6	129095406	129122573	Clec2d	2.88628	0.581707	7.87617	23.7283
285	chr1	133874937	133890733	Slc45a3	2.88544	0.655298	1.33415	1.58809
287	chr10	66567301	66583884	Jmjd1c	2.88187	0.865462	1.1589	1.34105
288	chr10	59750410	59769705	4632428N05Rik	2.87817	0.62736	0.43095	12.3481
289	chr19	5745603	5766501	Frmd8	2.87743	0.890322	42.6517	20.6325
289	chr19	5745603	5766501	Rela	2.87743	0.977485	98.7476	59.102
289	chr19	5745603	5766501	Sipa1	2.87743	0.880958	38.2516	7.78886
291	chr17	29179999	29201275	Rab44	2.87545	0.7516	0.0445774	1.88177
292	chr2	157917920	157968255	Tgm2	2.87229	0.842274	6.00446	72.9485
293	chr3	87961007	87978699	Mir3093	2.87151
293	chr3	87961007	87978699	Mir9-1	2.87151
294	chr2	152551479	152569427	Id1	2.86741	0.85975	59.1445	31.6441
295	chr12	85718529	85745795	Aldh6a1	2.86629	0.954771	0.913488	59.3484
295	chr12	85718529	85745795	Coq6	2.86629	0.904473	42.2896	139.172
295	chr12	85718529	85745795	Entpd5	2.86629	0.996493	2.19898	33.1341
295	chr12	85718529	85745795	Ptgr2	2.86629	0.978812	0.43472	10.1853
296	chr2	27488177	27502423	Rxra	2.86477	0.839956	57.4622	63.5684
297	chr13	53068536	53082041	Auh	2.85962	0.753669	2.89548	17.9816
297	chr13	53068536	53082041	Nfil3	2.85962	0.871814	19.3534	24.484
299	chr3	10233167	10251500	Fabp4	2.85816	0.957221	1.79017	9459.5
300	chr17	34816090	34849998	C4b	2.85657	0.890023	0.100538	2.94869
300	chr17	34816090	34849998	Ppt2	2.85657	0.845931	50.1989	108.524
301	chr5	107576157	107606683	Tgfbr3	2.85385	0.590612	5.976	9.48101
302	chr7	141356337	141394182	Adam12	2.84948	0.868088	2.04862	28.6172
303	chr6	124353956	124402300	Clstn3	2.84872	0.93934	0.251493	111.397
303	chr6	124353956	124402300	Pex5	2.84872	0.957179	12.4776	55.7096
304	chr2	27410594	27460440	Rxra	2.84744	0.910767	57.4622	63.5684
305	chr15	84002848	84046780	Pnpla3	2.84558	0.771848	0	20.4146
305	chr15	84002848	84046780	Samm50	2.84558	0.968213	72.8865	238.402
306	chr17	56403262	56423234	Kdm4b	2.84197	0.641306	32.5219	50.8459
306	chr17	56403262	56423234	Mir7b	2.84197
309	chr4	108010587	108036921	Selrc1	2.82889	0.603431	3.05876	5.65999
310	chr9	62259165	62311157	Coro2b	2.82599	0.894523	3.08887	6.51764
311	chr8	85798154	85810736	Ucp1	2.82144	0.76592	0	41.148
312	chr11	120102947	120146667	2310003H01Rik	2.82038	0.930795	38.5131	17.0275
313	chr6	120538119	120554395	Cecr5	2.8201	0.837711	5.00031	11.9372
314	chr5	121011807	121030845	1110008J03Rik	2.81791	0.771262	12.7664	18.9535
315	chr19	8903987	8922537	B3gat3	2.8157	0.962857	50.3699	78.4398
315	chr19	8903987	8922537	Bscl2	2.8157	0.939978	15.1917	366.841
315	chr19	8903987	8922537	Mir5136	2.8157
316	chr12	31975215	32022066	Dld	2.8101	0.914059	4.13619	68.4879
317	chr1	136124132	136138778	Adora1	2.80907	0.826395	0	8.5704
318	chr16	90792455	90806482	Mrap	2.80894	0.800984	0.110324	556.055
320	chr19	40398954	40483355	Sorbs1	2.80771	0.922881	0.770413	93.4434
321	chr2	165666968	165726256	Ncoa3	2.80529	0.776219	4.15346	1.61752
322	chr2	145329013	145344201	Slc24a3	2.80496	0.816267	5.72806	68.2968
323	chr10	80611630	80635094	Mir3057	2.80434
324	chr3	41293802	41315595	Phf17	2.80006	0.885905	1.3024	5.28246
325	chr4	125911990	125926514	Eva1b	2.79832	0.807454	34.8813	4.19667
326	chr10	93985712	94033489	Tmcc3	2.79649	0.571108	2.10758	39.3268
327	chr8	73057552	73110502	Kxd1	2.7956	0.864334	27.0611	41.5079
328	chr1	51550225	51572888	Nabp1	2.79342	0.579965	1.0563	34.8864
329	chr1	165309394	165325810	Prrx1	2.79261	0.576763	31.1801	15.2759
331	chr17	56469346	56484855	Mir7b	2.78935
331	chr17	56469346	56484855	Plin3	2.78935	0.683567	66.7757	49.99
332	chr8	123143699	123181452	1190005I06Rik	2.78738	0.789586	11.9731	52.8866
332	chr8	123143699	123181452	Cox4i1	2.78738	0.75255	1092.76	5556.72
333	chr12	32779926	32796976	Prkar2b	2.78698	0.919537	2.7843	55.017
334	chr5	139636722	139653870	Adap1	2.78693	0.967127	0.118832	7.93748
335	chr10	122324448	122337893	Mirlet7i	2.78655
335	chr10	122324448	122337893	Mon2	2.78655	0.849082	9.38965	8.14765
336	chr10	60885903	60906446	Pald1	2.78488	0.797041	6.47306	52.1749
337	chr11	113583711	113597232	Cdc42ep4	2.78482	0.83982	31.6652	13.8294
337	chr11	113583711	113597232	Cog1	2.78482	0.815853	41.7237	17.2989
338	chr7	28386387	28423125	Akt2	2.78452	0.784062	112.724	353.903
340	chr14	63748383	63800392	Ctsb	2.78327	0.835982	93.6312	275.107
341	chr19	4525634	4628560	2010003K11Rik	2.78325	0.820103	0	58.9554
341	chr19	4525634	4628560	Pcx	2.78325	0.910179	87.3341	1711.91
341	chr19	4525634	4628560	Syt12	2.78325	0.914542	0.778514	5.30997
342	chr14	26416746	26433125	Mir3075	2.78209
343	chr5	142886013	142904206	Foxk1	2.77968	0.534247	15.102	8.14588
344	chr1	93712032	93737400	Twist2	2.77834	0.661624	53.2783	35.9965
345	chr15	81983744	82000578	Mir33	2.77818
346	chr4	62883729	62897743	Col27a1	2.77423	0.972845	0.608531	14.344
346	chr4	62883729	62897743	Mir455	2.77423
347	chr2	156295684	156323050	Aar2	2.77389	0.570745	27.7477	21.7783
349	chr2	30532498	30580583	Asb6	2.76935	0.791503	63.0795	19.6893
349	chr2	30532498	30580583	Mir3089	2.76935
350	chr12	8434442	8459952	Rhob	2.76638	0.822849	66.5305	83.5874
351	chr10	80359679	80377681	Mir1982	2.76422
352	chr12	112665897	112688502	Cdc42bpb	2.76204	0.968988	37.1077	13.3875
352	chr12	112665897	112688502	Tnfaip2	2.76204	0.791413	34.8721	9.24889
354	chr5	122960852	122980461	Ift81	2.76037	0.731972	0.601599	3.54282
355	chr14	70494469	70508394	2610301G19Rik	2.76025	0.750803	29.761	13.6202
355	chr14	70494469	70508394	Bin3	2.76025	0.947382	15.0995	6.15523
357	chr2	150631696	150659013	Abhd12	2.75711	0.8843	95.772	197.947
358	chr10	84348487	84390477	Ric8b	2.75302	0.615045	1.20626	4.57542
359	chr4	58180537	58224508	Svep1	2.75275	0.874745	48.4309	50.9971
360	chr3	95455412	95480616	Adamtsl4	2.75259	0.988669	38.8314	9.17848
360	chr3	95455412	95480616	Ecm1	2.75259	0.912049	835.84	57.0937
361	chr5	123536432	123579215	Tmem120b	2.75257	0.89891	5.04023	39.4663
362	chr11	102885222	102974706	Acbd4	2.75203	0.753918	16.813	143.029
362	chr11	102885222	102974706	Plcd3	2.75203	0.790872	13.9324	12.7641
363	chr19	5420855	5444344	Ccdc85b	2.74606	0.96494	15.7938	6.90539
363	chr19	5420855	5444344	Mus81	2.74606	0.84034	55.857	33.8547
364	chr2	30097820	30139119	Nup188	2.74502	0.838027	54.6415	23.818
366	chr8	106883598	106912759	Cmtm4	2.74074	0.92774	6.06385	11.408
367	chr18	12100796	12138733	Cables1	2.73959	0.891351	2.24367	20.2581
367	chr18	12100796	12138733	Tmem241	2.73959	0.851025	1.0444	2.48514
368	chr12	112923364	112938835	Ckb	2.73932	0.766109	9.11045	3.15844
369	chr4	144537525	144564084	Dhrs3	2.73672	0.74169	0.30372	110.668
370	chr15	100893263	100923689	Fignl2	2.73554	0.903863	0.60803	2.65064
371	chr5	124908606	124921516	Eif2b1	2.73265	0.722598	6.41803	20.9622
374	chr10	80004844	80049082	Btbd2	2.72653	0.663426	115.539	67.6006
375	chr7	87335472	87361285	Cib1	2.72503	0.8483	48.8905	60.4875
375	chr7	87335472	87361285	Mir1965	2.72503
375	chr7	87335472	87361285	Sema4b	2.72503	0.757191	11.9885	29.8302
376	chr19	3945333	3978025	1700055N04Rik	2.72103	0.868052	0.048437	51.1174
376	chr19	3945333	3978025	Acy3	2.72103	0.927347	0.870088	32.2701
376	chr19	3945333	3978025	Aldh3b1	2.72103	0.937423	1.49535	12.3586
376	chr19	3945333	3978025	Aldh3b2	2.72103	0.835507	0.0888555	310.473
376	chr19	3945333	3978025	Ndufs8	2.72103	0.961979	211.517	594.339
376	chr19	3945333	3978025	Ndufv1	2.72103	0.830046	187.075	777.416
377	chr6	5435131	5462880	Pdk4	2.72027	0.857206	16.2896	52.7687
379	chr5	136236442	136251528	Mdh2	2.71579	0.791296	447.281	1482.06
380	chr12	56534953	56549346	Nfkbia	2.71443	0.760285	12.33	18.2663
382	chr6	113591580	113657266	Irak2	2.71228	0.839335	2.65512	8.78415
383	chr7	17327812	17348248	Slc1a5	2.70971	0.960121	9.22573	322.692
384	chr13	60761512	60843458	Dapk1	2.70861	0.828242	1.87348	8.59486
385	chr13	113831691	113848649	Gpx8	2.70762	0.864412	15.5243	164.664
385	chr13	113831691	113848649	Mir449a	2.70762
385	chr13	113831691	113848649	Mir449b	2.70762
385	chr13	113831691	113848649	Mir449c	2.70762
386	chr17	28011321	28023889	Uhrf1bp1	2.70573	0.616691	5.05293	10.9776
388	chr11	78844513	78927167	Ksr1	2.704	0.920633	6.9717	6.1593
390	chr7	20270757	20292433	Apoc1	2.70034	0.778504	0	72.0962
390	chr7	20270757	20292433	Apoc4	2.70034	0.837234	0	87.2797
390	chr7	20270757	20292433	Apoe	2.70034	0.888877	0.581258	42.3166
391	chr12	113033576	113061508	Xrcc3	2.69906	0.860007	5.80161	33.0622
391	chr12	113033576	113061508	Zfyve21	2.69906	0.803997	10.5334	53.7325
392	chr11	100732320	100760571	Stat5a	2.69834	0.903894	10.0891	49.9409
392	chr11	100732320	100760571	Stat5b	2.69834	0.959442	7.67412	15.6683
393	chr10	93938780	93968517	Tmcc3	2.69825	0.860449	2.10758	39.3268
395	chr19	7647112	7692147	Atl3	2.69424	0.903106	3.21148	19.8743
395	chr19	7647112	7692147	Lgals12	2.69424	0.976523	0	21.4741
395	chr19	7647112	7692147	Pla2g16	2.69424	0.981193	0.916893	52.2731
395	chr19	7647112	7692147	Rtn3	2.69424	0.937842	51.0931	171.517
399	chr7	119598068	119623114	Parva	2.68954	0.640115	100.109	26.3288
400	chr1	135827052	135839746	Prelp	2.68699	0.683268	6.68041	213.881
402	chr13	112576582	112594216	Map3k1	2.68466	0.948046	0.0643404	1.54454
403	chr10	6177233	6198767	Akap12	2.68449	0.681149	10.6906	20.8121
404	chr9	57264306	57283107	Scamp5	2.68443	0.662299	25.3536	15.4855
405	chr8	107988600	108017322	Zdhhc1	2.68391	0.685199	33.274	20.5562
406	chr3	36380190	36394032	Anxa5	2.67991	0.686748	180.469	340.943
407	chr2	130639539	130660178	4930402H24Rik	2.67881	0.801658	2.49258	9.63247
408	chr12	103853821	103886297	Itpk1	2.67618	0.934026	8.16355	59.5279
408	chr12	103853821	103886297	Mir1936	2.67618
409	chr17	29275859	29319980	BC004004	2.67454	0.892033	12.4496	45.0525
409	chr17	29275859	29319980	Rab44	2.67454	0.979713	0.0445774	1.88177
410	chr12	85494331	85550852	Elmsan1	2.67345	0.824071	4.94848	3.73855
411	chr10	61188063	61205815	Aifm2	2.67313	0.944344	21.6653	253.062
411	chr10	61188063	61205815	Mir5108	2.67313
411	chr10	61188063	61205815	Ppa1	2.67313	0.803081	33.7212	250.754
411	chr10	61188063	61205815	Tysnd1	2.67313	0.836382	133.527	316.112
412	chr11	73088309	73108845	Emc6	2.67265	0.983603	22.7471	105.911
412	chr11	73088309	73108845	Shpk	2.67265	0.8019	0.877226	10.9822
413	chr19	44453330	44549471	Mir5114	2.66934
413	chr19	44453330	44549471	Ndufb8	2.66934	0.839475	243.663	889.838
413	chr19	44453330	44549471	Scd1	2.66934	0.951283	25.2286	2698.41
413	chr19	44453330	44549471	Scd2	2.66934	0.826131	125.28	377.04
413	chr19	44453330	44549471	Scd4	2.66934	0.904149	1.90415	21.9594
415	chr1	58653723	58681997	Als2cr12	2.66608	0.776343	0	1.74038
415	chr1	58653723	58681997	Fam126b	2.66608	0.803675	0.112643	2.38533
415	chr1	58653723	58681997	Gm20257	2.66608	0.778819	0.771959	1.32885
415	chr1	58653723	58681997	Ndufb3	2.66608	0.843125	12.984	145.684
416	chr4	141117147	141130189	Fblim1	2.665	0.666305	13.0789	1.28039
417	chr17	56604121	56630733	Ptprs	2.66408	0.789677	128.225	46.9425
418	chr8	72973665	72994433	Ell	2.66244	0.792311	23.0571	19.1251
418	chr8	72973665	72994433	Klhl26	2.66244	0.823009	47.2871	12.5958
420	chr10	60857191	60872820	Pald1	2.65992	0.95601	6.47306	52.1749
422	chr6	115176623	115190929	Syn2	2.65422	0.973234	0.0553982	7.68685
423	chr1	157630357	157652525	Qsox1	2.65419	0.802806	156.747	170.584
424	chr8	72690686	72747821	Ncan	2.6527	0.942617	0.0249784	10.1568
424	chr8	72690686	72747821	Slc25a42	2.6527	0.971346	6.12266	49.6451
425	chr16	4652936	4667265	Vasn	2.65065	0.930104	56.3628	7.91089
427	chr14	35364728	35383295	Ldb3	2.6494	0.812278	1.11623	6.36899
428	chr10	77734572	77752542	Agpat3	2.64685	0.741024	53.0824	397.403
429	chr19	46843642	46858241	Cnnm2	2.6466	0.770209	8.0756	33.5809
430	chr5	104247631	104287116	Klhl8	2.64449	0.529548	0.7346	2.15202
432	chr4	125785162	125820069	Eva1b	2.64254	0.894694	34.8813	4.19667
432	chr4	125785162	125820069	Map7d1	2.64254	0.779001	218.282	57.118
432	chr4	125785162	125820069	Oscp1	2.64254	0.757793	6.56105	1.54361
434	chr8	108272531	108296194	Nutf2	2.64021	0.708208	7.34443	7.83033
436	chr1	193046083	193064125	Atf3	2.63744	0.982651	0.637854	5.14065
437	chr17	35275105	35294424	Csnk2b	2.63588	0.724417	383.433	279.316
438	chr6	72592422	72628683	Tcf7l1	2.63238	0.649808	64.5503	46.5723
440	chr10	77444933	77457738	Pfkl	2.63105	0.872682	130.434	604.343
441	chr10	76579683	76594776	Col18a1	2.62833	0.885241	70.119	13.1404
442	chr8	96345973	96384749	Gnao1	2.62832	0.799552	96.425	41.3805
444	chr19	5928445	5992410	Dpf2	2.62524	0.785573	57.5329	30.3105
444	chr19	5928445	5992410	Frmd8	2.62524	0.861811	42.6517	20.6325
444	chr19	5928445	5992410	Pola2	2.62524	0.883693	23.3058	5.2061
447	chr17	10501293	10522613	Qk	2.62281	0.617926	3.72655	12.456
448	chr4	43976283	43992086	Glipr2	2.62203	0.877211	85.0763	7.11412
451	chr4	40973914	40990158	Aqp7	2.61917	0.601793	0.149907	85.5705
451	chr4	40973914	40990158	Mir3094	2.61917
453	chr19	32244280	32258738	Sgms1	2.61776	0.943226	1.67796	8.36721
454	chr13	110700716	110728296	Mir1904	2.61682
455	chr10	77767320	77828023	Agpat3	2.61678	0.776289	53.0824	397.403
456	chr14	121760511	121774490	Farp1	2.61273	0.522208	91.9007	6.0445
457	chr5	92913960	92928055	Scarb2	2.6118	0.915167	13.1375	44.3126
458	chr19	40546300	40583100	Sorbs1	2.61166	0.931953	0.770413	93.4434
459	chr11	98566581	98583321	Med24	2.6116	0.780594	60.0081	23.3933
459	chr11	98566581	98583321	Thra	2.6116	0.753369	69.403	37.1604
460	chr5	115969519	115997540	Gcn1l1	2.60844	0.8951	130.842	31.2504
460	chr5	115969519	115997540	Pxn	2.60844	0.883329	80.0988	16.6604
460	chr5	115969519	115997540	Rab35	2.60844	0.775332	44.2492	25.5974
460	chr5	115969519	115997540	Rplp0	2.60844	0.78803	2298.94	921.29
462	chr8	124085457	124107808	Map1lc3b	2.60448	0.661396	84.6658	155.88
463	chr15	101062268	101074923	Acvr1b	2.60365	0.838293	2.63134	2.50389
463	chr15	101062268	101074923	Nr4a1	2.60365	0.759369	3.55897	2.99733
464	chr3	97442267	97457293	Chd1l	2.60296	0.800307	0.967812	1.65134
464	chr3	97442267	97457293	Fmo5	2.60296	0.948235	0.296637	3.26643
464	chr3	97442267	97457293	Prkab2	2.60296	0.902759	0.857268	3.92402
465	chr10	80174894	80194568	Dot1l	2.60114	0.934985	22.2995	29.5619
465	chr10	80174894	80194568	Mir1982	2.60114
466	chr5	140978380	140993807	Chst12	2.60009	0.804671	113.543	27.3365
467	chr12	86274411	86304067	1110018G07Rik	2.59925	0.895953	2.76029	10.4867
467	chr12	86274411	86304067	Fcf1	2.59925	0.991402	11.7148	31.9492
469	chr11	100640850	100654810	Rab5c	2.59748	0.855032	164.295	191.086
469	chr11	100640850	100654810	Stat5a	2.59748	0.803143	10.0891	49.9409
469	chr11	100640850	100654810	Stat5b	2.59748	0.909612	7.67412	15.6683
470	chr5	151936904	151954594	Stard13	2.5962	0.842837	0.598296	1.31587
471	chr5	66466808	66503558	Rbm47	2.59386	0.927096	0.213581	3.06027
472	chr8	113308579	113349740	Vac14	2.59043	0.91571	57.6981	96.4663
474	chr11	102280159	102297948	Rundc3a	2.58881	0.720359	2.77254	20.7774
475	chr9	69279208	69334522	Mir3109	2.58753
476	chr8	108034564	108071987	Atp6v0d1	2.58419	0.848457	211.973	265.687
476	chr8	108034564	108071987	Hsd11b2	2.58419	0.815146	0.211414	1.23653
476	chr8	108034564	108071987	Mir1966	2.58419
477	chr6	83331596	83396382	Dguok	2.58058	0.74773	19.4796	56.5989
478	chr15	83400131	83422986	Mcat	2.58027	0.778582	42.1079	71.2118
478	chr15	83400131	83422986	Tspo	2.58027	0.753038	269.064	604.883
479	chr11	53570854	53594128	Irf1	2.57993	0.942796	13.6935	12.987
480	chr4	134837770	134870570	Srrm1	2.57984	0.526223	57.9572	25.5723
482	chr5	149763742	149779885	Katnal1	2.57645	0.623626	1.41678	1.51542
484	chr18	60875960	60899719	Mir5107	2.57296
484	chr18	60875960	60899719	Ndst1	2.57296	0.833342	37.2809	13.8363
484	chr18	60875960	60899719	Synpo	2.57296	0.792031	41.1213	6.60882
485	chr5	89327877	89368788	Slc4a4	2.57128	0.751255	0.640835	11.573
486	chr6	91646232	91709326	Slc6a6	2.57103	0.557533	32.1705	34.8735
487	chr8	97195840	97216098	Fam192a	2.56994	0.590141	11.0656	19.6283
490	chr15	101938803	101958353	Eif4b	2.56848	0.770623	63.9842	26.0967
492	chr5	92691822	92715211	Naaa	2.56742	0.898208	2.82736	19.1407
493	chr6	90440854	90465210	Klf15	2.56517	0.823668	0	3.80843
494	chr3	89164189	89189536	Adam15	2.56462	0.751653	59.4361	49.1451
494	chr3	89164189	89189536	Flad1	2.56462	0.854977	13.3661	74.5988
494	chr3	89164189	89189536	Gm15417	2.56462	0.918004	1.60665	8.36105
494	chr3	89164189	89189536	Lenep	2.56462	0.841291	2.81006	21.5331
494	chr3	89164189	89189536	Zbtb7b	2.56462	0.867702	44.1848	68.6407
495	chr4	137481303	137501430	Ece1	2.56099	0.696983	20.2478	14.3251
496	chr4	132921900	132965625	Mir5122	2.55898
496	chr4	132921900	132965625	Slc9a1	2.55898	0.895269	73.1814	26.521
496	chr4	132921900	132965625	Tmem222	2.55898	0.769385	94.697	60.6183
496	chr4	132921900	132965625	Wdtc1	2.55898	0.93206	68.9937	49.333
497	chr17	27278159	27330665	Itpr3	2.55825	0.992058	83.3527	2.23478
497	chr17	27278159	27330665	Lemd2	2.55825	0.866468	66.5546	37.3803
498	chr5	134887785	134929443	Gtf2ird1	2.55793	0.597554	16.5269	18.5392
499	chr8	11368695	11473537	Cars2	2.55746	0.97374	7.9232	28.7273
499	chr8	11368695	11473537	Rab20	2.55746	0.845544	4.86659	5.63305
500	chr11	94733085	94746481	Col1a1	2.55673	0.830147	3276.22	155.26
501	chr11	86766343	86801111	Ypel2	2.55615	0.973355	0.444183	2.07084
502	chr16	24042255	24083665	Bcl6	2.55601	0.824618	1.77789	15.2714
504	chr4	149337777	149386683	H6pd	2.55398	0.988353	36.4092	39.5314
504	chr4	149337777	149386683	Mir34a	2.55398
506	chr7	105526653	105540450	Tsku	2.546	0.565022	29.07	41.7275
507	chr4	135660011	135695177	Id3	2.54443	0.718416	116.184	78.394
509	chr4	43402220	43434941	Arhgef39	2.54017	0.878703	12.3853	1.99576
509	chr4	43402220	43434941	Rusc2	2.54017	0.816739	50.5501	24.4106
509	chr4	43402220	43434941	Tpm2	2.54017	0.992903	17.5513	1.17348
511	chr10	60774944	60840743	Adamts14	2.53921	0.608508	18.794	1.2067
512	chr2	156877825	156899797	9830001H06Rik	2.53622	0.879192	23.4278	7.42701
514	chr3	10077764	10092023	Fabp5	2.53414	0.970149	35.5622	557.967
515	chr7	26057494	26078712	Zfp526	2.53398	0.584232	8.97647	3.82088
516	chr14	52549936	52563899	Mettl17	2.53269	0.809373	7.84261	20.3175
516	chr14	52549936	52563899	Tmem253	2.53269	0.850788	0.373864	3.9765
517	chr6	120992683	121050255	Mical3	2.53158	0.921233	4.01347	9.58878
518	chr16	24120120	24220156	Bcl6	2.53084	0.768349	1.77789	15.2714
519	chr10	39773346	39829101	Slc16a10	2.52824	0.925894	0.569608	2.94479
521	chr10	79876601	79908724	Tcf3	2.52657	0.679793	117.879	17.8904
522	chr5	101284728	101329152	Agpat9	2.52599	0.962708	0.845722	64.2549
522	chr5	101284728	101329152	Mrps18c	2.52599	0.777411	9.62422	18.6894
523	chr11	50004674	50085574	Maml1	2.52429	0.500766	11.8685	6.68125
523	chr11	50004674	50085574	Mir804	2.52429
524	chr17	24556763	24576312	Eci1	2.52424	0.939291	13.4537	190.603
524	chr17	24556763	24576312	Pgp	2.52424	0.775215	62.0524	193.523
525	chr4	62388191	62424708	Rgs3	2.52395	0.819941	28.5954	6.78402
526	chr4	40860838	40876211	Bag1	2.52394	0.752477	50.4179	117.708
526	chr4	40860838	40876211	Chmp5	2.52394	0.828593	8.41122	20.8217
526	chr4	40860838	40876211	Mir3094	2.52394
526	chr4	40860838	40876211	Mir5123	2.52394
527	chr16	94513224	94532683	Hlcs	2.52391	0.939108	0.826473	1.87243
528	chr12	33603272	33636280	Sypl	2.52278	0.954455	4.10012	14.976
530	chr14	73515969	73537493	Mir687	2.5221
530	chr14	73515969	73537493	Rb1	2.5221	0.700844	0.76702	6.78179
532	chr8	90487529	90500092	Zfp423	2.52024	0.608048	1.6824	8.18051
534	chr15	31493486	31526177	Cmbl	2.5194	0.909285	0	127.875
534	chr15	31493486	31526177	Fam173b	2.5194	0.751228	9.66987	24.1766
534	chr15	31493486	31526177	41339	2.5194	0.780784	6.03975	17.1698
535	chr5	30897539	30929223	Gm9899	2.51861	0.590923	0	1.35965
536	chr11	87961193	88000882	Cuedc1	2.5182	0.532094	18.4424	8.91336
537	chr16	20390910	20413757	Abcc5	2.51771	0.946883	7.98238	14.9846
537	chr16	20390910	20413757	Parl	2.51771	0.94702	16.0194	38.4431
538	chr11	54733653	54752209	Tnip1	2.51605	0.644324	35.1161	29.8392
539	chr15	101138473	101169146	Mir1941	2.51459
541	chr6	58876805	58914903	Fam13a	2.51225	0.949773	0.191376	21.2835
542	chr5	114587917	114630589	Acacb	2.51221	0.793177	0.440997	136.526
543	chr2	29515703	29548115	Rapgef1	2.51134	0.672308	77.04	62.4009
544	chr16	30499087	30522938	Fam43a	2.51068	0.537829	20.8055	11.3363
545	chr4	129975860	130008080	Fabp3	2.51	0.867989	0.299047	107.175
546	chr11	83255035	83280343	Taf15	2.50918	0.679984	5.60781	9.20345
547	chr16	32672799	32689623	Tnk2	2.50895	0.953103	87.568	10.7088
548	chr6	114762475	114789742	Vgll4	2.5085	0.720199	4.79008	20.4642
549	chr1	155764878	155777487	Glul	2.50687	0.599308	11.6693	368.345
554	chr14	73595743	73610707	Lpar6	2.50505	0.980932	0.921688	5.6252
554	chr14	73595743	73610707	Mir687	2.50505
554	chr14	73595743	73610707	Rb1	2.50505	0.959515	0.76702	6.78179
554	chr14	73595743	73610707	Rcbtb2	2.50505	0.758177	2.34754	6.71123
555	chr12	113813916	113846133	Inf2	2.505	0.988331	254.59	32.5151
555	chr12	113813916	113846133	Siva1	2.505	0.770026	57.1515	38.2981
558	chr15	78711245	78774142	Nol12	2.50336	0.712113	19.3426	10.1342
559	chr7	50706108	50718906	Etfb	2.4996	0.799984	134.126	864.448
560	chr6	134538862	134560182	Lrp6	2.49892	0.86895	2.90403	7.51038
561	chr8	90441548	90469350	Zfp423	2.49868	0.770821	1.6824	8.18051
562	chr17	28068864	28105260	Anks1	2.49696	0.836225	11.2321	13.213
563	chr8	47470016	47532179	Acsl1	2.49622	0.647279	2.28749	680.244
565	chr11	115806225	115819895	Recql5	2.49407	0.883488	11.1501	6.05677
565	chr11	115806225	115819895	Unk	2.49407	0.899531	12.4813	5.06322
566	chr2	30597142	30652250	Mir3089	2.49255
566	chr2	30597142	30652250	Prrx2	2.49255	0.939451	130.454	20.937
567	chr4	104932111	105002525	Ppap2b	2.49052	0.786559	20.8991	82.3724
568	chr10	66730545	66778569	Nrbf2	2.48973	0.822362	4.66259	24.2717
569	chr12	86121057	86212338	Ltbp2	2.48869	0.709019	122.878	19.866
570	chr2	29983565	30018770	Endog	2.48711	0.800085	14.6414	120.21
570	chr2	29983565	30018770	Tbc1d13	2.48711	0.850891	48.0528	89.661
572	chr2	154421384	154434664	Chmp4b	2.4866	0.624247	55.6879	58.3484
574	chr11	54970490	54993829	Gm2a	2.48556	0.896706	7.66055	20.5392
575	chr19	44323876	44365044	Mir5114	2.48397
575	chr19	44323876	44365044	Scd2	2.48397	0.519943	125.28	377.04
576	chr11	62266679	62313149	Cenpv	2.48375	0.921071	12.7786	58.5988
578	chr4	137037349	137054569	Hspg2	2.48061	0.865358	301.177	20.6877
580	chr2	179682064	179702616	Psma7	2.47765	0.781403	56.2432	76.5414
582	chr12	31782446	31802115	Fam110c	2.47613	0.823477	0.352581	2.15185
585	chr7	86901369	86947126	Pex11a	2.47397	0.98148	0.515158	17.6855
585	chr7	86901369	86947126	Plin1	2.47397	0.947356	0.157491	772.771
585	chr7	86901369	86947126	Wdr93	2.47397	0.784407	0	5.35486
586	chr9	21912265	21925284	Elof1	2.4708	0.989019	91.1351	193.112
587	chr1	182921885	182943508	Ephx1	2.47073	0.693263	375.027	259.552
588	chr18	61457918	61553118	Ppargc1b	2.47065	0.846167	0.453378	13.6046
589	chr19	53106632	53155979	Xpnpep1	2.47026	0.575495	105.077	99.2175
592	chr5	143116255	143133531	Mmd2	2.46863	0.884057	0	3.41554
593	chr15	58804642	58854040	Ndufb9	2.46482	0.961372	144.484	1027.59
593	chr15	58804642	58854040	Tatdn1	2.46482	0.76349	0.823019	1.67434
595	chr15	73447215	73464630	Slc45a4	2.46423	0.830289	12.3643	3.72181
596	chr3	95067617	95098670	Prune	2.46366	0.897852	11.4903	31.9307
597	chr11	117791326	117837977	Pgs1	2.4593	0.887477	47.6599	20.905
597	chr11	117791326	117837977	Socs3	2.4593	0.947623	33.3295	3.15861
598	chr12	77645881	77665034	Mir5135	2.45923
598	chr12	77645881	77665034	Plekhg3	2.45923	0.921209	17.0567	9.34512
601	chr11	100362753	100383447	Acly	2.45789	0.91795	61.8335	249.63
[truncated: 50 more rows]

## Sheet: BA d-3 K27ac SE GO
Category	Term	Count	%	PValue	Genes	List Total	Pop Hits	Pop Total	Fold Enrichment	Bonferroni	Benjamini	FDR
[truncated: 11 more rows]

[truncated: 18 more sheets: BA d0 K27ac SE GO, BA d2 K27ac SE GO, BA d7 K27ac SE GO, WA d-2 K27ac SE, WA d0 K27ac SE, WA d2 K27ac SE, WA d7 K27ac SE, WA d-2 K27ac SE GO, WA d0 K27ac SE GO, WA d2 K27ac SE GO, WA d7 K27ac SE GO, BA late SE, WA late SE, BA late SE GO, WA late SE GO, Common late SE GO, WA late SE specific GO, BA late SE specific GO]
