# Supplementary material for: Comparative Transcriptomic and Epigenomic Analyses Reveal New Regulators of Murine Brown Adipogenesis
Source: PLoS Genet. 2016 Dec 6;12(12):e1006474. doi: 10.1371/journal.pgen.1006474 (PMC5140063; doi:10.1371/journal.pgen.1006474)
Supplement: S5 Table — (XLSX) [file pgen.1006474.s017.xlsx]

## Sheet: BMP7 upregulated coding genes
	BA (C3H10T1/2 +BMP7)			WA (3T3-L1)			C3H10T1/2 -BMP7
Gene	d-3	d0	d2	d-4	d0	d2	d-3	d0	d2
Col2a1	106.28	2122.18	47.0211	0.12263	0.0366087	0	158.468	35.6428	1.48534
Penk	16.7693	1100.48	10.6767	0.0282131	0.0477283	0	0.695999	19.2517	1.05601
Islr	6.27339	461.104	25.2321	0.34282	53.2769	8.06899	0	67.6559	19.3414
Eln	0.704919	453.296	4.61462	0.0190574	1.35809	0.223415	0.137122	3.08573	0.373017
Wwp2	54.98	447.224	22.8984	14.4881	13.061	5.85598	31.6319	43.7728	17.73
Mpzl1	23.8441	222.672	16.3461	16.9275	21.113	21.5724	15.5959	38.7927	18.6245
Cmtm5	0	242.424	2.6176	0.251773	0.0420194	0	0	0	0
Cytl1	0.564516	167.659	10.1899	0	0.0374363	0.345903	0	1.24313	0
Col11a1	1.99206	132.446	9.98834	0.568803	17.4822	9.81397	0.584666	8.91207	2.44516
Papss2	2.53545	167.998	4.52989	11.898	12.7976	1.76543	4.64376	3.19309	0.427183
Fbn2	4.24767	139.147	4.82346	0	0	0	0.0886459	15.1696	1.22525
Wfdc18	0	96.7325	1.32596	0	0.169524	0	0	5.13261	0
S100b	0.537054	62.4928	7.36658	0.11696	4.74868	15.0141	0.0480887	6.02921	1.71149
Efhd1	2.7153	91.1959	2.7605	0.0425765	0	0.0207973	0.0437638	10.6926	3.04282
Fgfr3	0.208339	101.778	6.03465	0.59642	1.10894	6.38718	0.261163	0.13493	2.20428
Chadl	0.568717	77.7382	1.52434	0	0.12632	0.0291686	0.184441	1.18362	0.33235
Fzd9	2.50891	74.551	3.92775	0.0715277	0.0605018	0.157226	1.06608	2.09769	4.35151
Gfpt2	1.00011	23.3333	3.82581	0.759595	0.663231	6.98988	0.453355	0.829932	1.7515
Col27a1	0.608532	56.9894	3.3871	0.169736	4.72622	3.05649	0.188616	0.697315	0.327971
Wscd2	1.97321	21.9814	2.4652	0	0.0914577	0.00812549	0	1.15433	1.16085
Lcat	1.0511	42.3079	3.58275	2.41336	2.41476	1.43762	1.69411	0.826656	0.801142
Col9a1	0	52.1873	6.69735	0	0.0199304	0.0115094	0	0.0583962	0
Leprel1	0.638054	27.6245	5.73659	0.28347	0.225669	0.895958	0.342795	0.551007	2.24174
Aif1l	2.37215	22.5136	0.393736	30.0418	2.10796	0.339154	5.35263	0.655527	0.0633044
Scube3	0.438178	45.2933	0.422095	0.0368075	0.0311337	0.0239724	0	6.35508	0.689082
Mia	0.239442	29.8754	4.71951	0.0938624	0	0	0.57888	3.41179	0.797342
Mfi2	0.0664066	46.635	0.665935	0.00867726	0	0	0	0.100357	0
Hr	3.55499	24.6928	2.37325	0.283877	0.332891	0.623992	0.543797	1.35378	4.70021
Scrg1	0.175255	37.6396	0	0	0.0581108	0.20135	0	4.08633	0.467132
2610035D17Rik	0.634628	35.4811	1.37158	0.476824	1.45547	1.2152	0.255716	0.479542	0.24694
Shroom1	2.29408	33.1028	3.02982	0.822491	1.43256	0.642827	1.65706	3.35782	0.802708
Col11a2	0.144889	34.0292	2.3548	0.258743	0.971516	1.21455	0.142709	0.260671	1.1279
Col9a2	0	36.6951	3.05155	0.0134082	0	0	0	0.0443066	0.0684576
Lrrc75b	1.46332	27.7094	0.594907	0.441849	4.89248	1.11323	1.08364	3.5477	0.63662
Extl1	0	37.9801	2.95283	0	0.0737346	0.0255485	0	0.0432083	0.0593488
Cldn19	0	46.652	0.134226	0.101359	0.761232	0.016517	0	0.330897	0.0287767
Mmp15	1.42958	22.5637	3.12103	0.108735	0.198098	0.106227	0.395485	2.62572	2.39174
Kank1	0.617964	18.328	4.62612	1.17194	1.1685	1.27284	0.969085	1.27645	1.3373
Bglap2	0	19.8619	2.19478	0.148858	2.03258	0	0	0.843245	0
Il17d	1.11023	17.2937	2.0377	0.53565	0.311493	0.098118	1.78941	1.60408	1.02513
Angptl1	0	25.6553	4.04204	0	0.812908	0.268254	0	1.36103	0.292049
Col10a1	0.0891463	21.8203	0.369919	0.0931889	0.049265	0	0.0718408	0.0577383	0.0198254
Enpp1	1.58348	10.865	2.47897	0.699735	0.544141	0.176412	7.91175	2.05118	0.595463
Pxdc1	0.886121	16.739	0	3.35104	1.07157	0.0998098	4.28462	0.303842	0.104309
Pcolce2	0.209252	11.3423	0.0542691	3.60923	1.42236	0.540918	1.18042	0.135528	0.139581
Bglap	0.31602	15.2443	0.163917	0.392294	1.55433	0	0	0.614044	0
Tnni1	0	16.9507	0.540674	0.490348	0.380198	0.279437	0.252	1.62011	0.416993
Bambi	0.359591	7.98037	0.764726	1.02197	0.286158	1.03971	1.37648	0.733634	2.67526
Plxnb1	0.32104	19.6682	0.63386	0.186744	0.703944	0.118981	0.116841	0.690869	0.117478
Clmn	0.626118	6.36945	1.33471	0.0708526	0.17336	0.337518	0.181199	1.05246	1.8887
Proser2	0.823011	17.955	3.16729	0.0104051	0	0	0.748826	0.0859724	0.123989
Acan	0	21.768	1.24877	0.00476644	0	0	0	0	0
Frzb	0.0320129	20.3643	4.45014	0.0125492	0.0424592	0	0	0.0207341	0
Chil1	0	14.4305	1.70063	0.022951	0.0970657	0.067265	0	0.0379201	0
Il17b	0	22.4073	0.369576	0	0	0	0	0	0
Rhpn1	1.96279	14.9056	0.177886	0.15125	0.401563	0.0656684	0.0690869	1.72235	0.486194
Camk1g	0	13.7592	4.05066	0.0151549	0.0384564	0	0	0.350549	0.980056
Fxyd3	4.48721e-06	14.9202	2.48769	0	0.157502	0	0	0	0
Fam19a5	0.181214	11.6168	0.977549	0.16039	0.054266	0	0.131889	0.529927	0.217612
Lypd1	0.396277	10.1599	0.42763	0.000136448	1.38792e-05	0.00387566	0.344242	1.24701	0.683215
Lrrn3	0.821053	15.7448	0.192261	0.13494	0.281029	0.0202687	0.128012	1.43913	0.0706464
Fam198a	0.101753	11.9002	0.942843	0.079985	1.5352	0.489621	0.0205001	0.724779	0
Susd5	0	16.5489	0.221198	0	0.0235669	0	0	0	0
Nol4l	0.0642749	11.3888	1.26829	0.188974	1.22547	0.609232	0.0258984	0.572415	0.321661
Sox13	0.757886	7.56393	1.13867	0	0	0	1.41107	0.62628	1.23799
Atp1b2	0.157799	12.717	1.76795	0.0123716	0.0837163	0.0120863	0.0254332	0.429253	0.168444
Stard8	0.749087	13.5656	0.227444	0.0214863	0.00605809	0.00699693	0.132513	0.449669	0
A230065H16Rik	0	10.7934	0.199061	0	0.0636251	0	0	0.372841	0
Faah	1.13138	9.99524	0.249722	0.0754909	0.167617	0.00921874	0.523775	0.873094	0.096366
Stk32b	0.403033	5.44089	0.334484	0	0.0178183	0.174927	0	0.382854	0.0358533
Col9a3	0	11.9707	0	0.129007	0.349187	0.201651	0.026521	0.106574	0.0439116
1500009L16Rik	0.61472	7.99327	0.637707	0	0	0	0.141539	0.910039	0.0585608
Erbb3	0.0911408	12.2107	0	0.00893193	0.0151102	0	0	0.0147575	0
B4galnt3	0	9.41794	0.163581	0.111264	0	0	0.0254148	0	0
Itgb4	0.569074	5.27059	0.077673	0.0704449	0.189072	0.13977	0.0241326	0.843857	0.0779288
Slc26a7	0	9.19163	0.249738	0	0	0	0	0	0.053533
3110079O15Rik	0	7.92318	2.09658	0.264082	0	0	0	0	0
Panx3	0	9.14574	0.194895	0.0294584	0.0124587	0.0863371	0	0	0
Epyc	0.0572372	5.84313	0.593776	0	0.246723	0.438397	0	0.0370714	0
Mpz	0.194398	7.15731	0.403335	0.0381026	0.145031	0.0372239	0	0.251816	0.324193
Hapln1	0	6.94748	0.613608	0	0.0118864	0	0	0	0.0239192
Pth1r	0.215308	7.18544	0.089325	0.0506363	0.456976	0.016482	0	1.1995	0
C130050O18Rik	0.192996	8.38865	0	0.113483	0.127987	0.055433	0.0388827	0.218749	0.0321855
Espn	0.523834	5.12414	1.17667	0	0	0	0.0762354	0.731783	0.0698947
Gfap	0.138395	5.98552	0.14357	0	0.149139	0	0.0557646	0.224089	0.0461649
Efs	0	6.94587	0.267892	0	0.0171251	0.00988951	0	0.083627	0.0861469
Ntn4	0.118187	5.8824	0	0.0463298	0.0653136	0	0.285731	0.561346	0.0525631
Padi2	0.0212143	5.64561	0.0214574	0.0833986	0.0149551	0.0026958	0.00769323	0.0494642	0.0268943
Sox8	0.0622162	5.72665	0.2259	0	0	0	0	0.0604443	0

## Sheet: BMP7 upregulated GO
Category	Term	Count	%	PValue	Genes	List Total	Pop Hits	Pop Total	Fold Enrichment	Bonferroni	Benjamini	FDR
GOTERM_CC_FAT	GO:0005576~extracellular region	32	39.0244	1.6064e-12	ENPP1, ELN, COL2A1, FAM19A5, ISLR, IL17D, COL9A1, COL9A2, IL17B, SCRG1, LCAT, COL27A1, ACAN, ANGPTL1, FBN2, COL11A2, COL11A1, BGLAP2, COL10A1, HAPLN1, BGLAP, SCUBE3, MFI2, NTN4, MMP15, FRZB, PCOLCE2, PENK, FAM198A, S100B, EPYC, CMTM5	61	1680	12504	3.90445	1.79915e-10	1.79915e-10	1.82095e-09
GOTERM_CC_FAT	GO:0005578~proteinaceous extracellular matrix	14	17.0732	1.12021e-09	HAPLN1, ELN, NTN4, COL2A1, MMP15, COL9A1, COL9A2, COL27A1, ACAN, FBN2, EPYC, COL11A2, COL11A1, COL10A1	61	297	12504	9.66253	1.25464e-07	6.27319e-08	1.26985e-06
GOTERM_CC_FAT	GO:0031012~extracellular matrix	14	17.0732	1.81528e-09	HAPLN1, ELN, NTN4, COL2A1, MMP15, COL9A1, COL9A2, COL27A1, ACAN, FBN2, EPYC, COL11A2, COL11A1, COL10A1	61	309	12504	9.28728	2.03312e-07	6.77706e-08	2.05777e-06
GOTERM_CC_FAT	GO:0044421~extracellular region part	19	23.1707	1.14914e-08	HAPLN1, ENPP1, ELN, NTN4, COL2A1, MMP15, COL9A1, COL9A2, IL17B, LCAT, COL27A1, ACAN, ANGPTL1, FBN2, COL11A2, EPYC, COL11A1, COL10A1, CMTM5	61	774	12504	5.0319	1.28704e-06	3.2176e-07	1.30264e-05
GOTERM_BP_FAT	GO:0002062~chondrocyte differentiation	6	7.31707	1.74722e-08	PTH1R, ACAN, CYTL1, COL2A1, COL11A2, COL11A1	56	21	13588	69.3265	7.87991e-06	7.87991e-06	2.47956e-05
GOTERM_BP_FAT	GO:0051216~cartilage development	8	9.7561	2.5393e-08	COL9A1, FGFR3, PTH1R, ACAN, CYTL1, COL2A1, COL11A2, COL11A1	56	78	13588	24.8864	1.14522e-05	5.7261e-06	3.60363e-05
INTERPRO	IPR008160:Collagen triple helix repeat	8	9.7561	2.99482e-08	COL9A1, COL9A2, COL9A3, COL27A1, COL2A1, COL11A2, COL11A1, COL10A1	71	81	17763	24.7094	5.33076e-06	5.33076e-06	3.68198e-05
GOTERM_MF_FAT	GO:0005201~extracellular matrix structural constituent	6	7.31707	1.20964e-07	COL27A1, ELN, COL2A1, FBN2, COL11A2, COL11A1	55	30	13288	48.32	1.93541e-05	1.93541e-05	0.000146063
GOTERM_CC_FAT	GO:0044420~extracellular matrix part	7	8.53659	4.89433e-06	COL27A1, ACAN, NTN4, COL2A1, FBN2, COL11A2, COL11A1	61	92	12504	15.5966	0.000548016	0.000109627	0.00554797
INTERPRO	IPR000885:Fibrillar collagen, C-terminal	4	4.87805	9.45421e-06	COL27A1, COL2A1, COL11A2, COL11A1	71	11	17763	90.9757	0.00168144	0.000841075	0.0116229
GOTERM_BP_FAT	GO:0001501~skeletal system development	9	10.9756	1.75751e-05	COL9A1, FGFR3, PTH1R, ACAN, CYTL1, COL2A1, COL11A2, COL11A1, PAPSS2	56	285	13588	7.66241	0.00789509	0.00263865	0.0249387
SMART	SM00038:COLFI	4	4.87805	1.79556e-05	COL27A1, COL2A1, COL11A2, COL11A1	46	11	9131	72.1818	0.000969143	0.000969143	0.0175889
GOTERM_BP_FAT	GO:0007155~cell adhesion	11	13.4146	7.25399e-05	HAPLN1, COL9A1, CLDN19, ATP1B2, COL27A1, ACAN, ITGB4, EFS, COL2A1, COL11A2, COL11A1	56	561	13588	4.7577	0.0321873	0.00814582	0.102896
GOTERM_BP_FAT	GO:0022610~biological adhesion	11	13.4146	7.36268e-05	HAPLN1, COL9A1, CLDN19, ATP1B2, COL27A1, ACAN, ITGB4, EFS, COL2A1, COL11A2, COL11A1	56	562	13588	4.74924	0.0326616	0.00661938	0.104437
INTERPRO	IPR003129:Laminin G, thrombospondin-type, N-terminal	4	4.87805	7.40815e-05	COL9A1, COL27A1, COL11A2, COL11A1	71	21	17763	47.6539	0.0131004	0.00438602	0.0910414
GOTERM_BP_FAT	GO:0030199~collagen fibril organization	4	4.87805	7.92619e-05	ACAN, COL2A1, COL11A2, COL11A1	56	21	13588	46.2177	0.0351171	0.00594038	0.112426
GOTERM_CC_FAT	GO:0005581~collagen	4	4.87805	9.63693e-05	COL27A1, COL2A1, COL11A2, COL11A1	61	19	12504	43.1544	0.0107358	0.00179736	0.109188

## Sheet: BMP7 upregulated noncoding
	BA (C3H10T1/2 +BMP7)			WA (3T3-L1)			C3H10T1/2 -BMP7
Gene	d-3	d0	d2	d-4	d0	d2	d-3	d0	d2
NONMMUG043413	6.65422	371.51	90.8561	5.59377	66.1771	25.7563	4.72264	52.5284	15.8828
NONMMUG010292	0.257155	310.422	0.339556	375.31	0.276909	0.328172	0.16905	2.54312	2.03554
NONMMUG019968	0.356635	36.5582	1.78264	0.838783	6.16493	1.60163	2.9002	0.713948	0.236134
NONMMUG046094	0	12.7477	0	0	1.58944	1.22386	0	1.44892	0
NONMMUG039137	0.21665	3.83019	0.642165	0	0	0	0	0.180409	0.84661
NONMMUG033579	0.515178	3.38862	0.294684	1.26069	0.542665	0.451322	0.572029	0.325506	0.504199
NONMMUG003235	0.250233	3.07115	0.259598	0.34331	0.290386	0	0.907467	0.405173	0.333634
NONMMUG020014	0	2.9823	0	0	0	0	0	0	0
NONMMUG000993	0	2.74244	0	0	0	0.0192285	0	0.264002	0
NONMMUG045347	0	2.02663	0.51392	0.310694	0	0.108403	0	0	0
NONMMUG005650	0	1.99507	0	0.19116	0.323382	0.186751	0	0	1.29647
NONMMUG006926	0.0868539	1.92467	0	0	0	0.0110869	0	0.150008	0
NONMMUG008673	0	1.54639	0	0.0263527	0.0776096	0.00858162	0.0180594	0.0145139	0.014952
NONMMUG022079	0	1.35906	0	0	0	0	0	0.0693514	0.0237305
NONMMUG020687	0	1.33883	0	0.265046	0.133176	0	0	1.88458e-24	0
NONMMUG000650	0	1.08803	0	0	0	0	0	0	0
NONMMUG017830	0	0.999818	0	0.390553	0.0348244	0.100554	0	0	0.0350309
NONMMUG001229	0	0.915974	0	0	0	0	0	0	0
NONMMUG014775	0	0.902105	0	0	0	0	0	0	0
NONMMUG004786	6.23462e-06	0.895765	2.8453e-06	0.11872	0.0868054	0.000102158	1.26311	3.275e-05	0.683471
NONMMUG001396	0	0.858795	0	0	0	0.964664	0	0	0
NONMMUG020599	0	0.853447	0	0	0.0553343	0	0.403485	0	0.222436
NONMMUG012186	0	0.852977	0	0	0.0691293	0	0	0.135038	0.138897
NONMMUG025477	0	0.815513	0	0.156279	0	0	0	0	0
NONMMUG007878	0	0.80104	0	0	0.0865607	0	0	0	0
NONMMUG035122	0	0.753387	0	0	0	0	0	0	0
NONMMUG004243	0.0729559	0.746166	0	0.0285979	0.12901	0.0279383	0.0587942	0.0472516	0.0973143
NONMMUG038024	0	0.728857	0	0.279345	0	0.142334	0	0	0
NONMMUG000364	0	0.712349	0	0	0	0	0	0	0
NONMMUG025565	0	0.71033	0	0.0544489	0.138165	0.0531931	0.111941	0.0899645	0
NONMMUG031306	0	0.691868	0	0	0.126163	0.0647632	0	0.109533	0
NONMMUG019858	0	0.691361	0	0	0	0	0	0	0.448587
NONMMUG031289	0	0.683987	0	0	0.0692924	0.0640256	0	0.108285	0
NONMMUG031293	0	0.683987	0	0	0.124726	0.0640256	0	0.108285	0
NONMMUG025708	0	0.681282	0	0	0	0	0	0	0
NONMMUG007315	0.0143888	0.65722	0.174274	0.0184242	0.0464399	0.0625331	0.0124762	0.0372306	0.00769259
NONMMUG004254	0	0.655567	0.0369423	0.0523446	0	0	0	0	0
NONMMUG017642	0.00344022	0.652369	7.74195e-06	3.41239e-06	1.42591e-06	2.38483e-06	0.127988	2.13237e-07	1.7799e-06
NONMMUG017215	0	0.637333	0	0	0.103306	0.119317	0.251094	0	0.414772
NONMMUG010671	0	0.621817	0	0	0	0	0	0	0
NONMMUG004252	0	0.592838	0	0	0	0	0	0	0
NONMMUG004255	0	0.590773	0	0	0	0	0	0	0
NONMMUG028397	0	0.525401	0	0	0	0	0	0	0
NONMMUG006248	0	0.509658	0	0.146501	0.0826108	0.0477073	0.100396	0	0.166101
NONMMUG005984	0	0.507209	0	0	0	0.189912	0	0	0.359542
NONMMUG031314	0	0.504364	0	0	0.0272509	0	0	0	0

## Sheet: BMP7 induced enhancers GO
Term Name	Binom Rank	Binom Raw P-Value	Binom FDR Q-Val	Binom Fold Enrichment
Transferase activity, transferring acyl groups	46	1.1955e-08	9.0519e-07	2.1016
Type II transforming growth factor beta receptor binding	53	5.6558e-08	3.7096e-06	8.1275
Growth Factor binding	58	1.0489e-07	6.299e-06	2.1594
1-Phosphatidylinositol binding	63	2.4804e-07	1.3713e-05	4.4878
Extracellular matrix structrual constituent	70	2.335e-06	0.00011618	2.9928
Transforming growth factor beta-activated receptor activity	74	3.0204e-06	0.00014216	3.7502
L-glutamate transmembrane transporter activity	76	3.8592e-06	0.00017686	4.9604
Transforming growth factor beta binding	80	4.9514e-06	0.00021557	4.845

## Sheet: BMP7 target with SE
Gene
Col2a1
Penk
Wwp2
Mpzl1
Fgfr3
Fzd9
Col27a1
Wscd2
2610035D17Rik
Shroom1
Cldn19
1500009L16Rik
Itgb4
Padi2
