# Supplementary material for: Comparative Transcriptomic and Epigenomic Analyses Reveal New Regulators of Murine Brown Adipogenesis
Source: PLoS Genet. 2016 Dec 6;12(12):e1006474. doi: 10.1371/journal.pgen.1006474 (PMC5140063; doi:10.1371/journal.pgen.1006474)
Supplement: S6 Table — (XLSX) [file pgen.1006474.s018.xlsx]

## Sheet: Antibodies
Antibody	Company	Cat#	Lot#	Lot# (rep2)		ChIP	WB
IgG	Sigma	I5006			rabbit	5ul
H3K9ac	Abcam	ab4441	GR47329-1	GR105501-1	rabbit	5ul
H3K4me3	Abcam	ab8580	GR37544-1	GR95388-1	rabbit	5ul
H3K27ac	Abcam	ab4729	741806	GR103379-1	rabbit	5ul
H3K27me3	Millipore	07-449	DAM162421	2064519	rabbit	5ul
H3K4me1	Abcam	ab8895	766313	GR61280-1/766313	rabbit	5ul
SIX1	ProteinTechGroup	10709-1-AP			rabbit	5ul
PPARγ	Cell Signaling	2443	2		rabbit	3ul	1:500
tGFP	Origene	TA150041	A02		mouse		1:50,000
PPARα	Abcam	ab8934	GR1189-6		rabbit		1:500
Cidea	Abcam	ab151577	GR119080-6		rabbit		1:500
Calnexin	Santa Cruz	sc-11397	E0710		rabbit		1:500
UCP1	Abcam	ab10983	908628		rabbit		1:500
HA	Cell Signaling	37245	3		rabbit		1:50,000
FLAG	Sigma	F3165	087K6002V		mouse		1:50,000
C/EBPβ	Santa Cruz	sc-150	K0111		rabbit		1:5,000

## Sheet: Primers
Gene	Primer	Sequence	Reference
m36B4	for	AGATGCAGCAGATCCGCAT	Waki et al., Cell Metab. 2007 May; 5(5):357-70
	rev	GTTCTTGCCCATCAGCACC	Waki et al., Cell Metab. 2007 May; 5(5):357-70
mPparg2	for	AACTCTGGGAGATTCTCCTGTTGA	Waki et al., Cell Metab. 2007 May; 5(5):357-70
	rev	TGGTAATTTCTTGTGAAGTGCTCATA	Waki et al., Cell Metab. 2007 May; 5(5):357-70
mFabp4	for	CACCGCAGACGACAGGAAG	Waki et al., Cell Metab. 2007 May; 5(5):357-70
	rev	GCACCTGCACCAGGGC	Waki et al., Cell Metab. 2007 May; 5(5):357-70
mCD36	for	GGCCAAGCTATTGCGACAT	Waki et al., Cell Metab. 2007 May; 5(5):357-70
	rev	CAGATCCGAACACAGCGTAGA	Waki et al., Cell Metab. 2007 May; 5(5):357-70
mCidea	for	ATCACAACTGGCCTGGTTACG	Tseng et al., Nature. 2008 Aug 21;454(7207):1000-4.
	rev	TACTACCCGGTGTCCATTTCT	Tseng et al., Nature. 2008 Aug 21;454(7207):1000-4.
mElovl3	for	GGACCTGATGCAACCCTATGA	Tseng et al., Nature. 2008 Aug 21;454(7207):1000-4.
	rev	TCCGCGTTCTCATGTAGGTCT	Tseng et al., Nature. 2008 Aug 21;454(7207):1000-4.
mPrdm16	for	GACATTCCAATCCCACCAGA	Tseng et al., Nature. 2008 Aug 21;454(7207):1000-4.
	rev	CACCTCTGTATCCGTCAGCA	Tseng et al., Nature. 2008 Aug 21;454(7207):1000-4.
mPpara	for	GACAAGGCCTCAGGGTACCA	Waki et al., Cell Metab. 2007 May; 5(5):357-70
	rev	GCCGAATAGTTCGCCGAAA	Waki et al., Cell Metab. 2007 May; 5(5):357-70
mCox7a1	for	CAGCGTCATGGTCAGTCTGT	Wu et al., Cell. 2012 Jul 20;150(2):366-76.
	rev	AGAAAACCGTGTGGCAGAGA	Wu et al., Cell. 2012 Jul 20;150(2):366-76.
mCox8b	for	GAACCATGAAGCCAACGACT	Tseng et al., Nature. 2008 Aug 21;454(7207):1000-4.
	rev	GCGAAGTTCACAGTGGTTCC	Tseng et al., Nature. 2008 Aug 21;454(7207):1000-4.
mUcp1	for	CAGAATGCAAGCCCAGAGC	Waki et al., Cell Metab. 2007 May; 5(5):357-70
	rev	AAGCATTGTAGGTCCCCGTGT	Waki et al., Cell Metab. 2007 May; 5(5):357-70
mPgc1a	for	CATTTGATGCACTGACAGATGGA	Waki et al., Cell Metab. 2007 May; 5(5):357-70
	rev	GTCAGGCATGGAGGAAGGAC	Waki et al., Cell Metab. 2007 May; 5(5):357-70
mSix1	for	ATGCTGCCGTCGTTTGGTT	http://pga.mgh.harvard.edu/primerbank/index.html
	rev	CCTTGAGCACGCTCTCGTT	http://pga.mgh.harvard.edu/primerbank/index.html
mSox13	for	GATGCCACCAACGCTAAAGC	http://pga.mgh.harvard.edu/primerbank/index.html
	rev	TTGCGGTTGAAGTCCAGGC	http://pga.mgh.harvard.edu/primerbank/index.html
mPim1	for	TGTCCAAGATCAACTCCCTGG	http://pga.mgh.harvard.edu/primerbank/index.html
	rev	CCACCTGGTACTGCGACTC	http://pga.mgh.harvard.edu/primerbank/index.html
mRreb1	for	GGCAGTCAGGCGATTTGGA	http://pga.mgh.harvard.edu/primerbank/index.html
	rev	AGTGGGTTATCTGAGTGGGTC	http://pga.mgh.harvard.edu/primerbank/index.html
tGFP	for	GCGACGGCGGCTACTACAG
	rev	GCGGCGGAAGGCGAACAT
mPpia	for	CCTTGGGCCGCGTCTCCTT	Kreuzaler et al., Nat Cell Biol. 2011;13(3):303-9.
	rev	CACCCTGGCACATGAATCCTG	Kreuzaler et al., Nat Cell Biol. 2011;13(3):303-9.
mWwp2	for	TTTGAGAAGTCCCAGCTTACCC	http://pga.mgh.harvard.edu/primerbank/index.html
	rev	CTCCAGACCTTCAGATCCAAATG	http://pga.mgh.harvard.edu/primerbank/index.html
mMpzl1	for	GCTGACTTGCACATTCGATTCT	http://pga.mgh.harvard.edu/primerbank/index.html
	rev	ACCTGTCCTTGTGAGTAGTGG	http://pga.mgh.harvard.edu/primerbank/index.html
mCmtm5	for	GAGTGGACAAGACCTTCCTGT	http://pga.mgh.harvard.edu/primerbank/index.html
	rev	GCCGTGAAGCAAATGAAGATGA	http://pga.mgh.harvard.edu/primerbank/index.html
mCytl1	for	CCCACCTGCTACTCTCGGAT	http://pga.mgh.harvard.edu/primerbank/index.html
	rev	GCCATGATCTCACGGCTCA	http://pga.mgh.harvard.edu/primerbank/index.html
mEfhd1	for	CGGACTCCGAACTGAACCTC	http://pga.mgh.harvard.edu/primerbank/index.html
	rev	AACTCCGGGAACTCGGTGTA	http://pga.mgh.harvard.edu/primerbank/index.html
mChadl	for	CACAACGCCCTGGTCTACC	http://pga.mgh.harvard.edu/primerbank/index.html
	rev	CTCTCCCGTGTAGGTGAGC	http://pga.mgh.harvard.edu/primerbank/index.html
mGfpt2	for	TGATGGGAATAACCACGAAGTCA	http://pga.mgh.harvard.edu/primerbank/index.html
	rev	TAGTGATGATCCCGTTGTGGA	http://pga.mgh.harvard.edu/primerbank/index.html
mScube3	for	GCTGCCACGTCAAGTTTGTG	http://pga.mgh.harvard.edu/primerbank/index.html
	rev	AGCGGCACTCGTCTATATCTTT	http://pga.mgh.harvard.edu/primerbank/index.html
mIL17d	for	AGCACACCCGTCTTCTCTC	http://pga.mgh.harvard.edu/primerbank/index.html
	rev	GCTGGAGTTCGCACTGTCC	http://pga.mgh.harvard.edu/primerbank/index.html
mBambi	for	TCTGAGCTTAGTGCCTGCTTC	http://pga.mgh.harvard.edu/primerbank/index.html
	rev	ACGTCATGCAGTCCTCGATAA	http://pga.mgh.harvard.edu/primerbank/index.html
mFrzb	for	ACGGAGCGGATTTTCCTATGG	http://pga.mgh.harvard.edu/primerbank/index.html
	rev	CACAACGGCGGTCACATCA	http://pga.mgh.harvard.edu/primerbank/index.html
mIL17b	for	CACCCCCGGAACACCAAAG	http://pga.mgh.harvard.edu/primerbank/index.html
	rev	CATACTCTTCCATTCGAGCGTAG	http://pga.mgh.harvard.edu/primerbank/index.html
mRhpn	for	ATTGGAGCACGGCAGGATTG	http://pga.mgh.harvard.edu/primerbank/index.html
	rev	CTGGCAGTAAAAGGCCCTTG	http://pga.mgh.harvard.edu/primerbank/index.html
mCamk1g	for	GAGCACCACCCACTACTACCT	http://pga.mgh.harvard.edu/primerbank/index.html
	rev	ATTTCACCGCAGACAAGACCT	http://pga.mgh.harvard.edu/primerbank/index.html
mFam19a5	for	TGGTGTGACATGCTTCCTTG	http://pga.mgh.harvard.edu/primerbank/index.html
	rev	GGTGGTCTTTATCCGCCCTC	http://pga.mgh.harvard.edu/primerbank/index.html
mStard8	for	TGTAGCCACATTCCGGCATC	http://pga.mgh.harvard.edu/primerbank/index.html
	rev	GGCTCTCAATGGACAGAGAAC	http://pga.mgh.harvard.edu/primerbank/index.html
mEfs	for	CAGAGGTCTATGATGTGCCTCC	http://pga.mgh.harvard.edu/primerbank/index.html
	rev	GGCCCGTTTCAGGTTGGAA	http://pga.mgh.harvard.edu/primerbank/index.html
mPadi	for	CCGCCGGGTATGAAATAGTCC	http://pga.mgh.harvard.edu/primerbank/index.html
	rev	CGCCGGTGTACTTGACCAC	http://pga.mgh.harvard.edu/primerbank/index.html
mFgfr3	for	GCCCGGAGCGAATGGATAAG	http://pga.mgh.harvard.edu/primerbank/index.html
	rev	GGATGCTGCCAAACTTGTTCT	http://pga.mgh.harvard.edu/primerbank/index.html
mCldn19	for	CAGGTGCAATGCAAACTCTACG	http://pga.mgh.harvard.edu/primerbank/index.html
	rev	ACTTCATGCCCACGACACTG	http://pga.mgh.harvard.edu/primerbank/index.html
mHr	for	CGGAGACAATCATAGGAAGCAAG	http://pga.mgh.harvard.edu/primerbank/index.html
	rev	CCGGTCAGTACCCCTACCT	http://pga.mgh.harvard.edu/primerbank/index.html
mSox9	for	CGGAACAGACTCACATCTCTCC	http://pga.mgh.harvard.edu/primerbank/index.html
	rev	GCTTGCACGTCGGTTTTGG	http://pga.mgh.harvard.edu/primerbank/index.html
mSox5	for	GCCACTGAACCTATCAGCTAAG	http://pga.mgh.harvard.edu/primerbank/index.html
	rev	GTGCTAACTCTTGCAGAAGGAC	http://pga.mgh.harvard.edu/primerbank/index.html
mSox6	for	AATGCACAACAAACCTCACTCT	http://pga.mgh.harvard.edu/primerbank/index.html
	rev	AGGTAGACGTATTTCGGAAGGA	http://pga.mgh.harvard.edu/primerbank/index.html
mSox8	for	CGAGGGGATACTGCTGAGG	http://pga.mgh.harvard.edu/primerbank/index.html
	rev	AGCTCTGCGTTATGGAGATGC	http://pga.mgh.harvard.edu/primerbank/index.html
mFzd9	for	CGCACGCACTCTGTATGGAG	http://pga.mgh.harvard.edu/primerbank/index.html
	rev	GCCGAGACCAGAACACCTC	http://pga.mgh.harvard.edu/primerbank/index.html
